# Supplementary material for: Different packing motifs mediated by hydrogen bonds in the hydro­chloride salts of two pyridoxal N-acyl­hydrazone derivatives
Source: Acta Crystallogr E Crystallogr Commun. 2025 Sep 9;81(Pt 10):938–43. doi: 10.1107/S2056989025007856 (PMC12498043; doi:10.1107/S2056989025007856)
Supplement: Supplementary file 1 [file e-81-00938-sup1.cif]

##############################################################################
#                                                                            #
# This CIF contains the data in a paper accepted for publication in          #
# Acta Crystallographica Section E. It conforms to the requirements of       #
# Notes for Authors for Acta Crystallographica Section E, and has been       #
# peer reviewed under the auspices of the IUCr Commission on Journals.       #
#                                                                            #
# Full details of the Crystallographic Information File format               #
# are given in the paper "The Crystallographic Information File (CIF):       #
# a New Standard Archive File for Crystallography" by S. R. Hall, F. H.      #
# Allen and I. D. Brown [Acta Cryst. (1991), A47, 655-685].                  #
#                                                                            #
# The current version of the core CIF dictionary is obtainable from          #
# ftp://ftp.iucr.org/pub/cif_core.dic.                                       #
#                                                                            #
# Software is freely available for graphical display of the structure(s)     #
# in this CIF. For information consult the CIF software page                 #
# http://www.iucr.org/resources/cif/software.                                #
#                                                                            #
# This file may be used for bona fide research purposes within the           #
# scientific community so long as proper attribution is given to the journal # 
# article from which it was obtained.                                        #
#                                                                            #
##############################################################################
data_I
_audit_creation_method     'SHELXL-2019/3'
_chemical_name_systematic
;\
(<i>E</i>)-3-Hydroxy-5-(hydroxymethyl)-2-methyl-4-{[(pyridin-4-ylformamido)\
imino]methyl}pyridin-1-ium chloride dihydrate
;
_chemical_name_common     ?
_chemical_formula_moiety     'C14 H15 N4 O3 +, Cl -, 2(H2 O)'
_chemical_formula_sum     'C14 H19 Cl N4 O5'
_chemical_formula_iupac     'C14 H15 N4 O3 +, Cl -, 2H2 O'
_chemical_formula_weight     358.78
_chemical_melting_point     ?
_chemical_absolute_configuration     ?
_space_group_crystal_system     monoclinic
_space_group_name_H-M_alt     'I a'
_space_group_name_Hall     'I -2ya'
loop_
    _space_group_symop_operation_xyz
    'x, y, z'
    'x+1/2, -y, z'
    'x+1/2, y+1/2, z+1/2'
    'x+1, -y+1/2, z+1/2'
_cell_length_a     6.6920(3)
_cell_length_b     14.0625(5)
_cell_length_c     16.9446(6)
_cell_angle_alpha     90
_cell_angle_beta     96.821(4)
_cell_angle_gamma     90
_cell_volume     1583.31(11)
_cell_formula_units_Z     4
_cell_measurement_reflns_used     8822
_cell_measurement_theta_min     1.8890
_cell_measurement_theta_max     31.8760
_cell_measurement_temperature     100(2)
_exptl_crystal_description     plate
_exptl_crystal_colour     yellow
_exptl_crystal_size_max     0.150
_exptl_crystal_size_mid     0.050
_exptl_crystal_size_min     0.020
_exptl_crystal_density_diffrn     1.505
_exptl_crystal_density_meas     ?
_exptl_crystal_density_method     ?
_exptl_crystal_F_000     752
_exptl_absorpt_coefficient_mu     0.276
_exptl_absorpt_correction_type     multi-scan
_exptl_absorpt_process_details
;
(CrysAlisPro; Rigaku OD, 2015)
;
_exptl_absorpt_correction_T_min     0.81670
_exptl_absorpt_correction_T_max     1.00000
_diffrn_ambient_temperature     100(2)
_diffrn_source     'fine-focus sealed X-ray tube'
_diffrn_radiation_type     MoK\a
_diffrn_radiation_wavelength     0.71073
_diffrn_radiation_monochromator     graphite
_diffrn_measurement_device_type     'XtaLAB AFC12 (RCD3): Kappa single CCD'
_diffrn_measurement_method     \w
_diffrn_detector_area_resol_mean     ?
_diffrn_reflns_number     3463
_diffrn_reflns_av_R_equivalents     ?
_diffrn_reflns_av_unetI/netI     0.0148
_diffrn_reflns_theta_min     1.887
_diffrn_reflns_theta_max     27.483
_diffrn_reflns_theta_full     25.242
_diffrn_measured_fraction_theta_max     0.995
_diffrn_measured_fraction_theta_full     0.999
_diffrn_reflns_limit_h_min     -8
_diffrn_reflns_limit_h_max     8
_diffrn_reflns_limit_k_min     -18
_diffrn_reflns_limit_k_max     18
_diffrn_reflns_limit_l_min     -21
_diffrn_reflns_limit_l_max     21
_refine_special_details
;
 Refined as a 2-component twin.
;
_reflns_number_total     3463
_reflns_number_gt     3382
_reflns_threshold_expression     'I > 2\s(I)'
_refine_ls_structure_factor_coef     Fsqd
_refine_ls_matrix_type     full
_refine_ls_R_factor_all     0.0284
_refine_ls_R_factor_gt     0.0277
_refine_ls_wR_factor_gt     0.0753
_refine_ls_wR_factor_ref     0.0760
_refine_ls_goodness_of_fit_ref     1.042
_refine_ls_restrained_S_all     1.042
_refine_ls_number_reflns     3463
_refine_ls_number_parameters     243
_refine_ls_number_restraints     2
_refine_ls_hydrogen_treatment     mixed
_refine_ls_weighting_scheme     calc
_refine_ls_weighting_details
              'w=1/[\s^2^(Fo^2^)+(0.0538P)^2^+0.4094P] where P=(Fo^2^+2Fc^2^)/3'
_atom_sites_solution_hydrogens     mixed
_atom_sites_solution_primary     dual
_atom_sites_solution_secondary     ?
_refine_ls_shift/su_max     0.001
_refine_ls_shift/su_mean     0.000
_refine_diff_density_max     0.324
_refine_diff_density_min     -0.174
_refine_ls_extinction_method     none
_refine_ls_extinction_coef     .
_refine_ls_abs_structure_details
;
Flack (1983)
;
_refine_ls_abs_structure_Flack     0.43(3)
loop_
    _atom_type_symbol
    _atom_type_description
    _atom_type_scat_dispersion_real
    _atom_type_scat_dispersion_imag
    _atom_type_scat_source
    'C' 'C' 0.0033 0.0016
                         'International Tables Vol C Tables 4.2.6.8 and 6.1.1.4'
    'H' 'H' 0.0000 0.0000
                         'International Tables Vol C Tables 4.2.6.8 and 6.1.1.4'
    'N' 'N' 0.0061 0.0033
                         'International Tables Vol C Tables 4.2.6.8 and 6.1.1.4'
    'O' 'O' 0.0106 0.0060
                         'International Tables Vol C Tables 4.2.6.8 and 6.1.1.4'
    'Cl' 'Cl' 0.1484 0.1585
                         'International Tables Vol C Tables 4.2.6.8 and 6.1.1.4'
_computing_data_collection
;
CrysAlisPro (Rigaku OD, 2015)
;
_computing_cell_refinement
;
CrysAlisPro (Rigaku OD, 2015)
;
_computing_data_reduction
;
CrysAlisPro (Rigaku OD, 2015)
;
_computing_structure_solution
;
<i>SHELXT</i> (Sheldrick, 2015a)
;
_computing_structure_refinement
;
<i>SHELXL2019/2</i> (Sheldrick, 2015b)
;
_computing_molecular_graphics
;
ORTEP-3 for Windows (Farrugia, 2012)
;
_computing_publication_material
;
publCIF (Westrip, 2010)
;
loop_
    _atom_site_type_symbol
    _atom_site_label
    _atom_site_fract_x
    _atom_site_fract_y
    _atom_site_fract_z
    _atom_site_U_iso_or_equiv
    _atom_site_adp_type
    _atom_site_calc_flag
    _atom_site_occupancy
    _atom_site_disorder_assembly
    _atom_site_disorder_group
    C C1 0.1894(4) 0.41717(17) 0.41587(15) 0.0089(4) Uani d 1 . .
    C C2 0.2311(4) 0.38525(17) 0.49480(15) 0.0102(5) Uani d 1 . .
    C C3 0.2362(4) 0.28718(17) 0.51110(16) 0.0107(5) Uani d 1 . .
    C C4 0.1568(4) 0.25379(17) 0.37381(14) 0.0113(5) Uani d 1 . .
    H H4 0.131032 0.207330 0.333166 0.014 Uiso calc 1 . .
    C C5 0.1503(4) 0.34915(17) 0.35443(14) 0.0098(4) Uani d 1 . .
    C C6 0.2784(4) 0.25102(19) 0.59378(16) 0.0155(5) Uani d 1 . .
    H H6A 0.414244 0.270233 0.616103 0.023 Uiso calc 1 . .
    H H6B 0.268905 0.181482 0.593584 0.023 Uiso calc 1 . .
    H H6C 0.179980 0.277507 0.626196 0.023 Uiso calc 1 . .
    C C7 0.1043(4) 0.37799(16) 0.26815(17) 0.0121(5) Uani d 1 . .
    H H7A 0.074577 0.320447 0.235182 0.014 Uiso calc 1 . .
    H H7B -0.016782 0.419004 0.261839 0.014 Uiso calc 1 . .
    C C8 0.1808(4) 0.51891(15) 0.39765(14) 0.0092(4) Uani d 1 . .
    H H8 0.152324 0.541553 0.344683 0.011 Uiso calc 1 . .
    C C9 0.2432(4) 0.72744(18) 0.51043(15) 0.0103(5) Uani d 1 . .
    C C10 0.2316(3) 0.83284(17) 0.49734(15) 0.0102(5) Uani d 1 . .
    C C11 0.2261(4) 0.87597(18) 0.42325(16) 0.0133(5) Uani d 1 . .
    H H11 0.226505 0.838917 0.376386 0.016 Uiso calc 1 . .
    C C12 0.2200(4) 0.97495(17) 0.41954(16) 0.0133(5) Uani d 1 . .
    H H12 0.218239 1.004509 0.369056 0.016 Uiso calc 1 . .
    C C13 0.2214(4) 0.98771(17) 0.55463(15) 0.0120(5) Uani d 1 . .
    H H13 0.218617 1.026386 0.600454 0.014 Uiso calc 1 . .
    C C14 0.2305(4) 0.88987(17) 0.56446(15) 0.0110(5) Uani d 1 . .
    H H14 0.235759 0.862334 0.615865 0.013 Uiso calc 1 . .
    N N1 0.1996(3) 0.22622(14) 0.45033(13) 0.0106(4) Uani d 1 . .
    H H1N 0.204(5) 0.158(2) 0.465(2) 0.013 Uiso d 1 . .
    N N2 0.2139(3) 0.57609(14) 0.45695(14) 0.0109(4) Uani d 1 . .
    N N3 0.2052(3) 0.67197(14) 0.44364(13) 0.0101(4) Uani d 1 . .
    H H2N 0.174(5) 0.690(2) 0.396(2) 0.012 Uiso d 1 . .
    N N4 0.2164(3) 1.03054(14) 0.48363(13) 0.0124(4) Uani d 1 . .
    O O1 0.2682(3) 0.44138(14) 0.55825(11) 0.0157(4) Uani d 1 . .
    H H1O 0.262(5) 0.491(3) 0.544(2) 0.019 Uiso d 1 . .
    O O2 0.2685(3) 0.42794(13) 0.24086(11) 0.0150(4) Uani d 1 . .
    H H2O 0.367(6) 0.394(3) 0.240(2) 0.018 Uiso d 1 . .
    O O3 0.2836(3) 0.69357(13) 0.57644(11) 0.0164(4) Uani d 1 . .
    Cl Cl1 0.12246(8) 0.71352(4) 0.26284(4) 0.01433(14) Uani d 1 . .
    O O4 0.4821(3) 0.60393(16) 0.72829(14) 0.0276(5) Uani d 1 . .
    H H1W 0.394(6) 0.632(3) 0.685(3) 0.033 Uiso d 1 . .
    H H2W 0.451(6) 0.542(3) 0.729(2) 0.033 Uiso d 1 . .
    O O5 0.8937(3) 0.58262(15) 0.75869(14) 0.0254(5) Uani d 1 . .
    H H3W 0.966(6) 0.635(3) 0.752(2) 0.031 Uiso d 1 . .
    H H4W 0.758(6) 0.594(3) 0.737(2) 0.031 Uiso d 1 . .
loop_
    _atom_site_aniso_label
    _atom_site_aniso_U_11
    _atom_site_aniso_U_22
    _atom_site_aniso_U_33
    _atom_site_aniso_U_12
    _atom_site_aniso_U_13
    _atom_site_aniso_U_23
    C1 0.0098(10) 0.0052(10) 0.0117(11) -0.0003(8) 0.0012(8) -0.0011(8)
    C2 0.0114(10) 0.0079(11) 0.0113(11) 0.0000(8) 0.0007(9) -0.0009(9)
    C3 0.0135(12) 0.0083(11) 0.0107(12) 0.0011(8) 0.0028(9) 0.0009(9)
    C4 0.0140(11) 0.0084(10) 0.0122(12) 0.0004(9) 0.0045(10) -0.0020(9)
    C5 0.0113(10) 0.0079(10) 0.0103(11) 0.0002(8) 0.0021(9) -0.0013(8)
    C6 0.0252(13) 0.0104(11) 0.0106(12) 0.0011(10) 0.0010(10) 0.0018(10)
    C7 0.0186(12) 0.0084(9) 0.0093(11) -0.0012(9) 0.0017(9) 0.0018(10)
    C8 0.0141(10) 0.0038(10) 0.0099(11) 0.0008(8) 0.0018(9) 0.0012(8)
    C9 0.0139(11) 0.0069(11) 0.0104(12) 0.0003(9) 0.0026(9) 0.0006(9)
    C10 0.0110(10) 0.0059(10) 0.0136(12) 0.0000(8) 0.0011(8) -0.0008(8)
    C11 0.0198(13) 0.0078(11) 0.0125(12) -0.0006(9) 0.0028(9) -0.0007(9)
    C12 0.0196(12) 0.0076(11) 0.0124(12) -0.0011(8) 0.0012(9) 0.0016(9)
    C13 0.0167(10) 0.0072(11) 0.0124(11) -0.0003(9) 0.0033(9) -0.0019(9)
    C14 0.0144(11) 0.0093(11) 0.0095(11) -0.0007(8) 0.0027(9) -0.0004(9)
    N1 0.0130(10) 0.0059(9) 0.0129(10) 0.0003(7) 0.0023(8) 0.0002(8)
    N2 0.0143(10) 0.0052(9) 0.0138(10) -0.0001(7) 0.0034(8) 0.0008(8)
    N3 0.0167(10) 0.0034(9) 0.0101(10) 0.0006(7) 0.0011(8) 0.0001(7)
    N4 0.0158(9) 0.0072(9) 0.0140(10) -0.0006(7) 0.0015(8) -0.0005(8)
    O1 0.0303(11) 0.0062(8) 0.0096(9) -0.0007(7) -0.0015(8) -0.0005(7)
    O2 0.0191(9) 0.0117(8) 0.0147(9) -0.0011(7) 0.0049(7) 0.0035(7)
    O3 0.0290(10) 0.0093(8) 0.0108(9) 0.0013(7) 0.0027(7) 0.0012(7)
    Cl1 0.0198(3) 0.0120(2) 0.0109(2) 0.0005(2) 0.0003(2) 0.0003(2)
    O4 0.0311(12) 0.0185(10) 0.0317(13) -0.0014(9) -0.0028(10) 0.0009(9)
    O5 0.0311(11) 0.0171(10) 0.0270(11) -0.0022(8) -0.0011(10) 0.0017(9)
_geom_special_details
;
 All esds (except the esd in the dihedral angle between two l.s. planes)
 are estimated using the full covariance matrix.  The cell esds are taken
 into account individually in the estimation of esds in distances, angles
 and torsion angles; correlations between esds in cell parameters are only
 used when they are defined by crystal symmetry.  An approximate (isotropic)
 treatment of cell esds is used for estimating esds involving l.s. planes.
;
loop_
    _geom_bond_atom_site_label_1
    _geom_bond_atom_site_label_2
    _geom_bond_site_symmetry_2
    _geom_bond_distance
    _geom_bond_publ_flag
    C1 C2 . 1.407(3) ?
    C1 C5 . 1.415(3) ?
    C1 C8 . 1.463(3) ?
    C2 O1 . 1.333(3) ?
    C2 C3 . 1.406(3) ?
    C3 N1 . 1.340(3) ?
    C3 C6 . 1.486(3) ?
    C4 N1 . 1.351(3) ?
    C4 C5 . 1.380(3) ?
    C4 H4 . 0.9500 ?
    C5 C7 . 1.513(3) ?
    C6 H6A . 0.9800 ?
    C6 H6B . 0.9800 ?
    C6 H6C . 0.9800 ?
    C7 O2 . 1.427(3) ?
    C7 H7A . 0.9900 ?
    C7 H7B . 0.9900 ?
    C8 N2 . 1.285(3) ?
    C8 H8 . 0.9500 ?
    C9 O3 . 1.216(3) ?
    C9 N3 . 1.373(3) ?
    C9 C10 . 1.499(3) ?
    C10 C11 . 1.391(3) ?
    C10 C14 . 1.392(3) ?
    C11 C12 . 1.394(3) ?
    C11 H11 . 0.9500 ?
    C12 N4 . 1.341(3) ?
    C12 H12 . 0.9500 ?
    C13 N4 . 1.342(3) ?
    C13 C14 . 1.386(3) ?
    C13 H13 . 0.9500 ?
    C14 H14 . 0.9500 ?
    N1 H1N . 0.99(3) ?
    N2 N3 . 1.367(3) ?
    N3 H2N . 0.85(4) ?
    O1 H1O . 0.74(4) ?
    O2 H2O . 0.81(4) ?
    O4 H1W . 0.97(4) ?
    O4 H2W . 0.90(4) ?
    O5 H3W . 0.90(5) ?
    O5 H4W . 0.95(4) ?
loop_
    _geom_angle_atom_site_label_1
    _geom_angle_atom_site_label_2
    _geom_angle_atom_site_label_3
    _geom_angle_site_symmetry_1
    _geom_angle_site_symmetry_3
    _geom_angle
    _geom_angle_publ_flag
    C2 C1 C5 . . 118.8(2) ?
    C2 C1 C8 . . 120.7(2) ?
    C5 C1 C8 . . 120.4(2) ?
    O1 C2 C3 . . 115.1(2) ?
    O1 C2 C1 . . 125.1(2) ?
    C3 C2 C1 . . 119.8(2) ?
    N1 C3 C2 . . 118.6(2) ?
    N1 C3 C6 . . 120.2(2) ?
    C2 C3 C6 . . 121.2(2) ?
    N1 C4 C5 . . 120.3(2) ?
    N1 C4 H4 . . 119.9 ?
    C5 C4 H4 . . 119.9 ?
    C4 C5 C1 . . 118.9(2) ?
    C4 C5 C7 . . 119.2(2) ?
    C1 C5 C7 . . 121.9(2) ?
    C3 C6 H6A . . 109.5 ?
    C3 C6 H6B . . 109.5 ?
    H6A C6 H6B . . 109.5 ?
    C3 C6 H6C . . 109.5 ?
    H6A C6 H6C . . 109.5 ?
    H6B C6 H6C . . 109.5 ?
    O2 C7 C5 . . 111.7(2) ?
    O2 C7 H7A . . 109.3 ?
    C5 C7 H7A . . 109.3 ?
    O2 C7 H7B . . 109.3 ?
    C5 C7 H7B . . 109.3 ?
    H7A C7 H7B . . 107.9 ?
    N2 C8 C1 . . 116.6(2) ?
    N2 C8 H8 . . 121.7 ?
    C1 C8 H8 . . 121.7 ?
    O3 C9 N3 . . 122.3(2) ?
    O3 C9 C10 . . 121.7(2) ?
    N3 C9 C10 . . 116.0(2) ?
    C11 C10 C14 . . 119.0(2) ?
    C11 C10 C9 . . 124.0(2) ?
    C14 C10 C9 . . 117.0(2) ?
    C10 C11 C12 . . 118.3(2) ?
    C10 C11 H11 . . 120.9 ?
    C12 C11 H11 . . 120.9 ?
    N4 C12 C11 . . 123.3(2) ?
    N4 C12 H12 . . 118.3 ?
    C11 C12 H12 . . 118.3 ?
    N4 C13 C14 . . 123.3(2) ?
    N4 C13 H13 . . 118.3 ?
    C14 C13 H13 . . 118.3 ?
    C13 C14 C10 . . 118.5(2) ?
    C13 C14 H14 . . 120.7 ?
    C10 C14 H14 . . 120.7 ?
    C3 N1 C4 . . 123.5(2) ?
    C3 N1 H1N . . 116(2) ?
    C4 N1 H1N . . 121(2) ?
    C8 N2 N3 . . 119.2(2) ?
    N2 N3 C9 . . 115.1(2) ?
    N2 N3 H2N . . 117(2) ?
    C9 N3 H2N . . 128(2) ?
    C12 N4 C13 . . 117.6(2) ?
    C2 O1 H1O . . 107(3) ?
    C7 O2 H2O . . 112(3) ?
    H1W O4 H2W . . 107(4) ?
    H3W O5 H4W . . 109(3) ?
loop_
    _geom_torsion_atom_site_label_1
    _geom_torsion_atom_site_label_2
    _geom_torsion_atom_site_label_3
    _geom_torsion_atom_site_label_4
    _geom_torsion_site_symmetry_1
    _geom_torsion_site_symmetry_2
    _geom_torsion_site_symmetry_3
    _geom_torsion_site_symmetry_4
    _geom_torsion
    _geom_torsion_publ_flag
    C5 C1 C2 O1 . . . . -179.2(2) ?
    C8 C1 C2 O1 . . . . -0.9(4) ?
    C5 C1 C2 C3 . . . . 1.0(4) ?
    C8 C1 C2 C3 . . . . 179.2(2) ?
    O1 C2 C3 N1 . . . . 179.7(2) ?
    C1 C2 C3 N1 . . . . -0.4(4) ?
    O1 C2 C3 C6 . . . . 0.6(4) ?
    C1 C2 C3 C6 . . . . -179.6(2) ?
    N1 C4 C5 C1 . . . . 0.1(4) ?
    N1 C4 C5 C7 . . . . 179.3(2) ?
    C2 C1 C5 C4 . . . . -0.8(4) ?
    C8 C1 C5 C4 . . . . -179.1(2) ?
    C2 C1 C5 C7 . . . . -180.0(2) ?
    C8 C1 C5 C7 . . . . 1.7(4) ?
    C4 C5 C7 O2 . . . . -117.3(2) ?
    C1 C5 C7 O2 . . . . 61.9(3) ?
    C2 C1 C8 N2 . . . . 0.2(3) ?
    C5 C1 C8 N2 . . . . 178.5(2) ?
    O3 C9 C10 C11 . . . . 166.6(2) ?
    N3 C9 C10 C11 . . . . -13.5(3) ?
    O3 C9 C10 C14 . . . . -12.0(4) ?
    N3 C9 C10 C14 . . . . 167.9(2) ?
    C14 C10 C11 C12 . . . . 0.1(3) ?
    C9 C10 C11 C12 . . . . -178.5(2) ?
    C10 C11 C12 N4 . . . . -0.9(4) ?
    N4 C13 C14 C10 . . . . -0.9(4) ?
    C11 C10 C14 C13 . . . . 0.8(3) ?
    C9 C10 C14 C13 . . . . 179.5(2) ?
    C2 C3 N1 C4 . . . . -0.3(4) ?
    C6 C3 N1 C4 . . . . 178.9(2) ?
    C5 C4 N1 C3 . . . . 0.5(4) ?
    C1 C8 N2 N3 . . . . -179.1(2) ?
    C8 N2 N3 C9 . . . . -179.8(2) ?
    O3 C9 N3 N2 . . . . 0.8(4) ?
    C10 C9 N3 N2 . . . . -179.15(19) ?
    C11 C12 N4 C13 . . . . 0.8(4) ?
    C14 C13 N4 C12 . . . . 0.2(4) ?
loop_
    _geom_hbond_atom_site_label_D
    _geom_hbond_atom_site_label_H
    _geom_hbond_atom_site_label_A
    _geom_hbond_site_symmetry_A
    _geom_hbond_distance_DH
    _geom_hbond_distance_HA
    _geom_hbond_distance_DA
    _geom_hbond_angle_DHA
    _geom_hbond_publ_flag
    N1 H1N N4 1_545 0.99(3) 1.82(3) 2.809(3) 175(3) yes
    N3 H2N Cl1 . 0.85(4) 2.26(4) 3.103(2) 170(3) yes
    O1 H1O N2 . 0.74(4) 1.89(4) 2.553(3) 148(4) yes
    O2 H2O Cl1 2_565 0.81(4) 2.28(4) 3.081(2) 168(3) yes
    O4 H1W O3 . 0.97(4) 2.08(5) 3.027(3) 163(3) yes
    O4 H2W O5 2_465 0.90(4) 1.87(4) 2.751(3) 166(4) yes
    O5 H3W Cl1 4_565 0.90(5) 2.37(5) 3.247(2) 166(4) yes
    O5 H4W O4 . 0.95(4) 1.84(4) 2.758(3) 162(4) yes
    C4 H4 O4 3_444 0.95 2.42 3.347(3) 166 yes
    C6 H6A Cl1 3_545 0.98 2.82 3.495(3) 127 yes
    C6 H6C O3 2_465 0.98 2.72 3.380(3) 125 yes
    C7 H7B O2 2_465 0.99 2.59 3.530(3) 159 yes
    C8 H8 Cl1 . 0.95 2.78 3.556(2) 139 yes
    C11 H11 Cl1 . 0.95 2.64 3.555(3) 162 yes
    C12 H12 O5 3_454 0.95 2.57 3.439(3) 152 yes
    C13 H13 O2 4_465 0.95 2.45 3.351(3) 159 yes
    C14 H14 Cl1 4_465 0.95 2.89 3.810(3) 163 yes
_shelx_space_group_comment
;
The symmetry employed for this shelxl refinement is uniquely defined
by the following loop, which should always be used as a source of
symmetry information in preference to the above space-group names.
They are only intended as comments.
;
_shelx_estimated_absorpt_T_min     0.960
_shelx_estimated_absorpt_T_max     0.995
_shelx_hkl_file
;
   0   0  -2 32991.6 42.0066  -2
   0   0  -2 32991.6 42.0066   1
   0   0  -4 55844.8 76.8024  -2
   0   0  -4 55844.8 76.8024   1
   0   0  -6 66656.4 109.443  -2
   0   0  -6 66656.4 109.443   1
   0   0  -8 7467.05 43.1895  -2
   0   0  -8 7467.05 43.1895   1
   0   0  10 12697.5 60.4712  -2
   0   0  10 12697.5 60.4712   1
   0   0 -12 9256.89 52.2955  -2
   0   0 -12 9256.89 52.2955   1
   0   0 -14 1954.33 37.0392  -2
   0   0 -14 1954.33 37.0392   1
   0   0  16 3934.61 59.7938  -2
   0   0  16 3934.61 59.7938   1
   0   0 -18 391.164 34.0253  -2
   0   0 -18 391.164 34.0253   1
   0   0 -20 3735.93 84.7130  -2
   0   0 -20 3735.93 84.7130   1
   0  -1  -1 3672.82 10.1045  -2
   0   1  -1 3672.82 10.1045   1
   0   1   3 1635.64 8.49790  -2
   0  -1   3 1635.64 8.49790   1
   0  -1   5 24.6343 4.08522  -2
   0   1   5 24.6343 4.08522   1
   0   1  -7 1238.87 13.2786  -2
   0  -1  -7 1238.87 13.2786   1
   0   1  -9 434.261 10.2606  -2
   0  -1  -9 434.261 10.2606   1
   0   1  11 841.124 13.0725  -2
   0  -1  11 841.124 13.0725   1
   0  -1  13 6.27320 6.68483  -2
   0   1  13 6.27320 6.68483   1
   0   1 -15 1421.26 20.3182  -2
   0  -1 -15 1421.26 20.3182   1
   0   1  17 862.019 19.5806  -2
   0  -1  17 862.019 19.5806   1
   0  -1 -19 788.715 25.9508  -2
   0   1 -19 788.715 25.9508   1
   0   1  21 575.682 27.9836  -2
   0  -1  21 575.682 27.9836   1
   0  -2   0 3216.04 12.3175  -2
   0   2   0 3216.04 12.3175   1
   0   2   2 528.803 4.51613  -2
   0  -2   2 528.803 4.51613   1
   0   2  -4 3557.72 14.9890  -2
   0  -2  -4 3557.72 14.9890   1
   0  -2   6 5527.31 22.1354  -2
   0   2   6 5527.31 22.1354   1
   0   2  -8 4410.97 24.8163  -2
   0  -2  -8 4410.97 24.8163   1
   0   2 -10 1668.91 19.0320  -2
   0  -2 -10 1668.91 19.0320   1
   0   2  12 12542.2 50.9863  -2
   0  -2  12 12542.2 50.9863   1
   0  -2  14 2780.90 28.3666  -2
   0   2  14 2780.90 28.3666   1
   0  -2 -16 6590.65 46.8283  -2
   0   2 -16 6590.65 46.8283   1
   0  -2 -18 652.289 18.1245  -2
   0   2 -18 652.289 18.1245   1
   0   2  20 381.447 17.9410  -2
   0  -2  20 381.447 17.9410   1
   0   3   1 11544.7 21.1806  -2
   0  -3   1 11544.7 21.1806   1
   0   3   3 4249.28 14.4446  -2
   0  -3   3 4249.28 14.4446   1
   0   3   5 2933.07 16.6756  -2
   0  -3   5 2933.07 16.6756   1
   0   3  -7 687.710 10.4076  -2
   0  -3  -7 687.710 10.4076   1
   0  -3   9 3665.06 21.5094  -2
   0   3   9 3665.06 21.5094   1
   0  -3 -11 1885.06 19.6613  -2
   0   3 -11 1885.06 19.6613   1
   0  -3 -13 3853.52 30.5907  -2
   0   3 -13 3853.52 30.5907   1
   0   3 -15 116.903 9.02591  -2
   0  -3 -15 116.903 9.02591   1
   0   3 -17 540.396 16.1854  -2
   0  -3 -17 540.396 16.1854   1
   0  -3  19 1418.09 26.3779  -2
   0   3  19 1418.09 26.3779   1
   0   3 -21 336.014 19.1150  -2
   0  -3 -21 336.014 19.1150   1
   0   4   0 1259.62 12.0240  -2
   0  -4   0 1259.62 12.0240   1
   0   4  -2 7523.64 20.8982  -2
   0  -4  -2 7523.64 20.8982   1
   0  -4  -4 4968.48 20.1589  -2
   0   4  -4 4968.48 20.1589   1
   0  -4   6 45.3408 4.92151  -2
   0   4   6 45.3408 4.92151   1
   0   4  -8 1182.09 13.4134  -2
   0  -4  -8 1182.09 13.4134   1
   0  -4  10 1840.96 16.7795  -2
   0   4  10 1840.96 16.7795   1
   0  -4  12 390.221 10.3880  -2
   0   4  12 390.221 10.3880   1
   0   4 -14 1181.18 17.1155  -2
   0  -4 -14 1181.18 17.1155   1
   0   4  16 1259.53 19.6621  -2
   0  -4  16 1259.53 19.6621   1
   0  -4 -18 378.151 14.2237  -2
   0   4 -18 378.151 14.2237   1
   0  -4 -20 203.481 18.4681  -2
   0   4 -20 203.481 18.4681   1
   0   5   1 4291.68 20.6510  -2
   0  -5   1 4291.68 20.6510   1
   0   5  -3 19838.5 40.4895  -2
   0  -5  -3 19838.5 40.4895   1
   0   5   5 1575.89 15.0418  -2
   0  -5   5 1575.89 15.0418   1
   0   5   7 8193.64 32.0122  -2
   0  -5   7 8193.64 32.0122   1
   0  -5   9 1409.35 15.0536  -2
   0   5   9 1409.35 15.0536   1
   0  -5 -11 828.198 11.9710  -2
   0   5 -11 828.198 11.9710   1
   0  -5 -13 1682.99 19.6570  -2
   0   5 -13 1682.99 19.6570   1
   0  -5 -15 2237.28 28.8445  -2
   0   5 -15 2237.28 28.8445   1
   0   5  17 1530.62 24.1116  -2
   0  -5  17 1530.62 24.1116   1
   0   5  19 1760.75 40.8440  -2
   0  -5  19 1760.75 40.8440   1
   0   5  21 22.3282 14.4318  -2
   0  -5  21 22.3282 14.4318   1
   0   6   0 10730.8 47.1551  -2
   0  -6   0 10730.8 47.1551   1
   0   6  -2 6956.49 27.4096  -2
   0  -6  -2 6956.49 27.4096   1
   0  -6   4 6995.17 26.8408  -2
   0   6   4 6995.17 26.8408   1
   0   6   6 6708.19 35.1068  -2
   0  -6   6 6708.19 35.1068   1
   0   6  -8 1772.94 18.7765  -2
   0  -6  -8 1772.94 18.7765   1
   0   6 -10 1241.52 14.5221  -2
   0  -6 -10 1241.52 14.5221   1
   0  -6  12 157.564 7.23827  -2
   0   6  12 157.564 7.23827   1
   0   6  14 1223.84 18.2404  -2
   0  -6  14 1223.84 18.2404   1
   0  -6 -16 215.774 11.0920  -2
   0   6 -16 215.774 11.0920   1
   0   6 -18 121.508 10.8797  -2
   0  -6 -18 121.508 10.8797   1
   0   6 -20 699.138 22.4644  -2
   0  -6 -20 699.138 22.4644   1
   0   7  -1 13404.5 38.8014  -2
   0  -7  -1 13404.5 38.8014   1
   0   7   3 12474.6 38.3885  -2
   0  -7   3 12474.6 38.3885   1
   0  -7   5 554.499 12.5451  -2
   0   7   5 554.499 12.5451   1
   0  -7   7 5882.28 37.7178  -2
   0   7   7 5882.28 37.7178   1
   0   7  -9 400.972 10.0468  -2
   0  -7  -9 400.972 10.0468   1
   0   7 -11 294.813 9.85640  -2
   0  -7 -11 294.813 9.85640   1
   0  -7 -13 2935.19 23.8819  -2
   0   7 -13 2935.19 23.8819   1
   0  -7  15 86.2793 7.77710  -2
   0   7  15 86.2793 7.77710   1
   0   7 -17 658.489 15.5925  -2
   0  -7 -17 658.489 15.5925   1
   0   7 -19 1267.78 26.2928  -2
   0  -7 -19 1267.78 26.2928   1
   0  -8   0 45.1622 7.40975  -2
   0   8   0 45.1622 7.40975   1
   0   8  -2 745.962 11.0415  -2
   0  -8  -2 745.962 11.0415   1
   0   8   4 2573.62 19.5416  -2
   0  -8   4 2573.62 19.5416   1
   0   8   6 1179.53 15.9619  -2
   0  -8   6 1179.53 15.9619   1
   0   8  -8 569.034 11.6706  -2
   0  -8  -8 569.034 11.6706   1
   0   8 -10 2040.42 21.2844  -2
   0  -8 -10 2040.42 21.2844   1
   0  -8  12 258.200 9.39115  -2
   0   8  12 258.200 9.39115   1
   0  -8 -14 171.949 8.89885  -2
   0   8 -14 171.949 8.89885   1
   0   8 -16 610.755 13.1309  -2
   0  -8 -16 610.755 13.1309   1
   0  -8 -18 666.819 20.3232  -2
   0   8 -18 666.819 20.3232   1
   0   9   1 904.141 11.3645  -2
   0  -9   1 904.141 11.3645   1
   0   9   3 1033.18 12.6296  -2
   0  -9   3 1033.18 12.6296   1
   0   9   5 8748.20 45.9342  -2
   0  -9   5 8748.20 45.9342   1
   0  -9   7 4075.51 32.7904  -2
   0   9   7 4075.51 32.7904   1
   0  -9  -9 21721.9 66.4326  -2
   0   9  -9 21721.9 66.4326   1
   0   9 -11 794.639 14.8783  -2
   0  -9 -11 794.639 14.8783   1
   0   9  13 3187.83 28.6888  -2
   0  -9  13 3187.83 28.6888   1
   0   9  15 2784.92 26.6078  -2
   0  -9  15 2784.92 26.6078   1
   0  -9 -17 1017.97 22.8562  -2
   0   9 -17 1017.97 22.8562   1
   0  -9 -19 1414.69 57.3290  -2
   0   9 -19 1414.69 57.3290   1
   0  10   0 2394.58 25.3424  -2
   0 -10   0 2394.58 25.3424   1
   0 -10  -2 1735.85 15.4152  -2
   0  10  -2 1735.85 15.4152   1
   0  10   4 4092.61 24.6407  -2
   0 -10   4 4092.61 24.6407   1
   0  10   6 3327.06 26.1483  -2
   0 -10   6 3327.06 26.1483   1
   0 -10   8 1172.87 16.0176  -2
   0  10   8 1172.87 16.0176   1
   0  10  10 147.364 8.26346  -2
   0 -10  10 147.364 8.26346   1
   0 -10 -12 1167.81 17.2862  -2
   0  10 -12 1167.81 17.2862   1
   0  10 -14 727.553 14.3623  -2
   0 -10 -14 727.553 14.3623   1
   0 -10 -16 1427.02 30.1451  -2
   0  10 -16 1427.02 30.1451   1
   0  10  18 22.3275 12.9941  -2
   0 -10  18 22.3275 12.9941   1
   0  11  -1 866.631 12.5191  -2
   0 -11  -1 866.631 12.5191   1
   0  11   3 8840.79 36.8044  -2
   0 -11   3 8840.79 36.8044   1
   0 -11  -5 2675.42 24.3006  -2
   0  11  -5 2675.42 24.3006   1
   0 -11  -7 4850.12 36.6934  -2
   0  11  -7 4850.12 36.6934   1
   0 -11   9 2230.04 23.3913  -2
   0  11   9 2230.04 23.3913   1
   0  11 -11 557.622 12.7023  -2
   0 -11 -11 557.622 12.7023   1
   0 -11  13 1046.18 17.4967  -2
   0  11  13 1046.18 17.4967   1
   0  11 -15 58.9461 10.3577  -2
   0 -11 -15 58.9461 10.3577   1
   0  11  17 1634.51 33.8121  -2
   0 -11  17 1634.51 33.8121   1
   0  12   0 65.9414 9.34469  -2
   0 -12   0 65.9414 9.34469   1
   0  12  -2 685.465 11.8214  -2
   0 -12  -2 685.465 11.8214   1
   0 -12   4 2967.94 23.5144  -2
   0  12   4 2967.94 23.5144   1
   0 -12   6 248.504 9.97994  -2
   0  12   6 248.504 9.97994   1
   0 -12  -8 1778.78 20.9657  -2
   0  12  -8 1778.78 20.9657   1
   0  12 -10 403.256 11.9754  -2
   0 -12 -10 403.256 11.9754   1
   0  12  12 1292.75 19.2072  -2
   0 -12  12 1292.75 19.2072   1
   0 -12  14 2484.54 33.8680  -2
   0  12  14 2484.54 33.8680   1
   0  12  16 728.254 22.8626  -2
   0 -12  16 728.254 22.8626   1
   0 -13   1 981.744 14.7460  -2
   0  13   1 981.744 14.7460   1
   0 -13   3 404.926 9.84084  -2
   0  13   3 404.926 9.84084   1
   0 -13   5 453.279 11.2185  -2
   0  13   5 453.279 11.2185   1
   0  13  -7 317.448 10.1713  -2
   0 -13  -7 317.448 10.1713   1
   0 -13  -9 314.959 11.3018  -2
   0  13  -9 314.959 11.3018   1
   0 -13  11 561.558 13.9914  -2
   0  13  11 561.558 13.9914   1
   0 -13  13 38.0415 9.99327  -2
   0  13  13 38.0415 9.99327   1
   0  13 -15 415.101 19.8413  -2
   0 -13 -15 415.101 19.8413   1
   0  14   0 605.852 18.5322  -2
   0 -14   0 605.852 18.5322   1
   0  14  -2 2190.53 22.1799  -2
   0 -14  -2 2190.53 22.1799   1
   0 -14  -4 2336.24 22.9168  -2
   0  14  -4 2336.24 22.9168   1
   0 -14  -6 622.746 14.2180  -2
   0  14  -6 622.746 14.2180   1
   0 -14  -8 1734.67 21.6440  -2
   0  14  -8 1734.67 21.6440   1
   0  14 -10 2822.06 30.1927  -2
   0 -14 -10 2822.06 30.1927   1
   0 -14  12 1578.02 30.9889  -2
   0  14  12 1578.02 30.9889   1
   0  14 -14 1451.95 31.6395  -2
   0 -14 -14 1451.95 31.6395   1
   0 -15   1 1113.55 17.8731  -2
   0  15   1 1113.55 17.8731   1
   0  15   3 2047.51 22.9816  -2
   0 -15   3 2047.51 22.9816   1
   0 -15  -5 612.554 13.6974  -2
   0  15  -5 612.554 13.6974   1
   0  15  -7 96.2603 8.51173  -2
   0 -15  -7 96.2603 8.51173   1
   0 -15  -9 1423.05 24.3539  -2
   0  15  -9 1423.05 24.3539   1
   0 -15  11 266.382 16.4164  -2
   0  15  11 266.382 16.4164   1
   0 -16   0 500.963 18.1310  -2
   0  16   0 500.963 18.1310   1
   0  16   2 1104.35 18.9271  -2
   0 -16   2 1104.35 18.9271   1
   0 -16  -4 2396.94 27.4491  -2
   0  16  -4 2396.94 27.4491   1
   0  16   6 763.315 19.7658  -2
   0 -16   6 763.315 19.7658   1
   0  16   8 1815.18 31.4860  -2
   0 -16   8 1815.18 31.4860   1
   0  16  10 88.1008 13.2076  -2
   0 -16  10 88.1008 13.2076   1
   0 -17  -1 169.459 11.3580  -2
   0  17  -1 169.459 11.3580   1
   0 -17   3 267.915 13.2654  -2
   0  17   3 267.915 13.2654   1
   0 -17   5 182.327 14.3646  -2
   0  17   5 182.327 14.3646   1
   0 -17   7 224.972 15.7075  -2
   0  17   7 224.972 15.7075   1
   0  18   0 150.850 20.9012  -2
   0 -18   0 150.850 20.9012   1
   0 -18  -2 326.028 18.6265  -2
   0  18  -2 326.028 18.6265   1
  -1   1  20 833.124 37.7297   1
   1   1 -18 421.018 17.1892   1
  -1  -1  16 1427.71 33.9555   1
  -1   1  14 2535.00 39.5078   1
  -1   1  12 538.757 21.4570   1
  -1   1  10 649.208 14.7652   1
   1  -1  -8 5702.45 35.2602   1
  -1   1   6 2339.46 17.9122   1
  -1   1   4 1851.77 12.4652   1
   1  -1  -2 100.143 2.60951   1
  -1  -1   0 48.1113 3.41905   1
  -1  -1  -2 1591.40 10.7514   1
  -1  -1  -4 3528.34 17.8508   1
  -1  -1  -6 4930.45 26.0477   1
  -1  -1  -8 201.160 9.55468   1
  -1  -1 -10 522.676 16.8062   1
  -1  -1 -12 1716.08 26.5678   1
   1  -1  14 152.422 11.0880   1
  -1   1 -16 1395.94 23.2280   1
   1  -1  18 221.861 12.7742   1
   1   1  20 18.8321 14.4739   1
   1  -2 -21 391.016 22.5267   1
  -1   2  19 27.9331 11.6474   1
   1   2 -17 447.825 18.3142   1
  -1  -2  15 3680.93 43.2490   1
  -1   2  13 582.820 18.7855   1
   1  -2 -11 1101.18 23.2844   1
  -1   2   9 2724.18 25.7520   1
   1  -2  -7 1705.91 15.0055   1
   1  -2  -5 5130.31 21.8615   1
   1   2  -3 526.706 5.68617   1
  -1   2   1 1559.62 6.85264   1
  -1   2  -1 3556.60 13.8307   1
   1   2   3 1851.13 11.9099   1
   1  -2   5 1213.58 15.2214   1
  -1  -2  -7 4877.07 33.6434   1
   1  -2   9 26.5162 7.21456   1
  -1  -2 -11 1513.37 22.3011   1
  -1  -2 -13 2002.30 29.0092   1
  -1  -2 -15 2458.83 30.3940   1
   1  -2  17 389.541 14.7968   1
  -1   2 -19 395.433 16.6053   1
   1   2  21 357.784 22.6698   1
   1   3 -20 42.8914 17.4663   1
   1   3 -18 137.097 13.3937   1
  -1  -3  16 265.985 13.7235   1
   1   3 -14 1874.60 31.8860   1
   1  -3 -12 1656.11 21.6109   1
   1   3 -10 546.039 14.2487   1
   1  -3  -8 5697.04 29.7679   1
  -1   3   6 371.280 7.71397   1
  -1  -3   4 18450.0 33.5007   1
   1  -3  -2 9360.25 23.5884   1
  -1   3   0 2477.48 11.4223   1
  -1  -3  -2 9884.93 27.3126   1
  -1   3  -4 10177.2 30.0723   1
   1  -3   6 1894.51 14.7614   1
   1  -3   8 3885.06 26.8573   1
  -1  -3 -10 547.892 13.4537   1
  -1   3 -12 3724.46 33.8935   1
  -1   3 -14 1821.64 24.8233   1
   1  -3  16 387.469 15.8744   1
  -1  -3 -18 512.257 17.3921   1
   1  -3  20 210.888 17.7951   1
  -1   4  21 347.598 17.2133   1
  -1   4  19 193.695 15.4507   1
   1  -4 -17 872.825 19.6586   1
   1  -4 -15 240.630 13.3532   1
  -1   4  13 993.174 19.7011   1
   1  -4 -11 1154.96 20.3362   1
  -1   4   9 2234.44 22.3703   1
   1  -4  -7 13388.5 38.0150   1
   1   4  -5 402.693 7.36601   1
   1   4  -3 3190.19 17.2407   1
   1   4  -1 6098.94 19.3640   1
   1  -4   1 618.719 7.90694   1
  -1  -4  -3 7055.17 26.0311   1
   1   4   5 10379.6 31.3064   1
  -1   4  -7 10388.2 35.8367   1
   1  -4   9 3835.12 25.9006   1
  -1  -4 -11 1321.40 20.7345   1
  -1   4 -13 1642.17 26.0335   1
   1  -4  15 1261.39 25.0177   1
   1   4  17 470.206 16.5013   1
  -1   4 -19 576.487 21.4210   1
   1   5 -20 671.407 30.5708   1
   1  -5 -18 27.9132 9.99750   1
   1  -5 -16 953.131 25.9602   1
   1  -5 -14 625.416 17.9711   1
  -1  -5  12 1140.88 18.3493   1
  -1   5  10 360.320 10.3150   1
   1  -5  -8 1741.07 15.1053   1
  -1   5   6 1787.80 12.6832   1
  -1   5   4 1185.96 12.9447   1
  -1   5   2 7006.38 25.9470   1
   1  -5   0 7252.17 23.4156   1
  -1   5  -2 2128.35 14.8944   1
   1  -5   4 593.615 9.57837   1
  -1   5  -6 1342.66 13.3136   1
   1  -5   8 543.037 9.29202   1
   1  -5  10 297.150 9.42659   1
   1  -5  12 121.810 8.91810   1
   1   5  14 531.038 16.4030   1
  -1  -5 -16 527.179 18.0508   1
   1   5  18 139.011 12.8894   1
   1  -5  20 242.886 21.8132   1
  -1  -6  19 783.823 24.7733   1
   1  -6 -17 1287.81 23.4269   1
  -1  -6  15 650.105 16.1036   1
   1  -6 -13 2652.51 28.4921   1
   1   6 -11 1483.59 19.1278   1
   1   6  -9 2516.73 18.7729   1
   1  -6  -7 2364.49 16.3259   1
  -1   6   5 2044.73 17.7528   1
  -1   6   3 199.727 5.86619   1
  -1  -6   1 11413.3 29.4215   1
  -1  -6  -1 5502.19 21.3903   1
  -1   6  -3 935.645 10.9006   1
  -1  -6  -5 4680.91 24.7061   1
   1  -6   7 102.021 7.45732   1
  -1  -6  -9 4326.19 24.9605   1
  -1  -6 -11 891.074 15.7115   1
  -1  -6 -13 1314.11 22.0441   1
  -1  -6 -15 1490.09 27.4121   1
   1   6  17 419.713 15.3539   1
  -1  -6 -19 320.672 21.9822   1
  -1   7  20 282.553 17.4636   1
  -1   7  18 65.1226 14.4836   1
  -1   7  16 188.761 10.4029   1
  -1   7  14 256.948 9.79730   1
  -1  -7  12 331.938 10.1208   1
  -1   7  10 97.8562 6.48799   1
  -1  -7   8 67.1157 5.65702   1
   1   7  -6 2472.08 19.2889   1
   1   7  -4 145.435 6.11483   1
  -1  -7   2 1910.88 15.0932   1
  -1  -7   0 4232.13 20.0343   1
  -1   7  -2 301.991 7.06149   1
  -1   7  -4 1375.98 12.2675   1
   1   7   6 543.658 10.7107   1
   1  -7   8 108.261 8.19557   1
   1   7  10 344.652 10.3160   1
  -1  -7 -12 519.402 12.5917   1
  -1  -7 -14 147.733 9.31824   1
  -1  -7 -16 151.030 10.7440   1
  -1   7 -18 488.959 20.0180   1
   1   8 -19 175.731 14.3589   1
  -1   8  17 273.649 13.4280   1
   1  -8 -15 265.018 10.6736   1
   1   8 -13 433.244 12.9243   1
  -1   8  11 2565.71 22.3700   1
  -1   8   9 851.502 17.0485   1
  -1  -8   7 1178.32 15.1838   1
   1  -8  -5 1296.65 15.0724   1
  -1  -8   3 1775.18 14.9003   1
   1  -8  -1 1988.59 15.0582   1
  -1  -8  -1 992.508 11.7620   1
  -1  -8  -3 1144.72 13.6029   1
  -1  -8  -5 267.385 7.70452   1
   1   8   7 132.407 7.70704   1
  -1  -8  -9 557.597 13.9681   1
  -1  -8 -11 1522.96 18.4638   1
  -1  -8 -13 375.018 11.3552   1
   1   8  15 435.456 12.9061   1
  -1  -8 -17 301.276 16.7040   1
  -1  -8 -19 442.531 44.4218   1
  -1   9  18 524.897 26.4341   1
   1   9 -16 1125.50 20.8445   1
  -1   9  14 125.903 9.17358   1
   1   9 -12 1386.91 22.4342   1
   1   9 -10 5847.92 37.7410   1
   1   9  -8 590.925 12.5614   1
  -1   9   6 1677.57 17.3816   1
  -1  -9   4 1759.70 15.7639   1
  -1   9   2 820.000 11.5488   1
  -1  -9   0 623.816 10.3785   1
   1  -9   2 1021.55 12.8993   1
   1   9   4 52.7137 5.37743   1
  -1   9  -6 520.803 10.9921   1
  -1  -9  -8 4586.90 32.9430   1
   1   9  10 1796.74 21.4432   1
  -1  -9 -12 160.519 8.81216   1
  -1  -9 -14 451.365 13.5674   1
   1  -9  16 173.177 13.2131   1
   1   9  18 294.763 18.0482   1
   1  10 -17 31.7407 12.1475   1
   1 -10 -15 367.186 13.3704   1
  -1  10  13 136.578 10.7232   1
  -1  10  11 6.83583 8.69211   1
   1 -10  -9 1317.78 19.3097   1
   1  10  -7 419.037 10.5936   1
  -1  10   5 1102.08 13.3401   1
   1  10  -3 491.489 9.86342   1
   1  10  -1 430.450 9.02766   1
   1 -10   1 1445.88 15.5921   1
   1  10   3 702.460 11.7527   1
  -1 -10  -5 116.101 6.74508   1
   1 -10   7 2184.54 24.2262   1
  -1 -10  -9 753.143 15.8962   1
  -1  10 -11 333.251 11.1463   1
   1 -10  13 875.618 16.5864   1
   1  10  15 307.606 15.5229   1
   1 -10  17 45.7278 15.7860   1
   1  11 -16 32.7028 11.8153   1
  -1 -11  14 581.215 18.7072   1
   1 -11 -12 102.230 10.5839   1
   1  11 -10 489.229 15.8284   1
   1 -11  -8 1720.02 20.2808   1
  -1 -11   6 7951.05 36.4344   1
  -1  11   4 1701.26 16.7707   1
  -1 -11   2 248.143 8.21602   1
   1  11   0 2704.51 21.5465   1
  -1 -11  -2 2355.81 19.9044   1
   1 -11   4 2495.46 21.1459   1
   1  11   6 7495.99 35.2886   1
  -1 -11  -8 127.034 9.90163   1
  -1 -11 -10 1248.95 19.0914   1
  -1 -11 -12 992.537 17.4710   1
  -1 -11 -14 505.008 17.0544   1
  -1  11 -16 112.437 16.8667   1
  -1 -12  15 75.7601 12.8335   1
  -1 -12  13 449.003 17.6845   1
  -1 -12  11 139.781 10.0864   1
   1 -12  -9 324.651 11.2895   1
   1 -12  -7 579.125 12.6689   1
  -1 -12   5 757.021 12.5469   1
  -1 -12   3 89.3936 7.08336   1
  -1  12   1 29.8614 5.88832   1
   1  12   1 80.9784 6.33662   1
   1  12   3 631.344 11.5431   1
   1  12   5 1032.27 13.9363   1
  -1 -12  -7 385.269 11.6639   1
   1 -12   9 90.9288 9.98932   1
   1  12  11 598.548 15.9813   1
   1 -12  13 24.3554 13.1932   1
  -1  12 -15 101.880 16.7348   1
  -1 -13  14 83.3845 12.2212   1
  -1  13  12 651.804 20.4889   1
  -1  13  10 904.436 16.8894   1
  -1  13   8 777.800 14.9590   1
   1  13  -6 1089.76 15.8425   1
  -1 -13   4 352.762 9.46608   1
  -1  13   2 1657.36 17.8897   1
   1 -13   0 278.468 9.07808   1
   1  13   2 1581.54 17.8324   1
  -1 -13  -4 228.779 8.32453   1
   1  13   6 112.834 8.93423   1
  -1  13  -8 1355.41 20.4399   1
   1  13  10 58.5995 9.15770   1
   1  13  12 459.381 16.9301   1
  -1 -13 -14 364.775 17.7878   1
   1  14 -13 115.670 15.7855   1
  -1 -14  11 61.5208 11.3320   1
   1  14  -9 14.3486 9.30482   1
   1 -14  -7 9.29913 8.29518   1
   1  14  -5 722.920 13.2235   1
   1 -14  -3 281.318 9.49014   1
   1 -14  -1 187.300 8.52462   1
  -1 -14  -1 337.257 9.99576   1
  -1  14  -3 330.807 10.2237   1
   1  14   5 405.728 10.6898   1
  -1 -14  -7 85.4602 10.5746   1
   1 -14   9 12.3401 11.2205   1
  -1 -14 -11 219.997 17.0575   1
   1  14  13 21.3201 13.1762   1
  -1  15  12 196.003 16.8073   1
  -1 -15  10 1655.46 30.0186   1
  -1  15   8 1262.42 20.7398   1
   1 -15  -6 546.533 13.0136   1
   1 -15  -4 1334.20 16.3019   1
  -1  15   2 516.324 12.2205   1
  -1  15   0 857.031 13.6657   1
   1 -15   2 880.599 16.1336   1
  -1 -15  -4 336.866 10.2632   1
  -1  15  -6 607.110 14.3597   1
  -1  15  -8 1123.31 25.5988   1
   1 -15  10 367.135 17.3261   1
  -1 -16   9 620.633 22.0612   1
  -1  16   7 16.5774 12.0819   1
   1 -16  -5 109.758 10.6886   1
   1  16  -3 208.813 11.4745   1
   1  16  -1 26.6159 9.16786   1
  -1 -16  -1 7.71633 9.07680   1
  -1  16  -3 446.441 15.0431   1
   1 -16   5 47.9046 9.52142   1
   1 -16   7 27.2126 13.9424   1
   1  16   9 1611.65 33.6332   1
  -1 -17   6 1.55581 12.8479   1
   1  17  -4 248.185 13.4779   1
  -1  17   2 714.527 18.1194   1
  -1 -17   0 25.9669 11.1623   1
  -1 -17  -2 1077.33 19.8828   1
   1  17   4 657.945 17.0085   1
   1  17   6 152.690 14.2109   1
   1  18  -3 1130.36 26.1387   1
  -1  18   1 290.406 16.0410   1
  -1 -18  -1 393.387 17.4822   1
  -2   0  20 259.194 21.1124   1
  -2   0  18 1601.22 30.4803   1
  -2   0  16 186.998 14.6429   1
  -2   0  14 4302.95 46.3216   1
   2   0 -12 148.481 10.4635   1
  -2   0  10 3082.50 28.5343   1
  -2   0   8 4309.94 39.9398   1
  -2   0   6 569.802 20.0700   1
  -2   0   4 3147.30 34.1151   1
   2   0  -2 123717. 357.279   1
  -2   0   0 116178. 156.120   1
  -2   0  -2 14456.6 77.3223   1
  -2   0  -4 161.098 7.68924   1
  -2   0  -6 3962.84 38.8689   1
  -2   0  -8 1276.28 19.0251   1
   2   0  10 717.037 17.3380   1
   2   0  12 4566.46 46.7816   1
   2   0  14-9.59407 11.5575   1
   2   0  16 2510.95 37.2590   1
  -2   0 -18 166.586 20.1312   1
  -2   0 -20 2126.36 63.7058   1
  -2  -1  21 315.049 15.7916   1
  -2  -1  19 213.511 11.5511   1
  -2  -1  17 924.356 17.4389   1
   2   1 -15 52.4145 8.68810   1
  -2   1  13 778.579 15.6030   1
   2   1 -11 248.523 8.87413   1
   2   1  -9 143.461 6.46904   1
  -2  -1   7 622.507 15.1066   1
  -2  -1   5 1238.11 15.2668   1
   2  -1  -3 136.845 4.35757   1
  -2  -1   1 6614.21 18.8949   1
  -2  -1  -1 6829.63 22.5822   1
  -2  -1  -3 3446.59 21.4077   1
   2   1   5 3758.23 19.1425   1
  -2   1  -7 2203.61 18.3750   1
  -2  -1  -9 2408.03 19.4276   1
  -2   1 -11 987.758 14.6689   1
  -2  -1 -13 471.897 14.7113   1
  -2  -1 -15 1799.15 21.7529   1
   2  -1  17 117.960 11.1236   1
   2  -1  19 715.631 25.6290   1
  -2  -2  20 410.603 17.8555   1
  -2  -2  18 847.858 19.2504   1
   2  -2 -16 4180.89 31.5171   1
  -2   2  14 2265.21 22.8802   1
   2   2 -12 3427.51 24.3282   1
  -2   2  10 5194.07 32.9343   1
  -2  -2   8 553.936 15.2762   1
  -2   2   6 3927.68 23.6877   1
   2   2  -4 5240.81 18.2992   1
  -2  -2   2 4378.31 15.4743   1
  -2   2   0 2889.40 18.3161   1
   2  -2   2 8338.10 21.1981   1
  -2   2  -4 2169.40 12.4554   1
  -2  -2  -6 153.284 7.00049   1
  -2  -2  -8 5104.53 31.4608   1
  -2  -2 -10 2079.64 24.6000   1
   2   2  12 3070.37 33.8887   1
   2  -2  14 3054.58 35.5990   1
  -2   2 -16 669.458 17.3468   1
   2  -2  18 291.883 13.6441   1
  -2  -2 -20 408.367 19.7165   1
  -2  -3  21 351.147 14.7359   1
   2   3 -19 366.479 17.1068   1
   2  -3 -17 407.695 11.7497   1
   2   3 -15 422.045 12.5370   1
  -2  -3  13 1497.47 24.0564   1
   2  -3 -11 1312.41 19.3379   1
  -2  -3   9 436.766 13.8551   1
  -2   3   7 564.769 12.1204   1
  -2   3   5 2383.99 14.7740   1
  -2   3   3 104.431 3.66962   1
  -2  -3   1 8326.86 25.0733   1
  -2  -3  -1 352.497 4.66071   1
   2  -3   3 3521.66 22.7411   1
  -2  -3  -5 747.695 11.8388   1
   2   3   7 787.051 15.0095   1
  -2  -3  -9 1133.71 17.9583   1
   2   3  11 1791.72 27.0367   1
   2  -3  13 169.495 10.2211   1
  -2   3 -15 100.664 9.61101   1
  -2  -3 -17 440.603 15.3245   1
   2   3  19 138.018 14.2014   1
  -2   4  20 43.6884 9.65976   1
  -2  -4  18 231.152 9.37404   1
  -2  -4  16 1362.12 23.3091   1
  -2   4  14 100.215 8.24697   1
   2   4 -12 19.6416 6.54786   1
  -2   4  10 713.861 19.6407   1
   2   4  -8 800.472 14.6004   1
  -2   4   6 373.939 7.52972   1
  -2   4   4 1922.16 12.3551   1
  -2   4   2 529.060 6.25544   1
   2   4   0 4173.56 15.0872   1
  -2  -4  -2 1800.48 13.4437   1
   2   4   4 155.368 6.74691   1
   2  -4   6 1661.00 17.2145   1
  -2  -4  -8 1683.08 20.1517   1
   2   4  10 164.488 9.25124   1
   2   4  12 54.8964 8.61493   1
   2  -4  14 1223.77 24.6146   1
   2   4  16 29.8890 9.01496   1
   2   4  18 57.3555 12.6876   1
  -2  -4 -20 76.6989 15.9567   1
  -2  -5  21 132.239 11.3276   1
  -2  -5  19 206.891 10.8038   1
  -2   5  17 1564.31 31.6289   1
   2   5 -15 204.049 9.25151   1
  -2  -5  13 1609.66 25.5262   1
   2  -5 -11 390.121 13.3118   1
  -2   5   9 1889.28 29.2005   1
  -2   5   7 3110.18 22.1343   1
  -2  -5   5 3238.99 18.5559   1
  -2  -5   3 1736.41 12.3151   1
   2  -5  -1 906.873 8.42388   1
   2  -5   1 3966.07 17.2522   1
  -2  -5  -3 514.891 7.94380   1
  -2  -5  -5 2468.67 19.8438   1
  -2  -5  -7 18.4452 4.92610   1
   2  -5   9 79.9914 5.56909   1
   2   5  11 197.426 10.2174   1
  -2  -5 -13 271.759 11.8336   1
  -2  -5 -15 1220.95 27.6205   1
  -2  -5 -17 33.2244 10.0891   1
   2  -5  19 375.499 21.6043   1
  -2  -6  20 64.3711 10.0566   1
   2   6 -18 71.8101 12.1814   1
   2   6 -16 128.424 9.16080   1
  -2   6  14 560.133 14.4160   1
  -2   6  12 42.8875 6.89207   1
   2  -6 -10 67.2060 6.53245   1
   2  -6  -8 337.775 9.21225   1
   2  -6  -6 5.14800 4.29927   1
   2  -6  -4 249.918 6.33355   1
  -2  -6   2 664.153 7.96322   1
  -2  -6   0 481.464 7.43244   1
   2   6   2 42.2258 4.12549   1
   2  -6   4 179.290 7.03701   1
  -2  -6  -6 332.142 11.0013   1
  -2  -6  -8 36.6311 5.91956   1
  -2   6 -10 210.858 9.29481   1
   2   6  12 141.948 7.50102   1
  -2  -6 -14 157.685 8.83798   1
  -2  -6 -16 49.7785 8.85394   1
  -2  -6 -18 226.592 16.8839   1
  -2   7  19 140.570 12.0017   1
  -2  -7  17 631.057 24.2561   1
   2  -7 -15 744.632 21.5269   1
   2  -7 -13 1045.22 21.7608   1
   2   7 -11 133.185 7.45527   1
  -2  -7   9 532.520 12.5841   1
  -2  -7   7 1889.79 19.1182   1
   2   7  -5 2239.37 16.0385   1
  -2  -7   3 1719.41 14.4833   1
  -2  -7   1 9705.48 34.9736   1
   2   7   1 959.541 11.1231   1
   2   7   3 6088.11 29.0953   1
  -2  -7  -5 2576.83 22.5758   1
  -2   7  -7 2773.55 22.9232   1
  -2  -7  -9 1320.17 18.9712   1
   2  -7  11 1469.93 21.9591   1
  -2  -7 -13 1236.34 21.6639   1
  -2  -7 -15 990.449 20.9623   1
  -2  -7 -17 650.880 20.7975   1
  -2  -8  18 278.360 13.3636   1
   2  -8 -16 12.7088 7.34943   1
  -2  -8  14 49.8645 7.57672   1
  -2   8  12 178.037 8.51275   1
  -2   8  10 1573.63 21.8463   1
   2  -8  -8 542.879 12.7509   1
   2   8  -6 99.0712 6.00053   1
  -2  -8   4 1818.49 15.0161   1
  -2  -8   2 503.056 8.60085   1
   2  -8   0 778.893 11.0284   1
   2   8   2 190.318 6.40713   1
   2   8   4 136.163 7.28655   1
  -2  -8  -6 1074.74 20.1222   1
  -2  -8  -8 253.904 9.89959   1
   2   8  10 66.1046 7.89043   1
  -2  -8 -12 140.137 9.21907   1
   2   8  14 176.072 10.3839   1
   2   8  16 265.841 14.0494   1
  -2  -8 -18 313.271 21.8902   1
  -2   9  17 722.556 22.8422   1
   2   9 -15 468.578 13.0984   1
   2   9 -13 2107.67 24.9628   1
  -2   9  11 1632.49 21.1689   1
  -2   9   9 7810.94 38.5641   1
   2  -9  -7 814.454 13.5021   1
   2  -9  -5 3793.21 22.8186   1
  -2  -9   3 1074.44 14.1202   1
   2   9  -1 243.023 7.91208   1
   2   9   1 2265.26 17.5994   1
  -2  -9  -3 3132.53 23.4876   1
   2   9   5 309.538 9.66748   1
   2  -9   7 9982.03 54.0836   1
  -2  -9  -9 2004.35 20.5218   1
  -2  -9 -11 2366.34 30.6153   1
   2  -9  13 196.944 10.0100   1
  -2   9 -15 644.092 19.6566   1
   2   9  17 340.361 24.5404   1
   2  10 -18 363.492 18.7857   1
   2  10 -16 209.269 12.4315   1
   2  10 -14 1179.60 19.3019   1
   2 -10 -12 74.6748 8.11476   1
  -2  10  10 106.529 8.09245   1
  -2  10   8 1651.70 20.8369   1
   2  10  -6 646.105 12.2490   1
  -2  10   4 1025.17 13.6276   1
   2 -10  -2 147.470 7.24421   1
   2 -10   0 136.849 7.35548   1
   2  10   2 844.044 11.7323   1
  -2  10  -4 188.200 7.32835   1
   2 -10   6 661.414 17.9494   1
  -2 -10  -8 246.765 10.0533   1
  -2 -10 -10 12.1026 8.18656   1
   2 -10  12 376.680 13.6061   1
   2 -10  14 184.042 10.4978   1
   2  10  16 469.423 22.6737   1
   2 -11 -17 300.516 15.4845   1
   2  11 -15 155.270 11.9466   1
  -2 -11  13 237.435 10.3158   1
  -2  11  11 238.317 9.80291   1
  -2  11   9 1675.17 19.9360   1
   2 -11  -7 463.358 11.8454   1
   2 -11  -5 2989.27 21.4573   1
  -2 -11   3 812.509 13.4348   1
   2 -11  -1 140.692 7.88836   1
   2 -11   1 1020.81 16.4009   1
  -2 -11  -3 1900.84 21.3213   1
   2 -11   5 1939.56 23.8104   1
   2  11   7 1323.31 20.9572   1
  -2 -11  -9 64.5666 9.68112   1
   2 -11  11 39.9956 9.14700   1
  -2  11 -13 356.358 14.2315   1
  -2 -11 -15 51.8639 11.3739   1
   2  12 -16 274.710 14.9474   1
  -2 -12  14 2536.84 29.5883   1
  -2  12  12 514.674 14.1756   1
  -2 -12  10 1001.57 19.3147   1
   2 -12  -8 1907.66 20.6788   1
  -2 -12   6 1703.26 18.7594   1
  -2  12   4 3009.67 23.5860   1
   2 -12  -2 1196.10 15.2789   1
  -2 -12   0 674.200 13.7598   1
   2 -12   2 2573.55 25.4839   1
   2  12   4 1615.92 19.7547   1
   2 -12   6 1079.73 22.9386   1
  -2 -12  -8 623.983 17.7437   1
   2  12  10 259.182 12.4744   1
   2  12  12 1826.06 34.1285   1
  -2 -12 -14 149.195 15.7182   1
  -2  13  15 13.8818 11.7151   1
   2  13 -13 84.6478 11.7105   1
   2 -13 -11 195.013 11.0522   1
   2 -13  -9 89.5878 9.20122   1
   2 -13  -7 113.257 8.50530   1
   2  13  -5 354.279 10.0520   1
   2 -13  -3 223.718 8.65617   1
   2 -13  -1 432.213 15.3418   1
   2 -13   1 645.091 14.0769   1
   2  13   3 13.7489 7.62740   1
   2  13   5 34.4642 8.03285   1
  -2 -13  -7 138.120 10.5106   1
   2  13   9 79.9711 11.3165   1
   2  13  11 160.722 10.9242   1
   2 -13  13 226.524 15.4204   1
  -2  14  12 1180.49 28.8616   1
   2  14 -10 153.870 11.5892   1
  -2  14   8 129.348 9.70127   1
  -2 -14   6 97.9264 8.67280   1
   2  14  -4 162.841 9.05740   1
  -2  14   2 598.432 13.6466   1
   2 -14   0 295.708 10.7983   1
  -2 -14  -2 633.976 14.7579   1
  -2  14  -4 797.218 13.5976   1
   2  14   6 850.699 17.6797   1
   2 -14   8 104.562 13.4804   1
   2  14  10 1334.65 24.9072   1
   2  14  12 100.497 10.7660   1
  -2  15  11 326.443 19.8209   1
  -2  15   9 76.9860 11.8559   1
  -2 -15   7 74.5457 10.7509   1
   2 -15  -5 458.432 12.2415   1
   2 -15  -3 175.962 8.81553   1
  -2 -15   1 660.342 16.9083   1
   2 -15   1 134.502 9.36448   1
   2  15   3 227.222 9.31941   1
   2 -15   5 169.479 9.86380   1
  -2 -15  -7 43.8162 11.2083   1
  -2 -15  -9 671.432 29.9488   1
   2  16  -8 388.915 18.0879   1
  -2 -16   6 1634.55 25.3893   1
   2 -16  -4 60.3411 10.3073   1
  -2  16   2 519.133 16.7922   1
   2 -16   0 555.564 16.1045   1
  -2  16  -2 229.939 13.1367   1
  -2 -16  -4 745.819 16.1072   1
  -2 -16  -6 278.599 12.6957   1
  -2 -16  -8 208.879 15.9132   1
  -2  17   5 6.54790 11.1291   1
   2 -17  -3 403.163 14.3607   1
  -2  17   1 172.730 11.8677   1
  -2  17  -1 404.786 16.2806   1
  -2  17  -3 19.4768 8.71846   1
   2  17   5 145.491 12.4653   1
  -3  -1 -18 418.802 28.1409  -2
   3   1 -20 418.802 28.1409   1
   3  -1  16 1150.13 32.6499  -2
  -3   1  18 1150.13 32.6499   1
   3  -1  14 608.598 18.8182  -2
  -3   1  16 608.598 18.8182   1
  -3  -1 -12 2055.01 30.4198  -2
   3   1 -14 2055.01 30.4198   1
   3   1  10 543.987 16.4135  -2
  -3  -1  12 543.987 16.4135   1
   3   1   8 386.584 13.8066  -2
  -3  -1  10 386.584 13.8066   1
   3  -1   6 3972.65 35.4559  -2
  -3   1   8 3972.65 35.4559   1
   3  -1   4 5476.48 39.6256  -2
  -3   1   6 5476.48 39.6256   1
  -3   1   4 3358.60 21.2816   1
  -3   1  -2 7032.59 64.0057  -2
   3  -1  -4 7032.59 64.0057   1
   3   1  -2 2816.39 16.3088   1
   3  -1   0 3235.23 29.1266  -2
  -3   1   2 3235.23 29.1266   1
   3  -1   0 412.863 6.85839   1
   3   1  -2 3486.20 85.8943  -2
  -3  -1   0 3486.20 85.8943   1
   3   1   2 3644.40 20.1242   1
   3   1  -4 6980.74 41.7807  -2
  -3  -1  -2 6980.74 41.7807   1
   3   1  -6 5493.33 29.8923  -2
  -3  -1  -4 5493.33 29.8923   1
  -3  -1  -6 2031.88 42.1184   1
   3  -1  -8 3914.25 24.2430  -2
  -3   1  -6 3914.25 24.2430   1
   3  -1 -10 413.999 9.91949  -2
  -3   1  -8 413.999 9.91949   1
   3  -1 -12 530.609 12.6270  -2
  -3   1 -10 530.609 12.6270   1
   3  -1 -14 1989.27 24.3627  -2
  -3   1 -12 1989.27 24.3627   1
  -3   1  16 557.355 16.0924  -2
   3  -1  14 557.355 16.0924   1
   3  -1 -18 1040.69 21.9849  -2
  -3   1 -16 1040.69 21.9849   1
  -3  -1  20 426.500 20.8822  -2
   3   1  18 426.500 20.8822   1
   3   2  19 293.937 31.1051  -2
  -3  -2  21 293.937 31.1051   1
   3   2  17 218.150 18.3400  -2
  -3  -2  19 218.150 18.3400   1
  -3  -2 -15 2646.36 42.8697  -2
   3   2 -17 2646.36 42.8697   1
   3   2  13 4167.04 34.2845  -2
  -3  -2  15 4167.04 34.2845   1
   3   2  11 1245.62 25.0568  -2
  -3  -2  13 1245.62 25.0568   1
   3  -2   9 2291.28 33.0191  -2
  -3   2  11 2291.28 33.0191   1
   3  -2   7 1083.91 20.1409  -2
  -3   2   9 1083.91 20.1409   1
   3  -2   5 5632.66 38.5398  -2
  -3   2   7 5632.66 38.5398   1
  -3   2   5 766.193 9.29956   1
   3  -2   3 2997.53 27.1044  -2
  -3   2   5 2997.53 27.1044   1
  -3  -2   3 601.839 8.22241   1
  -3   2  -1 1577.80 24.6166  -2
   3  -2  -3 1577.80 24.6166   1
  -3   2   1 1338.99 10.1353   1
  -3  -2   1 2515.86 90.4628  -2
   3   2  -1 2515.86 90.4628   1
  -3  -2  -1 914.252 9.53808   1
   3   2  -3 1477.25 57.5126  -2
  -3  -2  -1 1477.25 57.5126   1
   3  -2   3 2166.77 16.3291   1
   3   2  -5 2967.00 21.5900  -2
  -3  -2  -3 2967.00 21.5900   1
   3   2  -7 5648.18 33.8173  -2
  -3  -2  -5 5648.18 33.8173   1
  -3   2  -7 975.033 36.9981   1
   3  -2  -9 1067.02 13.0716  -2
  -3   2  -7 1067.02 13.0716   1
   3   2 -11 2312.67 28.5545  -2
  -3  -2  -9 2312.67 28.5545   1
  -3   2  13 1147.97 17.8174  -2
   3  -2  11 1147.97 17.8174   1
  -3   2  15 4208.07 38.2057  -2
   3  -2  13 4208.07 38.2057   1
  -3   2  17 2480.37 33.6717  -2
   3  -2  15 2480.37 33.6717   1
   3  -2 -19 183.231 14.2633  -2
  -3   2 -17 183.231 14.2633   1
   3  -2 -21 278.235 21.7052  -2
  -3   2 -19 278.235 21.7052   1
   3   3  18 1641.95 39.9534  -2
  -3  -3  20 1641.95 39.9534   1
  -3  -3 -16 1223.74 22.8134  -2
   3   3 -18 1223.74 22.8134   1
   3  -3  14 2195.87 35.9052  -2
  -3   3  16 2195.87 35.9052   1
   3  -3  12 6491.29 48.1088  -2
  -3   3  14 6491.29 48.1088   1
   3  -3  10 1089.24 22.0897  -2
  -3   3  12 1089.24 22.0897   1
  -3  -3  -8 4768.75 30.1405  -2
   3   3 -10 4768.75 30.1405   1
   3   3   6 1656.63 18.4145  -2
  -3  -3   8 1656.63 18.4145   1
   3  -3   4 8006.57 45.5795  -2
  -3   3   6 8006.57 45.5795   1
  -3   3   4 468.734 7.41637   1
   3  -3   2 2009.22 18.9560  -2
  -3   3   4 2009.22 18.9560   1
  -3  -3   2 507.006 10.7044   1
   3  -3   0 2586.09 17.9079  -2
  -3   3   2 2586.09 17.9079   1
  -3  -3   0 2084.93 12.1319   1
  -3  -3  -2 1552.99 16.0076   1
   3  -3  -6 7865.00 34.7365  -2
  -3   3  -4 7865.00 34.7365   1
   3  -3  -8 1617.33 21.1992  -2
  -3   3  -6 1617.33 21.1992   1
  -3  -3  -8 1991.84 49.5410   1
   3   3 -10 4731.71 33.9211  -2
  -3  -3  -8 4731.71 33.9211   1
   3   3 -12 1104.30 21.3173  -2
  -3  -3 -10 1104.30 21.3173   1
   3   3 -14 6618.48 46.8369  -2
  -3  -3 -12 6618.48 46.8369   1
  -3  -3  16 2356.94 35.4168  -2
   3   3  14 2356.94 35.4168   1
   3   3 -18 1245.85 24.2526  -2
  -3  -3 -16 1245.85 24.2526   1
   3   3 -20 1578.51 35.4726  -2
  -3  -3 -18 1578.51 35.4726   1
   3   4  17 724.831 29.3338  -2
  -3  -4  19 724.831 29.3338   1
   3  -4  15 1044.28 21.7670  -2
  -3   4  17 1044.28 21.7670   1
   3  -4  13 1063.59 26.1066  -2
  -3   4  15 1063.59 26.1066   1
   3   4  11 914.915 22.9802  -2
  -3  -4  13 914.915 22.9802   1
  -3  -4  -9 1677.17 26.6275  -2
   3   4 -11 1677.17 26.6275   1
  -3   4  -7 5026.56 31.8719  -2
   3  -4  -9 5026.56 31.8719   1
  -3   4   7 3542.87 32.5785   1
   3   4   5 11642.1 46.6109  -2
  -3  -4   7 11642.1 46.6109   1
   3   4  -5 332.380 6.33587   1
   3   4   3 908.142 15.1906  -2
  -3  -4   5 908.142 15.1906   1
  -3  -4   3 475.333 10.4675   1
   3   4   1 800.977 12.2324  -2
  -3  -4   3 800.977 12.2324   1
  -3  -4   1 3278.99 23.4717   1
  -3  -4   1 6454.61 29.8773  -2
   3   4  -1 6454.61 29.8773   1
  -3   4  -1 332.143 6.41002   1
  -3   4  -3 603.215 17.2436   1
   3  -4  -5 861.178 38.3302  -2
  -3   4  -3 861.178 38.3302   1
  -3   4  -5 8369.91 117.828   1
   3   4  -7 11658.9 48.8966  -2
  -3  -4  -5 11658.9 48.8966   1
  -3  -4  -7 1570.77 47.6127   1
   3   4  -9 5127.33 38.5661  -2
  -3  -4  -7 5127.33 38.5661   1
   3   4 -11 1672.18 23.8636  -2
  -3  -4  -9 1672.18 23.8636   1
   3   4 -13 880.823 17.4854  -2
  -3  -4 -11 880.823 17.4854   1
   3   4 -15 1145.25 23.9370  -2
  -3  -4 -13 1145.25 23.9370   1
   3   4 -17 1080.05 24.5786  -2
  -3  -4 -15 1080.05 24.5786   1
  -3  -4  19 683.245 24.1865  -2
   3   4  17 683.245 24.1865   1
   3  -5  18 567.914 26.1393  -2
  -3   5  20 567.914 26.1393   1
   3   5  16 196.815 10.8550  -2
  -3  -5  18 196.815 10.8550   1
   3   5  14 852.803 22.3610  -2
  -3  -5  16 852.803 22.3610   1
   3   5  12 419.359 16.7963  -2
  -3  -5  14 419.359 16.7963   1
   3  -5  10 1150.66 27.6187  -2
  -3   5  12 1150.66 27.6187   1
  -3  -5  -8 728.279 18.1791  -2
   3   5 -10 728.279 18.1791   1
  -3   5   8 475.077 20.2953   1
  -3  -5  -6 2139.55 23.0339  -2
   3   5  -8 2139.55 23.0339   1
  -3   5   6 713.335 16.1475   1
  -3   5  -4 1242.75 17.9877  -2
   3  -5  -6 1242.75 17.9877   1
  -3   5   4 2780.79 28.8608   1
  -3  -5  -2 3168.80 22.4073  -2
   3   5  -4 3168.80 22.4073   1
  -3  -5   2 1822.08 19.7651   1
  -3  -5   0 6295.81 34.7090  -2
   3   5  -2 6295.81 34.7090   1
  -3  -5   0 4489.39 22.0721   1
  -3   5   2 6096.30 46.0540  -2
   3  -5   0 6096.30 46.0540   1
   3   5   2 506.434 11.9586   1
   3   5  -4 3091.90 53.6793  -2
  -3  -5  -2 3091.90 53.6793   1
  -3   5  -4 594.558 36.9952   1
   3   5  -6 1294.45 14.6559  -2
  -3  -5  -4 1294.45 14.6559   1
   3   5  -8 2144.54 27.7291  -2
  -3  -5  -6 2144.54 27.7291   1
  -3   5  -8 8.48328 17.8656   1
  -3  -5  10 698.782 22.5390  -2
   3   5   8 698.782 22.5390   1
   3  -5 -12 1166.49 23.2638  -2
  -3   5 -10 1166.49 23.2638   1
   3   5 -14 443.386 16.2684  -2
  -3  -5 -12 443.386 16.2684   1
   3  -5 -16 836.146 24.0952  -2
  -3   5 -14 836.146 24.0952   1
   3   5 -18 210.166 13.3127  -2
  -3  -5 -16 210.166 13.3127   1
   3  -5 -20 569.287 22.1727  -2
  -3   5 -18 569.287 22.1727   1
   3  -6  17 443.577 25.4398  -2
  -3   6  19 443.577 25.4398   1
  -3  -6 -15 1233.54 26.0499  -2
   3   6 -17 1233.54 26.0499   1
   3  -6  13 1188.64 27.1618  -2
  -3   6  15 1188.64 27.1618   1
   3  -6  11 1898.62 39.0119  -2
  -3   6  13 1898.62 39.0119   1
  -3   6  -9 3212.65 40.7449  -2
   3  -6 -11 3212.65 40.7449   1
   3  -6   7 3074.25 25.0409  -2
  -3   6   9 3074.25 25.0409   1
  -3   6  -5 4692.70 27.8937  -2
   3  -6  -7 4692.70 27.8937   1
  -3   6   5 1547.03 20.4115   1
  -3   6  -3 5160.99 28.8241  -2
   3  -6  -5 5160.99 28.8241   1
  -3  -6   3 2073.12 30.6172   1
  -3   6  -1 2925.14 18.5155  -2
   3  -6  -3 2925.14 18.5155   1
  -3   6   1 10639.9 38.6982   1
  -3   6   1 21325.9 60.4359  -2
   3  -6  -1 21325.9 60.4359   1
  -3   6  -1 728.035 13.7065   1
   3  -6  -3 2826.67 23.0431  -2
  -3   6  -1 2826.67 23.0431   1
  -3  -6  -3 3836.59 57.3778   1
   3   6  -5 5129.10 38.5774  -2
  -3  -6  -3 5129.10 38.5774   1
  -3   6   7 4639.59 44.2478  -2
   3  -6   5 4639.59 44.2478   1
   3   6  -9 3055.67 31.8912  -2
  -3  -6  -7 3055.67 31.8912   1
   3   6 -11 3136.24 29.8472  -2
  -3  -6  -9 3136.24 29.8472   1
   3   6 -13 1847.06 30.4192  -2
  -3  -6 -11 1847.06 30.4192   1
   3   6 -15 1176.36 26.9804  -2
  -3  -6 -13 1176.36 26.9804   1
  -3  -6  17 1267.36 25.7818  -2
   3   6  15 1267.36 25.7818   1
   3   6 -19 504.120 20.4041  -2
  -3  -6 -17 504.120 20.4041   1
   3   7  16 420.797 19.6613  -2
  -3  -7  18 420.797 19.6613   1
  -3   7 -14 553.310 21.3465  -2
   3  -7 -16 553.310 21.3465   1
  -3  -7 -12 624.672 16.2039  -2
   3   7 -14 624.672 16.2039   1
  -3   7 -10 405.155 12.7449  -2
   3  -7 -12 405.155 12.7449   1
  -3   7  -8 904.336 16.1855  -2
   3  -7 -10 904.336 16.1855   1
  -3   7   8 1313.60 41.4651   1
  -3   7  -6 1347.68 15.5740  -2
   3  -7  -8 1347.68 15.5740   1
  -3   7   6 18.8274 11.7372   1
  -3   7  -4 795.588 13.4865  -2
   3  -7  -6 795.588 13.4865   1
  -3  -7  -2 1812.95 17.6561  -2
   3   7  -4 1812.95 17.6561   1
  -3  -7   2 2595.85 31.4550   1
  -3   7   0 2917.09 24.1615  -2
   3  -7  -2 2917.09 24.1615   1
  -3  -7   0 179.849 10.1116   1
  -3  -7   2 2908.84 23.4084  -2
   3   7   0 2908.84 23.4084   1
  -3   7   4 1817.19 15.4469  -2
   3  -7   2 1817.19 15.4469   1
  -3  -7  -4 747.836 37.4375   1
   3   7  -6 814.347 19.3423  -2
  -3  -7  -4 814.347 19.3423   1
   3   7  -8 1419.14 21.6323  -2
  -3  -7  -6 1419.14 21.6323   1
   3   7 -10 838.119 21.4934  -2
  -3  -7  -8 838.119 21.4934   1
   3   7 -12 364.454 14.2941  -2
  -3  -7 -10 364.454 14.2941   1
   3   7 -14 636.595 22.0489  -2
  -3  -7 -12 636.595 22.0489   1
   3   7 -16 540.487 20.6364  -2
  -3  -7 -14 540.487 20.6364   1
   3   7 -18 397.133 17.7581  -2
  -3  -7 -16 397.133 17.7581   1
  -3  -8 -17 271.494 14.3604  -2
   3   8 -19 271.494 14.3604   1
   3  -8  15 933.181 24.5184  -2
  -3   8  17 933.181 24.5184   1
  -3  -8 -13 537.746 16.6528  -2
   3   8 -15 537.746 16.6528   1
  -3   8 -11 2409.59 27.5909  -2
   3  -8 -13 2409.59 27.5909   1
  -3   8  -9 3845.69 31.7618  -2
   3  -8 -11 3845.69 31.7618   1
  -3   8  -7 898.964 16.8392  -2
   3  -8  -9 898.964 16.8392   1
   3   8   5 1438.54 14.5103  -2
  -3  -8   7 1438.54 14.5103   1
  -3   8  -3 2652.35 20.9792  -2
   3  -8  -5 2652.35 20.9792   1
  -3   8   3 1650.49 60.7908   1
  -3   8  -1 3028.19 24.0509  -2
   3  -8  -3 3028.19 24.0509   1
  -3  -8   1 1035.25 19.4377   1
  -3   8   1 2011.09 18.2996  -2
   3  -8  -1 2011.09 18.2996   1
   3   8  -3 3036.12 21.0271  -2
  -3  -8  -1 3036.12 21.0271   1
   3  -8   3 681.904 18.6970   1
  -3   8   5 2603.10 19.6615  -2
   3  -8   3 2603.10 19.6615   1
   3   8  -7 1415.49 17.3174  -2
  -3  -8  -5 1415.49 17.3174   1
   3  -8  -9 870.152 18.3143  -2
  -3   8  -7 870.152 18.3143   1
   3   8 -11 3889.21 35.9941  -2
  -3  -8  -9 3889.21 35.9941   1
   3   8 -13 2388.56 33.9494  -2
  -3  -8 -11 2388.56 33.9494   1
   3   8 -15 521.523 19.0476  -2
  -3  -8 -13 521.523 19.0476   1
   3   8 -17 921.129 26.6758  -2
  -3  -8 -15 921.129 26.6758   1
  -3   8  19 279.194 24.5716  -2
   3  -8  17 279.194 24.5716   1
   3   9  16 152.957 15.7186  -2
  -3  -9  18 152.957 15.7186   1
   3   9  14 899.286 22.8280  -2
  -3  -9  16 899.286 22.8280   1
  -3   9 -12 191.425 10.3240  -2
   3  -9 -14 191.425 10.3240   1
  -3  -9 -10 1266.01 22.8027  -2
   3   9 -12 1266.01 22.8027   1
   3  -9   8 7501.16 45.1005  -2
  -3   9  10 7501.16 45.1005   1
   3  -9   6 872.979 14.1911  -2
  -3   9   8 872.979 14.1911   1
  -3  -9   6 592.319 59.1621   1
  -3   9  -4 1295.76 15.2044  -2
   3  -9  -6 1295.76 15.2044   1
  -3  -9  -2 2988.58 22.0985  -2
   3   9  -4 2988.58 22.0985   1
  -3  -9   0 1624.98 17.8352  -2
   3   9  -2 1624.98 17.8352   1
  -3  -9   2 1568.67 16.5152  -2
   3   9   0 1568.67 16.5152   1
  -3   9   4 2972.57 28.5637  -2
   3  -9   2 2972.57 28.5637   1
  -3   9   6 1242.64 19.8954  -2
   3  -9   4 1242.64 19.8954   1
  -3  -9   8 863.664 14.3880  -2
   3   9   6 863.664 14.3880   1
  -3   9  10 7579.03 50.7875  -2
   3  -9   8 7579.03 50.7875   1
   3  -9 -12 1242.38 21.7869  -2
  -3   9 -10 1242.38 21.7869   1
   3   9 -14 185.558 12.8193  -2
  -3  -9 -12 185.558 12.8193   1
   3   9 -16 921.688 23.8881  -2
  -3  -9 -14 921.688 23.8881   1
   3   9 -18 120.790 16.2754  -2
  -3  -9 -16 120.790 16.2754   1
  -3 -10 -15 499.700 21.9546  -2
   3  10 -17 499.700 21.9546   1
   3  10  13 1092.60 24.2734  -2
  -3 -10  15 1092.60 24.2734   1
  -3  10 -11 197.017 10.8377  -2
   3 -10 -13 197.017 10.8377   1
   3 -10   9 992.634 18.8538  -2
  -3  10  11 992.634 18.8538   1
  -3 -10  -7 1950.29 21.8833  -2
   3  10  -9 1950.29 21.8833   1
  -3  10  -5 373.767 11.7896  -2
   3 -10  -7 373.767 11.7896   1
  -3  10  -3 775.796 14.1435  -2
   3 -10  -5 775.796 14.1435   1
  -3  10  -1 584.945 12.5339  -2
   3 -10  -3 584.945 12.5339   1
  -3  10   1 38.6660 5.54486  -2
   3 -10  -1 38.6660 5.54486   1
  -3 -10   3 598.332 11.6682  -2
   3  10   1 598.332 11.6682   1
   3 -10  -5 748.719 16.3353  -2
  -3  10  -3 748.719 16.3353   1
   3 -10  -7 343.630 13.9916  -2
  -3  10  -5 343.630 13.9916   1
   3  10  -9 1947.43 26.1668  -2
  -3 -10  -7 1947.43 26.1668   1
   3  10 -11 973.292 19.5964  -2
  -3 -10  -9 973.292 19.5964   1
   3 -10 -13 199.308 12.4479  -2
  -3  10 -11 199.308 12.4479   1
   3  10 -15 1090.52 27.7069  -2
  -3 -10 -13 1090.52 27.7069   1
   3  10 -17 488.837 25.4930  -2
  -3 -10 -15 488.837 25.4930   1
  -3 -11 -14 464.362 24.2498  -2
   3  11 -16 464.362 24.2498   1
  -3 -11 -12 884.490 23.2346  -2
   3  11 -14 884.490 23.2346   1
   3  11  10 595.998 14.6619  -2
  -3 -11  12 595.998 14.6619   1
  -3  11  -8 533.382 15.9461  -2
   3 -11 -10 533.382 15.9461   1
  -3  11  -6 6290.96 40.9975  -2
   3 -11  -8 6290.96 40.9975   1
  -3  11  -4 6294.64 32.7185  -2
   3 -11  -6 6294.64 32.7185   1
  -3  11  -2 3647.73 27.2549  -2
   3 -11  -4 3647.73 27.2549   1
  -3  11   0 995.892 15.7157  -2
   3 -11  -2 995.892 15.7157   1
  -3 -11   2 986.768 13.8600  -2
   3  11   0 986.768 13.8600   1
   3  11  -4 3620.09 32.1169  -2
  -3 -11  -2 3620.09 32.1169   1
   3  11  -6 6210.93 41.9469  -2
  -3 -11  -4 6210.93 41.9469   1
   3  11  -8 6289.13 38.5254  -2
  -3 -11  -6 6289.13 38.5254   1
   3  11 -10 528.083 15.1793  -2
  -3 -11  -8 528.083 15.1793   1
   3  11 -12 606.954 19.4857  -2
  -3 -11 -10 606.954 19.4857   1
   3  11 -14 926.623 25.1798  -2
  -3 -11 -12 926.623 25.1798   1
  -3 -11  16 547.264 24.6808  -2
   3  11  14 547.264 24.6808   1
   3  12  13 55.7405 11.6410  -2
  -3 -12  15 55.7405 11.6410   1
  -3 -12 -11 246.673 14.0192  -2
   3  12 -13 246.673 14.0192   1
  -3  12  -9 1162.94 22.4287  -2
   3 -12 -11 1162.94 22.4287   1
  -3 -12  -7 144.290 9.56391  -2
   3  12  -9 144.290 9.56391   1
  -3  12  -5 1119.74 17.6469  -2
   3 -12  -7 1119.74 17.6469   1
  -3  12  -3 3324.45 27.6197  -2
   3 -12  -5 3324.45 27.6197   1
   3 -12   1 508.277 14.1451  -2
  -3  12   3 508.277 14.1451   1
   3  12  -1 927.648 17.0933  -2
  -3 -12   1 927.648 17.0933   1
  -3  12   3 496.088 12.1407  -2
   3 -12   1 496.088 12.1407   1
   3  12  -5 3310.74 30.0542  -2
  -3 -12  -3 3310.74 30.0542   1
   3  12  -7 1139.17 26.8055  -2
  -3 -12  -5 1139.17 26.8055   1
  -3  12   9 133.520 6.47394  -2
   3 -12   7 133.520 6.47394   1
   3  12 -11 1156.45 20.4640  -2
  -3 -12  -9 1156.45 20.4640   1
  -3  12  13 265.383 18.1404  -2
   3 -12  11 265.383 18.1404   1
  -3  12  15 82.1161 14.7547  -2
   3 -12  13 82.1161 14.7547   1
  -3 -13 -12 310.933 17.3610  -2
   3  13 -14 310.933 17.3610   1
  -3 -13 -10 527.351 19.9660  -2
   3  13 -12 527.351 19.9660   1
   3 -13   8 2602.59 29.8289  -2
  -3  13  10 2602.59 29.8289   1
  -3  13  -6 402.470 11.9611  -2
   3 -13  -8 402.470 11.9611   1
  -3  13  -4 1020.75 17.9688  -2
   3 -13  -6 1020.75 17.9688   1
  -3  13  -2 1518.78 25.4214  -2
   3 -13  -4 1518.78 25.4214   1
  -3 -13   0 1487.17 21.9019  -2
   3  13  -2 1487.17 21.9019   1
  -3 -13   2 1467.49 20.0115  -2
   3  13   0 1467.49 20.0115   1
   3  13  -4 1541.47 22.7415  -2
  -3 -13  -2 1541.47 22.7415   1
  -3 -13   6 1013.91 19.9441  -2
   3  13   4 1013.91 19.9441   1
   3 -13  -8 374.947 12.5492  -2
  -3  13  -6 374.947 12.5492   1
  -3 -13  10 2597.22 31.3975  -2
   3  13   8 2597.22 31.3975   1
   3  13 -12 478.947 19.7501  -2
  -3 -13 -10 478.947 19.7501   1
   3  13 -14 282.832 35.3016  -2
  -3 -13 -12 282.832 35.3016   1
  -3 -14  -9 115.728 12.2280  -2
   3  14 -11 115.728 12.2280   1
  -3  14  -7 55.0351 9.84640  -2
   3 -14  -9 55.0351 9.84640   1
   3  14   5 558.675 15.2678  -2
  -3 -14   7 558.675 15.2678   1
   3 -14   3 780.477 18.2045  -2
  -3  14   5 780.477 18.2045   1
  -3  14  -1 615.444 14.7488  -2
   3 -14  -3 615.444 14.7488   1
  -3 -14   1 369.508 12.1235  -2
   3  14  -1 369.508 12.1235   1
  -3 -14   3 615.251 16.3351  -2
   3  14   1 615.251 16.3351   1
   3  14  -5 802.982 21.2150  -2
  -3 -14  -3 802.982 21.2150   1
   3  14  -7 583.976 23.5202  -2
  -3 -14  -5 583.976 23.5202   1
   3  14  -9 53.3869 7.26565  -2
  -3 -14  -7 53.3869 7.26565   1
  -3 -14  11 113.901 8.78560  -2
   3  14   9 113.901 8.78560   1
   3 -15   8 2012.38 39.7206  -2
  -3  15  10 2012.38 39.7206   1
   3 -15   6 1306.27 27.6849  -2
  -3  15   8 1306.27 27.6849   1
  -3  15  -4 508.439 15.2110  -2
   3 -15  -6 508.439 15.2110   1
  -3 -15  -2 1408.91 25.5624  -2
   3  15  -4 1408.91 25.5624   1
  -3  15   0 819.607 20.1000  -2
   3 -15  -2 819.607 20.1000   1
  -3 -15   2 837.853 21.3065  -2
   3  15   0 837.853 21.3065   1
   3  15  -4 1429.07 25.2377  -2
  -3 -15  -2 1429.07 25.2377   1
   3  15  -6 531.586 26.3840  -2
  -3 -15  -4 531.586 26.3840   1
  -3  15   8 1285.25 33.5522  -2
   3 -15   6 1285.25 33.5522   1
   3  15 -10 1970.54 31.2199  -2
  -3 -15  -8 1970.54 31.2199   1
  -3  16  -5 370.976 18.6875  -2
   3 -16  -7 370.976 18.6875   1
   3 -16   3 919.499 26.8014  -2
  -3  16   5 919.499 26.8014   1
  -3  16  -1 912.408 26.4118  -2
   3 -16  -3 912.408 26.4118   1
  -3  16   1 751.179 22.9406  -2
   3 -16  -1 751.179 22.9406   1
  -3  16   3 944.201 47.4418  -2
   3 -16   1 944.201 47.4418   1
   3  16   3 235.447 19.6294   1
  -3  16   5 931.031 21.2949  -2
   3 -16   3 931.031 21.2949   1
  -3  16   7 375.877 18.1875  -2
   3 -16   5 375.877 18.1875   1
  -3 -17   0 368.432 17.1502  -2
   3  17  -2 368.432 17.1502   1
  -3  17   2 367.120 16.2540  -2
   3 -17   0 367.120 16.2540   1
   4   0  18 1256.55 78.1978  -2
  -4   0  20 1256.55 78.1978   1
   4   0  16 4099.63 77.2455  -2
  -4   0  18 4099.63 77.2455   1
   4   0  14 2529.69 47.0139  -2
  -4   0  16 2529.69 47.0139   1
   4   0  12 5143.56 59.1425  -2
  -4   0  14 5143.56 59.1425   1
  -4   0  12 3741.86 89.4670   1
   4   0  10 6753.76 76.3558  -2
  -4   0  12 6753.76 76.3558   1
   4   0 -10 1370.66 28.4469   1
   4   0   8 3950.75 82.3943  -2
  -4   0  10 3950.75 82.3943   1
   4   0  -8 3543.87 44.2060   1
   4   0   6 3995.50 71.8775  -2
  -4   0   8 3995.50 71.8775   1
   4   0  -6 1117.24 21.2973   1
   4   0   4 2868.53 54.9460  -2
  -4   0   6 2868.53 54.9460   1
   4   0  -4 7898.69 40.8327   1
   4   0   2 10714.7 82.7776  -2
  -4   0   4 10714.7 82.7776   1
   4   0  -2 45828.9 78.6134   1
  -4   0   0 13732.0 60.2674   1
  -4   0  -2 2942.80 26.8150   1
   4   0   4 1703.15 17.0588   1
  -4   0  -6 492.398 11.3208   1
   4   0  -8 3618.05 126.973  -2
  -4   0  -6 3618.05 126.973   1
  -4   0  -8 2315.09 29.8940   1
   4   0 -10 3382.42 129.666  -2
  -4   0  -8 3382.42 129.666   1
  -4   0 -10 2908.55 50.2857   1
  -4   0  12 6458.50 94.1086  -2
   4   0  10 6458.50 94.1086   1
   4   0 -14 4758.16 45.7716  -2
  -4   0 -12 4758.16 45.7716   1
   4   0 -16 2372.84 35.2593  -2
  -4   0 -14 2372.84 35.2593   1
  -4   0  18 3760.54 66.8643  -2
   4   0  16 3760.54 66.8643   1
   4   0 -20 1220.64 51.2697  -2
  -4   0 -18 1220.64 51.2697   1
   4  -1  17 532.788 25.7989  -2
  -4   1  19 532.788 25.7989   1
   4   1  15 1491.96 27.6612  -2
  -4  -1  17 1491.96 27.6612   1
   4   1  13 261.682 12.5051  -2
  -4  -1  15 261.682 12.5051   1
   4   1  11 957.191 20.4606  -2
  -4  -1  13 957.191 20.4606   1
  -4   1  11 38.8361 15.8737   1
   4   1   9 392.661 16.9183  -2
  -4  -1  11 392.661 16.9183   1
   4   1  -9 539.549 15.8031   1
   4  -1   7 721.675 20.0624  -2
  -4   1   9 721.675 20.0624   1
   4  -1  -7 257.203 9.39713   1
   4  -1   5 364.935 18.0964  -2
  -4   1   7 364.935 18.0964   1
  -4  -1   5 153.757 5.22029   1
   4  -1   3 2316.68 45.5625  -2
  -4   1   5 2316.68 45.5625   1
  -4  -1   3 3682.44 17.0973   1
   4  -1  -1 188.968 5.28506   1
  -4  -1  -1 279.637 6.17717   1
   4   1   3 2036.06 14.0627   1
  -4  -1  -5 95.4222 4.52576   1
   4   1  -7 349.624 41.7741  -2
  -4  -1  -5 349.624 41.7741   1
  -4   1  -7 183.457 6.43641   1
   4  -1  -9 588.258 51.4748  -2
  -4   1  -7 588.258 51.4748   1
  -4   1  -9 309.701 11.8453   1
  -4  -1  11 370.717 16.0124  -2
   4   1   9 370.717 16.0124   1
  -4  -1 -11 2.44620 10.9751   1
   4  -1 -13 963.627 18.6981  -2
  -4   1 -11 963.627 18.6981   1
  -4  -1 -13 115.152 19.2597   1
   4  -1 -15 233.800 11.1438  -2
  -4   1 -13 233.800 11.1438   1
  -4   1  17 1378.33 25.1715  -2
   4  -1  15 1378.33 25.1715   1
   4  -1 -19 564.554 22.3158  -2
  -4   1 -17 564.554 22.3158   1
  -4   2 -18 327.530 31.7519  -2
   4  -2 -20 327.530 31.7519   1
   4  -2  16 1212.02 35.1717  -2
  -4   2  18 1212.02 35.1717   1
   4   2  14 3168.44 34.8046  -2
  -4  -2  16 3168.44 34.8046   1
   4   2  12 2883.10 31.4044  -2
  -4  -2  14 2883.10 31.4044   1
  -4   2  12 310.143 30.9525   1
   4   2  10 3928.13 40.4382  -2
  -4  -2  12 3928.13 40.4382   1
  -4   2  10 1237.93 36.7168   1
   4  -2   8 1745.48 28.7513  -2
  -4   2  10 1745.48 28.7513   1
   4   2  -8 54.2276 8.59829   1
   4  -2   6 1789.27 24.6047  -2
  -4   2   8 1789.27 24.6047   1
  -4  -2   6 2150.83 13.5967   1
   4  -2   4 2874.10 36.0952  -2
  -4   2   6 2874.10 36.0952   1
  -4  -2   4 160.231 5.47237   1
   4  -2   2 1639.58 43.7300  -2
  -4   2   4 1639.58 43.7300   1
  -4   2   2 2155.71 12.0216   1
  -4  -2   0 2041.41 14.1756   1
  -4  -2  -2 1485.69 11.5634   1
   4   2   4 648.712 7.71697   1
  -4   2  -6 1678.93 12.8274   1
   4   2  -8 1684.71 24.8956  -2
  -4  -2  -6 1684.71 24.8956   1
  -4  -2  -8 433.659 14.8319   1
   4   2 -10 1604.13 29.9313  -2
  -4  -2  -8 1604.13 29.9313   1
  -4  -2 -10 3398.67 48.1094   1
  -4   2  12 3698.40 35.7442  -2
   4  -2  10 3698.40 35.7442   1
  -4  -2 -12 1031.85 38.4807   1
  -4   2  14 2769.30 30.7105  -2
   4  -2  12 2769.30 30.7105   1
  -4  -2  16 3028.75 30.6062  -2
   4   2  14 3028.75 30.6062   1
   4   2 -18 1282.82 25.9308  -2
  -4  -2 -16 1282.82 25.9308   1
  -4   2  20 309.365 20.3570  -2
   4  -2  18 309.365 20.3570   1
  -4   3 -17 769.835 27.0043  -2
   4  -3 -19 769.835 27.0043   1
  -4  -3 -15 107.165 14.2962  -2
   4   3 -17 107.165 14.2962   1
  -4  -3  15 776.971 51.3969   1
   4  -3  13 904.938 23.0991  -2
  -4   3  15 904.938 23.0991   1
  -4   3  13 277.769 24.0485   1
   4  -3  11 1248.52 33.3309  -2
  -4   3  13 1248.52 33.3309   1
  -4   3  11 841.527 33.7315   1
   4  -3   9 1802.18 30.3841  -2
  -4   3  11 1802.18 30.3841   1
   4   3  -9 232.979 12.6145   1
  -4   3  -7 1201.52 24.5319  -2
   4  -3  -9 1201.52 24.5319   1
  -4   3   7 316.544 6.34583   1
   4  -3   5 436.309 16.7056  -2
  -4   3   7 436.309 16.7056   1
  -4   3   5 1258.59 10.6843   1
   4  -3   3 2583.36 32.5525  -2
  -4   3   5 2583.36 32.5525   1
  -4  -3   3 1357.29 12.8804   1
   4  -3   1 2319.43 26.1784  -2
  -4   3   3 2319.43 26.1784   1
   4  -3  -1 2210.32 14.8656   1
   4   3  -1 4352.91 33.4359  -2
  -4  -3   1 4352.91 33.4359   1
   4  -3   1 949.634 8.76950   1
   4  -3  -3 2314.17 31.9905  -2
  -4   3  -1 2314.17 31.9905   1
  -4  -3  -3 1204.41 11.1900   1
   4  -3   5 104.452 5.56082   1
   4   3  -7 418.366 49.8125  -2
  -4  -3  -5 418.366 49.8125   1
  -4  -3  -7 873.888 12.2582   1
  -4  -3  -9 949.264 28.4842   1
   4  -3 -11 1740.57 22.0798  -2
  -4   3  -9 1740.57 22.0798   1
  -4   3 -11 903.887 27.9779   1
  -4   3  13 1126.98 23.5324  -2
   4  -3  11 1126.98 23.5324   1
  -4  -3 -13 99.7092 20.2251   1
  -4   3  15 872.573 20.5293  -2
   4  -3  13 872.573 20.5293   1
  -4  -3  17 123.587 10.3322  -2
   4   3  15 123.587 10.3322   1
   4   3 -19 753.992 20.9827  -2
  -4  -3 -17 753.992 20.9827   1
  -4  -4 -16 365.189 21.1118  -2
   4   4 -18 365.189 21.1118   1
  -4   4  16 516.678 41.8730   1
  -4   4 -14 704.572 29.1341  -2
   4  -4 -16 704.572 29.1341   1
  -4   4  14 60.5149 19.5274   1
   4  -4  12 636.799 27.2576  -2
  -4   4  14 636.799 27.2576   1
  -4   4  12 54.0894 19.5493   1
  -4  -4 -10 77.6118 10.4996  -2
   4   4 -12 77.6118 10.4996   1
  -4   4  10 241.400 14.8007   1
   4  -4   8 314.820 15.4304  -2
  -4   4  10 314.820 15.4304   1
   4   4  -8 637.297 10.5830   1
   4  -4   6 1214.79 19.8410  -2
  -4   4   8 1214.79 19.8410   1
  -4   4   6 251.973 6.62715   1
   4   4   4 839.082 19.0962  -2
  -4  -4   6 839.082 19.0962   1
  -4   4   4 225.526 5.84783   1
  -4  -4  -2 324.004 37.2406  -2
   4   4  -4 324.004 37.2406   1
  -4   4   2 1507.34 9.36886   1
  -4   4   0 1726.01 30.3035  -2
   4  -4  -2 1726.01 30.3035   1
  -4  -4   0 137.537 5.71878   1
  -4   4   2 1758.78 24.8472  -2
   4  -4   0 1758.78 24.8472   1
   4  -4   2 108.555 4.96329   1
   4   4   4 541.518 9.26700   1
  -4   4  -6 539.838 11.4525   1
   4   4  -8 1155.05 38.9525  -2
  -4  -4  -6 1155.05 38.9525   1
  -4  -4  -8 56.5328 6.31729   1
   4  -4 -10 312.381 18.0919  -2
  -4   4  -8 312.381 18.0919   1
  -4  -4 -10 9.80037 11.7849   1
  -4  -4  12 67.3749 7.11844  -2
   4   4  10 67.3749 7.11844   1
  -4  -4 -12 649.842 34.6512   1
  -4   4  14 665.063 17.6934  -2
   4  -4  12 665.063 17.6934   1
   4   4 -16 658.529 18.4617  -2
  -4  -4 -14 658.529 18.4617   1
  -4  -4 -16 75.6301 24.1781   1
   4  -4 -18 376.716 17.3512  -2
  -4   4 -16 376.716 17.3512   1
  -4  -5  19 99.5713 35.4571   1
  -4  -5 -17 589.620 25.2878  -2
   4   5 -19 589.620 25.2878   1
   4  -5  15 2129.76 41.7200  -2
  -4   5  17 2129.76 41.7200   1
  -4   5  15 352.926 38.6495   1
   4  -5  13 1505.94 32.2377  -2
  -4   5  15 1505.94 32.2377   1
  -4   5  13 577.336 32.8304   1
   4  -5  11 1764.75 27.8204  -2
  -4   5  13 1764.75 27.8204   1
  -4   5  11 370.332 19.6338   1
   4  -5   9 1166.76 21.3254  -2
  -4   5  11 1166.76 21.3254   1
  -4   5   9 1981.22 25.2712   1
   4   5   7 3415.36 41.5178  -2
  -4  -5   9 3415.36 41.5178   1
  -4   5   7 286.360 6.16923   1
  -4   5  -5 2396.08 31.6471  -2
   4  -5  -7 2396.08 31.6471   1
   4  -5  -5 1485.25 14.2983   1
   4  -5   3 1718.06 30.7356  -2
  -4   5   5 1718.06 30.7356   1
  -4   5   3 761.894 9.15529   1
  -4   5  -1 4251.36 58.8750  -2
   4  -5  -3 4251.36 58.8750   1
  -4   5   1 256.245 5.82001   1
  -4  -5   1 576.493 53.7628  -2
   4   5  -1 576.493 53.7628   1
  -4  -5  -1 3132.52 14.7439   1
  -4  -5  -3 271.450 9.48278   1
  -4   5  -5 2055.18 18.0502   1
   4   5   7 1401.63 20.2658   1
  -4   5   9 3483.92 101.678  -2
   4  -5   7 3483.92 101.678   1
  -4  -5  -9 685.616 22.5396   1
   4   5 -11 1155.75 21.7512  -2
  -4  -5  -9 1155.75 21.7512   1
  -4  -5 -11 1148.68 34.0731   1
   4  -5 -13 1727.99 22.2794  -2
  -4   5 -11 1727.99 22.2794   1
  -4  -5 -13 1202.52 35.3790   1
   4   5 -15 1471.42 25.5990  -2
  -4  -5 -13 1471.42 25.5990   1
  -4  -5 -15 786.975 31.3726   1
  -4   5  17 2190.64 34.6169  -2
   4  -5  15 2190.64 34.6169   1
  -4  -5 -17 591.935 39.7927   1
   4  -5 -19 608.253 20.5301  -2
  -4   5 -17 608.253 20.5301   1
   4   6  16 307.820 20.3196  -2
  -4  -6  18 307.820 20.3196   1
   4  -6  14 770.941 29.5809  -2
  -4   6  16 770.941 29.5809   1
  -4   6  14 378.819 41.4183   1
   4  -6  12 309.078 13.6349  -2
  -4   6  14 309.078 13.6349   1
  -4  -6  12 154.307 17.9371   1
  -4  -6 -10 519.448 16.1069  -2
   4   6 -12 519.448 16.1069   1
  -4   6  10 170.718 8.76104   1
   4  -6   8 511.065 14.7796  -2
  -4   6  10 511.065 14.7796   1
  -4   6   8 550.183 9.06479   1
   4   6   6 723.182 21.4370  -2
  -4  -6   8 723.182 21.4370   1
   4  -6  -6 124.035 6.63072   1
  -4  -6  -4 229.015 13.4255  -2
   4   6  -6 229.015 13.4255   1
  -4   6   4 116.438 5.41157   1
  -4   6  -2 352.870 21.2020  -2
   4  -6  -4 352.870 21.2020   1
  -4   6   2 58.0228 4.58098   1
   4  -6   0 35.5149 4.40381   1
  -4  -6  -2 203.987 7.46932   1
  -4  -6  -4 69.6916 6.55329   1
   4  -6   6 183.630 8.01518   1
   4   6  -8 793.553 29.0959  -2
  -4  -6  -6 793.553 29.0959   1
  -4  -6  -8 331.897 11.9996   1
   4   6 -10 462.677 25.0800  -2
  -4  -6  -8 462.677 25.0800   1
  -4  -6 -10 293.229 17.7627   1
  -4   6  12 492.652 15.8112  -2
   4  -6  10 492.652 15.8112   1
  -4  -6 -12 25.5400 15.7327   1
   4   6 -14 353.089 12.4130  -2
  -4  -6 -12 353.089 12.4130   1
   4   6 -16 758.653 22.6870  -2
  -4  -6 -14 758.653 22.6870   1
   4   6 -18 291.642 14.8902  -2
  -4  -6 -16 291.642 14.8902   1
   4  -7  15 304.017 18.1285  -2
  -4   7  17 304.017 18.1285   1
   4  -7  13 1684.80 26.9426  -2
  -4   7  15 1684.80 26.9426   1
  -4   7  13 49.8270 19.8902   1
  -4  -7 -11 427.656 12.4549  -2
   4   7 -13 427.656 12.4549   1
   4   7 -11 323.197 11.8345   1
  -4   7  -9 308.831 14.2183  -2
   4  -7 -11 308.831 14.2183   1
  -4   7   9 1477.23 18.0781   1
   4   7   7 1573.09 24.5774  -2
  -4  -7   9 1573.09 24.5774   1
  -4  -7   7 179.033 6.20073   1
  -4   7  -5 591.555 26.2954  -2
   4  -7  -7 591.555 26.2954   1
  -4   7   5 892.367 12.4271   1
  -4  -7  -3 1024.29 24.5723  -2
   4   7  -5 1024.29 24.5723   1
  -4   7   3 1382.77 12.6966   1
  -4  -7  -1 3641.28 89.0004  -2
   4   7  -3 3641.28 89.0004   1
   4  -7  -1 1312.34 14.3954   1
   4  -7   1 2239.24 14.9155   1
  -4  -7   3 3483.32 110.048  -2
   4   7   1 3483.32 110.048   1
  -4  -7  -3 141.097 7.43121   1
  -4  -7   5 992.637 80.5114  -2
   4   7   3 992.637 80.5114   1
  -4  -7  -5 367.967 11.7484   1
   4   7  -7 527.747 42.3248  -2
  -4  -7  -5 527.747 42.3248   1
   4   7   7 71.9547 8.15295   1
   4   7  -9 1489.95 29.6256  -2
  -4  -7  -7 1489.95 29.6256   1
  -4  -7  -9 5.12170 8.20091   1
   4   7 -11 320.055 14.6709  -2
  -4  -7  -9 320.055 14.6709   1
  -4  -7 -11 381.095 24.6912   1
   4   7 -13 441.710 14.9030  -2
  -4  -7 -11 441.710 14.9030   1
  -4   7 -13 22.8133 15.8434   1
   4   7 -15 1716.93 31.6424  -2
  -4  -7 -13 1716.93 31.6424   1
  -4  -7 -15 240.372 22.7329   1
   4   7 -17 307.353 16.3126  -2
  -4  -7 -15 307.353 16.3126   1
  -4  -8  16 92.1712 36.1342   1
   4  -8  14 356.790 16.4825  -2
  -4   8  16 356.790 16.4825   1
  -4   8  14 38.5677 32.7346   1
   4  -8  12 83.6881 7.89487  -2
  -4   8  14 83.6881 7.89487   1
  -4   8  12 1160.63 39.5780   1
   4  -8  10 1226.25 21.6547  -2
  -4   8  12 1226.25 21.6547   1
  -4   8  10 333.028 11.4715   1
  -4  -8  -8 403.540 12.7731  -2
   4   8 -10 403.540 12.7731   1
  -4   8   8 41.9893 4.75880   1
  -4   8  -6 567.225 18.9394  -2
   4  -8  -8 567.225 18.9394   1
  -4   8   6 1012.06 15.1441   1
  -4  -8  -4 1258.94 27.7547  -2
   4   8  -6 1258.94 27.7547   1
   4  -8  -4 181.969 6.88217   1
  -4  -8  -2 195.654 34.9943  -2
   4   8  -4 195.654 34.9943   1
  -4   8   2 74.8290 6.16964   1
  -4  -8   0 500.583 49.2424  -2
   4   8  -2 500.583 49.2424   1
  -4  -8   0 355.378 6.69405   1
  -4  -8   2 508.076 54.3277  -2
   4   8   0 508.076 54.3277   1
  -4   8  -2 34.2424 5.18005   1
  -4  -8  -4 267.432 10.2513   1
  -4  -8  -6 482.934 15.0431   1
   4   8  -8 532.147 30.4392  -2
  -4  -8  -6 532.147 30.4392   1
  -4  -8  -8 64.2307 8.39014   1
   4   8 -10 364.504 15.8846  -2
  -4  -8  -8 364.504 15.8846   1
  -4  -8 -10 139.015 16.4641   1
   4   8 -12 1206.53 29.5989  -2
  -4  -8 -10 1206.53 29.5989   1
  -4  -8 -12 37.8432 16.1429   1
   4   8 -14 69.4295 10.8533  -2
  -4  -8 -12 69.4295 10.8533   1
  -4  -8 -14 332.097 25.2329   1
   4   8 -16 302.845 15.9414  -2
  -4  -8 -14 302.845 15.9414   1
  -4   9  15 340.434 33.4329   1
  -4  -9 -13 842.396 26.2911  -2
   4   9 -15 842.396 26.2911   1
  -4   9  13 825.510 38.3163   1
  -4   9 -11 1937.65 21.7854  -2
   4  -9 -13 1937.65 21.7854   1
   4   9 -11 2347.49 35.9892   1
   4   9   9 3049.54 30.1423  -2
  -4  -9  11 3049.54 30.1423   1
  -4   9   9 2880.53 27.1161   1
  -4   9  -7 8853.95 52.1139  -2
   4  -9  -9 8853.95 52.1139   1
  -4   9   7 1710.61 16.5415   1
  -4   9  -5 3719.43 45.6958  -2
   4  -9  -7 3719.43 45.6958   1
  -4   9   5 1773.54 20.2910   1
  -4   9  -3 3639.85 54.0747  -2
   4  -9  -5 3639.85 54.0747   1
  -4   9   3 1584.25 18.2401   1
  -4  -9  -1 3565.28 91.7681  -2
   4   9  -3 3565.28 91.7681   1
  -4   9   1 765.697 12.7076   1
  -4  -9   1 1570.14 74.5803  -2
   4   9  -1 1570.14 74.5803   1
   4  -9   1 1926.12 16.3164   1
  -4  -9  -3 1876.51 20.8682   1
  -4   9  -5 1956.61 30.0110   1
   4   9  -7 3556.71 61.5064  -2
  -4  -9  -5 3556.71 61.5064   1
   4   9   7 5880.95 32.9955   1
   4   9  -9 8840.29 75.2216  -2
  -4  -9  -7 8840.29 75.2216   1
  -4  -9  -9 784.573 27.7629   1
   4   9 -11 3068.02 29.0784  -2
  -4  -9  -9 3068.02 29.0784   1
  -4  -9 -11 1174.17 40.9346   1
   4  -9 -13 1923.80 32.9529  -2
  -4   9 -11 1923.80 32.9529   1
  -4  -9 -13 537.325 45.2961   1
   4   9 -15 835.689 25.4278  -2
  -4  -9 -13 835.689 25.4278   1
  -4 -10  16 298.579 48.3091   1
  -4 -10 -14 841.763 28.1099  -2
   4  10 -16 841.763 28.1099   1
  -4 -10  14 836.790 43.2186   1
   4 -10  12 1473.16 24.7508  -2
  -4  10  14 1473.16 24.7508   1
  -4  10  12 96.8551 13.9565   1
   4 -10  10 350.118 12.6384  -2
  -4  10  12 350.118 12.6384   1
  -4  10  10 211.947 13.8752   1
  -4  10  -8 269.187 13.0173  -2
   4 -10 -10 269.187 13.0173   1
  -4  10   8 830.450 15.9538   1
  -4 -10  -6 2445.12 32.2621  -2
   4  10  -8 2445.12 32.2621   1
  -4  10   6 430.982 13.1934   1
  -4  10  -4 833.786 23.0253  -2
   4 -10  -6 833.786 23.0253   1
  -4 -10   4 388.477 11.2464   1
  -4  10  -2 1121.29 33.9432  -2
   4 -10  -4 1121.29 33.9432   1
  -4  10   2 84.4712 8.10054   1
  -4  10   0 157.737 19.7353  -2
   4 -10  -2 157.737 19.7353   1
   4 -10   0 25.1461 4.95549   1
  -4 -10   2 181.971 48.8374  -2
   4  10   0 181.971 48.8374   1
  -4 -10  -2 689.488 9.71415   1
  -4 -10   4 1221.69 81.2382  -2
   4  10   2 1221.69 81.2382   1
  -4 -10  -4 385.081 13.3295   1
   4 -10  -6 776.272 31.6609  -2
  -4  10  -4 776.272 31.6609   1
  -4  10  -6 1541.80 28.9114   1
   4  10  -8 2366.37 74.3089  -2
  -4 -10  -6 2366.37 74.3089   1
  -4 -10  -8 64.0971 6.92035   1
   4 -10 -10 264.921 14.4422  -2
  -4  10  -8 264.921 14.4422   1
  -4 -10 -10 228.506 14.6236   1
   4  10 -12 342.927 16.2163  -2
  -4 -10 -10 342.927 16.2163   1
   4  10 -14 1467.74 39.4862  -2
  -4 -10 -12 1467.74 39.4862   1
  -4  10  16 882.929 26.2254  -2
   4 -10  14 882.929 26.2254   1
   4 -11  13 561.047 29.2722  -2
  -4  11  15 561.047 29.2722   1
  -4  11  13 144.846 35.8362   1
   4 -11  11 721.259 21.6770  -2
  -4  11  13 721.259 21.6770   1
   4  11 -11 783.140 23.7003   1
  -4  11  -9 1139.45 23.2010  -2
   4 -11 -11 1139.45 23.2010   1
  -4  11   9 886.948 18.8590   1
  -4  11  -7 2144.02 30.7093  -2
   4 -11  -9 2144.02 30.7093   1
  -4  11   7 347.623 11.4704   1
  -4  11  -5 1660.58 26.9432  -2
   4 -11  -7 1660.58 26.9432   1
  -4 -11   5 1692.82 20.4652   1
  -4  11  -3 3579.59 39.9117  -2
   4 -11  -5 3579.59 39.9117   1
  -4  11   3 176.364 8.38658   1
  -4  11  -1 1915.37 31.1576  -2
   4 -11  -3 1915.37 31.1576   1
  -4  11   1 195.305 10.6298   1
  -4 -11   1 454.606 20.9435  -2
   4  11  -1 454.606 20.9435   1
  -4  11  -1 1732.64 18.1813   1
  -4  11   3 1945.88 40.7867  -2
   4 -11   1 1945.88 40.7867   1
  -4 -11  -3 1892.93 26.1843   1
   4  11  -5 3558.46 69.6154  -2
  -4 -11  -3 3558.46 69.6154   1
  -4 -11  -5 1305.93 31.8195   1
   4 -11  -7 1636.33 29.7637  -2
  -4  11  -5 1636.33 29.7637   1
  -4 -11  -7 1103.60 18.1519   1
   4  11  -9 2118.06 40.5373  -2
  -4 -11  -7 2118.06 40.5373   1
  -4 -11  -9 352.202 37.7518   1
   4  11 -11 1122.65 23.1849  -2
  -4 -11  -9 1122.65 23.1849   1
  -4  11 -11 598.855 50.1155   1
   4  11 -13 711.125 18.0590  -2
  -4 -11 -11 711.125 18.0590   1
   4  11 -15 519.753 20.7955  -2
  -4 -11 -13 519.753 20.7955   1
  -4  12  12 52.6071 30.9780   1
  -4 -12 -10 580.299 20.2742  -2
   4  12 -12 580.299 20.2742   1
  -4  12  10 783.992 33.4244   1
  -4  12  -8 1037.50 25.4521  -2
   4 -12 -10 1037.50 25.4521   1
  -4  12   8 39.3417 13.1202   1
  -4  12  -6 597.310 19.7799  -2
   4 -12  -8 597.310 19.7799   1
  -4  12   6 1403.13 27.1223   1
  -4  12  -4 1716.38 27.5830  -2
   4 -12  -6 1716.38 27.5830   1
  -4  12   4 736.834 16.6917   1
  -4 -12  -2 2425.08 48.3621  -2
   4  12  -4 2425.08 48.3621   1
  -4 -12   2 229.796 10.7298   1
  -4  12   0 679.710 24.9208  -2
   4 -12  -2 679.710 24.9208   1
   4 -12   0 447.128 12.2688   1
  -4  12   2 666.552 20.0314  -2
   4 -12   0 666.552 20.0314   1
  -4 -12  -2 1620.01 14.5973   1
  -4 -12   4 2438.73 47.9274  -2
   4  12   2 2438.73 47.9274   1
  -4 -12  -4 385.160 14.6399   1
   4  12  -6 1820.46 54.9525  -2
  -4 -12  -4 1820.46 54.9525   1
  -4  12  -6 537.027 27.6222   1
   4 -12  -8 571.440 21.4869  -2
  -4  12  -6 571.440 21.4869   1
  -4 -12  -8 336.471 27.9633   1
   4  12 -10 1011.52 37.6628  -2
  -4 -12  -8 1011.52 37.6628   1
   4  12  10 459.029 21.7752   1
   4  12 -12 561.758 19.9020  -2
  -4 -12 -10 561.758 19.9020   1
  -4  13  11 272.958 25.6492   1
  -4 -13  -9 258.674 17.7817  -2
   4  13 -11 258.674 17.7817   1
  -4  13   9 21.6983 14.2489   1
  -4  13  -7 376.302 15.6727  -2
   4 -13  -9 376.302 15.6727   1
  -4  13   7 36.2526 12.5336   1
  -4  13  -5 132.407 9.85788  -2
   4 -13  -7 132.407 9.85788   1
  -4  13   5 943.135 30.3711   1
  -4  13  -3 1019.09 21.6773  -2
   4 -13  -5 1019.09 21.6773   1
  -4 -13   3 295.980 14.6721   1
  -4  13  -1 966.773 23.5940  -2
   4 -13  -3 966.773 23.5940   1
  -4  13   1 62.1021 11.1940   1
  -4 -13   1 122.828 12.7353  -2
   4  13  -1 122.828 12.7353   1
   4 -13   1 649.962 13.5907   1
  -4 -13   3 943.944 29.2291  -2
   4  13   1 943.944 29.2291   1
   4  13   3 83.7137 6.63388   1
   4  13  -5 1032.61 25.5644  -2
  -4 -13  -3 1032.61 25.5644   1
  -4 -13  -5 104.956 16.8249   1
   4 -13  -7 150.723 16.1529  -2
  -4  13  -5 150.723 16.1529   1
  -4  13  -7 363.374 29.8134   1
   4 -13  -9 363.200 18.0661  -2
  -4  13  -7 363.200 18.0661   1
   4  13 -11 282.457 18.9894  -2
  -4 -13  -9 282.457 18.9894   1
  -4  14  10 243.483 25.2873   1
  -4 -14  -8 384.921 17.0660  -2
   4  14 -10 384.921 17.0660   1
  -4  14   8 120.796 17.4580   1
  -4  14  -6 487.984 23.4274  -2
   4 -14  -8 487.984 23.4274   1
  -4  14   6 813.227 34.3442   1
  -4  14  -4 857.085 22.8351  -2
   4 -14  -6 857.085 22.8351   1
  -4  14   4 503.358 22.0291   1
  -4  14  -2 816.751 21.9680  -2
   4 -14  -4 816.751 21.9680   1
  -4  14   2 198.976 15.3482   1
  -4  14   0 922.011 23.6985  -2
   4 -14  -2 922.011 23.6985   1
  -4  14   0 684.071 20.1017   1
  -4 -14   2 877.840 25.7732  -2
   4  14   0 877.840 25.7732   1
   4 -14   2 303.150 11.5927   1
   4 -14  -4 800.448 22.0396  -2
  -4  14  -2 800.448 22.0396   1
  -4  14  -4 114.783 23.2792   1
  -4  14   6 866.093 36.1379  -2
   4 -14   4 866.093 36.1379   1
   4 -14  -8 497.811 26.8490  -2
  -4  14  -6 497.811 26.8490   1
  -4 -14  10 396.833 23.4145  -2
   4  14   8 396.833 23.4145   1
  -4  15   7 318.733 21.6619   1
  -4  15  -5 438.448 18.6645  -2
   4 -15  -7 438.448 18.6645   1
  -4  15   5 113.513 16.8115   1
  -4  15  -3 144.293 14.6471  -2
   4 -15  -5 144.293 14.6471   1
  -4 -15   3 529.086 33.3893   1
  -4  15  -1 650.251 23.8102  -2
   4 -15  -3 650.251 23.8102   1
  -4 -15   1 113.146 28.1687   1
  -4  15   1 232.106 10.1292  -2
   4 -15  -1 232.106 10.1292   1
  -4  15  -1 149.789 30.9836   1
  -4  15   3 641.387 18.8688  -2
   4 -15   1 641.387 18.8688   1
   4 -15   3 20.7488 7.14362   1
   4  15  -5 129.364 19.1169  -2
  -4 -15  -3 129.364 19.1169   1
   4 -15  -7 479.794 26.1526  -2
  -4  15  -5 479.794 26.1526   1
  -4 -16   2 254.381 25.4466   1
  -4  16   0 914.469 30.2711  -2
   4 -16  -2 914.469 30.2711   1
  -4  16   0 704.752 49.7058   1
  -4  16   2 940.935 27.8117  -2
   4 -16   0 940.935 27.8117   1
  -5  -1  18 475.515 17.1179   1
  -5   1  16 661.898 17.7226   1
  -5   1  14 459.214 12.6832   1
  -5   1  12 278.216 9.90830   1
  -5   1  10 358.865 11.0990   1
  -5  -1   8 1093.98 16.1667   1
  -5   1   6 1011.03 10.6651   1
  -5  -1   4 1277.77 12.4522   1
  -5  -1   2 545.410 8.99510   1
  -5  -1   0 465.386 10.3905   1
  -5  -1  -2 1943.62 19.4575   1
  -5  -1  -4 1185.06 11.7956   1
  -5  -1  -6 284.752 5.73608   1
  -5   1  -8 315.477 6.46904   1
  -5   1 -10 316.082 9.70607   1
  -5   1 -12 248.380 8.21407   1
  -5  -1 -14 955.194 16.5798   1
   5  -1  16 237.634 11.9632   1
  -5   2  19 274.349 18.2956   1
  -5  -2  17 808.115 18.1892   1
  -5   2  15 678.457 16.5960   1
  -5  -2  13 435.176 11.5391   1
  -5   2  11 820.645 17.0214   1
  -5   2   9 420.625 14.2601   1
  -5   2   7 423.207 9.49800   1
  -5   2   5 788.391 9.87847   1
  -5  -2   3 1031.45 11.5275   1
  -5  -2   1 37.0317 4.03897   1
  -5  -2  -1 1376.79 12.4493   1
   5  -2   3 1039.47 10.1792   1
  -5  -2  -5 719.684 8.56875   1
  -5   2  -7 559.003 7.06850   1
  -5  -2  -9 591.587 11.0439   1
  -5  -2 -11 330.047 8.31285   1
  -5  -2 -13 1777.31 23.3011   1
  -5   2 -15 72.7510 10.4611   1
  -5  -3  18 150.423 13.0924   1
  -5  -3  16 2159.07 24.6290   1
  -5  -3  14 496.087 13.5070   1
  -5   3  12 131.072 8.76918   1
  -5   3  10 1172.46 15.0288   1
  -5   3   8 393.043 10.5427   1
  -5  -3   6 1931.76 16.3651   1
  -5   3   4 76.3285 4.78897   1
  -5  -3   2 52.2516 3.90553   1
  -5   3   0 977.475 14.0401   1
  -5   3  -2 464.962 11.5790   1
   5  -3   4 260.205 8.15429   1
   5  -3   6 1033.33 10.3030   1
  -5  -3  -8 328.054 8.21723   1
  -5  -3 -10 1547.10 16.5115   1
  -5  -3 -12 1091.55 17.2249   1
  -5  -3 -14 123.171 9.16948   1
   5   3  16 130.925 13.0115   1
  -5  -4  17 163.043 12.2825   1
  -5   4  15 1028.59 17.8237   1
  -5   4  13 947.514 19.2072   1
  -5   4  11 21.4045 6.36505   1
   5  -4  -9 4759.75 26.8079   1
  -5   4   7 290.701 7.05184   1
  -5   4   5 1480.53 13.4055   1
  -5   4   3 2335.50 15.2467   1
  -5  -4   1 267.226 8.09127   1
  -5  -4  -1 897.348 9.20597   1
  -5   4  -3 2663.09 20.4508   1
  -5  -4  -5 1295.33 20.4821   1
  -5  -4  -7 582.515 10.0295   1
  -5  -4  -9 294.482 8.89698   1
  -5  -4 -11 193.458 8.54795   1
  -5  -4 -13 119.998 8.34324   1
  -5  -4 -15 297.023 12.2008   1
  -5   5  18 238.479 16.5473   1
  -5  -5  16 96.2491 11.6458   1
  -5   5  14 204.754 10.3368   1
  -5   5  12 25.9739 6.79780   1
  -5   5  10 226.992 9.33580   1
  -5  -5   8 31.1677 5.04935   1
  -5   5   6 66.8239 5.16418   1
  -5   5   4 1614.57 15.5926   1
  -5   5   2 139.051 5.78443   1
   5  -5   0 1174.32 12.6408   1
  -5  -5  -2 625.905 14.4249   1
  -5  -5  -4 35.3499 4.34037   1
   5  -5   6 971.699 12.9229   1
  -5  -5  -8 397.487 9.04476   1
  -5  -5 -10 277.879 10.0521   1
  -5  -5 -12 919.031 16.7536   1
  -5  -5 -14 228.226 10.3862   1
  -5   6  17 61.4474 15.4338   1
  -5   6  15 681.619 15.8342   1
  -5   6  13 220.524 9.66904   1
  -5   6  11 1272.98 20.5933   1
   5  -6  -9 277.741 8.04409   1
  -5   6   7 1406.28 17.2568   1
  -5   6   5 160.530 6.75114   1
  -5   6   3 3154.66 18.4584   1
   5  -6  -1 1677.10 13.9533   1
  -5   6  -1 600.655 11.2279   1
  -5   6  -3 1640.74 26.9156   1
  -5  -6  -5 156.520 7.63208   1
  -5  -6  -7 1448.17 24.2387   1
  -5  -6  -9 491.329 11.2279   1
  -5  -6 -11 609.650 12.5252   1
  -5  -6 -13 704.721 15.7359   1
   5   7 -16 32.9576 8.61361   1
  -5   7  14-1.08156 5.60844   1
   5   7 -12 144.678 6.69531   1
  -5   7  10 151.706 8.20288   1
  -5   7   8 157.672 7.03117   1
  -5   7   6 274.182 9.51708   1
  -5   7   4 677.356 10.3664   1
   5  -7  -2 652.889 9.90164   1
  -5  -7   0 300.893 7.87190   1
  -5   7  -2 231.282 10.3682   1
  -5  -7  -4 445.853 12.6590   1
  -5  -7  -6 288.035 11.5255   1
  -5  -7  -8 99.9289 8.45525   1
  -5  -7 -10 656.220 12.1328   1
  -5  -7 -12 194.689 9.11707   1
  -5  -7 -14 58.2798 8.50632   1
   5   8 -15 81.7798 8.09004   1
   5  -8 -13 828.770 17.6897   1
  -5   8  11 242.709 10.0491   1
  -5   8   9 62.2931 6.29151   1
  -5   8   7 58.6895 5.77890   1
  -5   8   5 184.784 6.54119   1
   5  -8  -3 497.300 10.3630   1
  -5  -8   1 160.440 6.55777   1
  -5  -8  -1 1002.18 15.6048   1
  -5  -8  -3 908.241 15.9814   1
  -5  -8  -5 364.906 13.4182   1
  -5  -8  -7 499.876 13.0146   1
  -5  -8  -9 1956.76 24.5391   1
  -5   8 -11 355.903 11.5850   1
  -5  -8 -13 464.815 12.9156   1
   5   9 -14 620.321 20.7740   1
   5   9 -12 1606.88 18.2335   1
   5   9 -10 352.773 11.0614   1
   5  -9  -8 289.099 9.47342   1
  -5   9   6 776.766 12.9415   1
   5  -9  -4 90.2059 6.96551   1
   5  -9  -2 837.753 12.4553   1
  -5   9   0 1025.96 13.8124   1
  -5   9  -2 176.964 9.21487   1
   5  -9   4 306.885 11.2740   1
  -5  -9  -6 2424.33 23.5774   1
  -5  -9  -8 1280.18 20.4059   1
  -5  -9 -10 182.374 8.13017   1
  -5  -9 -12 236.340 10.7300   1
   5  10 -13 241.722 11.0797   1
  -5  10  11 789.150 16.2781   1
   5  10  -9 101.392 7.66019   1
   5 -10  -7 1337.52 18.2805   1
  -5  10   5 87.3305 7.47458   1
  -5 -10   3 437.629 10.5086   1
  -5  10   1 647.818 12.0477   1
   5 -10   1 168.437 8.29112   1
  -5  10  -3 176.535 8.14959   1
  -5  10  -5 682.082 13.9359   1
  -5 -10  -7 523.589 15.2752   1
  -5  10  -9 282.591 11.9499   1
  -5 -10 -11 480.119 22.4273   1
   5  11 -12 526.801 18.8123   1
   5  11 -10 958.292 18.8355   1
   5  11  -8 3968.64 30.1638   1
  -5 -11   6 1704.49 17.6492   1
  -5 -11   4 629.229 12.9698   1
  -5  11   2 650.196 13.1535   1
  -5  11   0 738.352 12.9333   1
   5 -11   2 793.082 16.1552   1
  -5  11  -4 1456.09 19.3312   1
  -5  11  -6 200.968 11.0545   1
  -5 -11  -8 180.320 12.8202   1
  -5 -11 -10 48.0495 10.9085   1
  -5  12  11 97.0956 13.5738   1
   5  12  -9 184.342 11.2560   1
   5  12  -7 581.434 15.4666   1
   5  12  -5 196.835 9.55380   1
  -5  12   3 31.0652 7.22345   1
  -5  12   1 154.499 8.63881   1
  -5 -12  -1 934.352 20.7117   1
  -5 -12  -3 576.661 18.0294   1
  -5  12  -5 272.700 14.0215   1
  -5  12  -7 202.451 14.8745   1
   5 -12   9 638.974 31.1747   1
   5  13 -10 211.252 15.9997   1
   5  13  -8 144.186 12.2195   1
   5  13  -6 40.1453 8.56370   1
   5  13  -4 547.568 13.7551   1
  -5 -13   2 15.0844 7.22685   1
  -5  13   0 1205.48 16.8080   1
  -5 -13  -2 78.0574 11.1830   1
  -5 -13  -4 528.806 17.8106   1
  -5  13  -6 755.624 22.0699   1
   5  14  -7 241.398 14.2058   1
   5  14  -5 263.753 12.2978   1
  -5  14   3 85.0895 9.46593   1
  -5  14   1 233.379 11.7107   1
  -5  14  -1 123.669 9.57769   1
  -5 -14  -3 82.5431 15.2017   1
   6   0  12 1670.12 31.3270  -2
  -6   0  16 1670.12 31.3270   1
   6   0  10 1129.04 28.3337  -2
  -6   0  14 1129.04 28.3337   1
   6   0 -12 1767.93 55.3409   1
   6   0   8 3183.83 42.8103  -2
  -6   0  12 3183.83 42.8103   1
   6   0 -10 687.332 33.7442   1
   6   0   6 1895.83 32.4079  -2
  -6   0  10 1895.83 32.4079   1
   6   0  -8 513.476 17.0639   1
  -6   0  -4 1109.84 79.0975  -2
   6   0  -8 1109.84 79.0975   1
  -6   0   6 470.869 9.63409   1
  -6   0   4 8909.96 52.2619   1
   6   0   0 9778.80 125.927  -2
  -6   0   4 9778.80 125.927   1
  -6   0   2 12216.6 79.4418   1
  -6   0   0 1460.39 30.3627   1
  -6   0  -2 2044.04 34.7659   1
  -6   0  -4 554.203 20.4919   1
   6   0  -8 1119.13 54.5973  -2
  -6   0  -4 1119.13 54.5973   1
  -6   0  -6 1092.14 19.0157   1
   6   0 -10 1845.36 38.4724  -2
  -6   0  -6 1845.36 38.4724   1
  -6   0  -8 1267.63 32.9832   1
   6   0 -12 2899.76 49.6397  -2
  -6   0  -8 2899.76 49.6397   1
   6   0  10 1076.92 34.5886   1
  -6   0  14 1061.25 24.5541  -2
   6   0  10 1061.25 24.5541   1
   6   0 -16 1595.58 38.1419  -2
  -6   0 -12 1595.58 38.1419   1
   6   1  13 772.954 39.5656  -2
  -6  -1  17 772.954 39.5656   1
   6   1  11 141.922 11.5166  -2
  -6  -1  15 141.922 11.5166   1
   6   1   9 1120.44 18.6350  -2
  -6  -1  13 1120.44 18.6350   1
  -6   1  11 89.8130 14.2646   1
   6   1   7 338.040 13.4888  -2
  -6  -1  11 338.040 13.4888   1
   6  -1  -9 483.155 13.3452   1
   6  -1   5 557.891 17.8324  -2
  -6   1   9 557.891 17.8324   1
  -6   1   7 792.385 7.75813   1
   6  -1   3 1633.03 57.5260  -2
  -6   1   7 1633.03 57.5260   1
  -6  -1   5 343.575 6.79593   1
   6   1   1 612.901 30.1183  -2
  -6  -1   5 612.901 30.1183   1
  -6  -1   3 1631.21 14.2355   1
  -6   1   1 542.322 13.5090   1
  -6   1  -1 233.576 10.0623   1
   6  -1  -5 620.353 32.0119  -2
  -6   1  -1 620.353 32.0119   1
  -6   1  -3 803.791 16.1254   1
   6  -1  -7 1539.49 63.4236  -2
  -6   1  -3 1539.49 63.4236   1
   6  -1   5 33.9174 7.35559   1
   6   1  -9 511.783 29.0087  -2
  -6  -1  -5 511.783 29.0087   1
  -6   1  -7 192.107 6.76263   1
  -6   1  11 309.476 14.1874  -2
   6  -1   7 309.476 14.1874   1
  -6  -1  -9 131.135 8.90710   1
  -6   1  13 1071.20 20.7669  -2
   6  -1   9 1071.20 20.7669   1
  -6  -1 -11 41.0274 14.8214   1
  -6   1  15 110.367 8.89976  -2
   6  -1  11 110.367 8.89976   1
  -6   1  17 760.325 21.6502  -2
   6  -1  13 760.325 21.6502   1
  -6  -2  16 482.415 47.6034   1
   6  -2  12 1147.28 25.1538  -2
  -6   2  16 1147.28 25.1538   1
   6   2  10 3383.89 29.5712  -2
  -6  -2  14 3383.89 29.5712   1
  -6   2  12 532.637 23.4988   1
   6   2   8 1013.97 21.7205  -2
  -6  -2  12 1013.97 21.7205   1
   6   2 -10 181.428 14.2090   1
   6  -2   6 1254.08 17.4022  -2
  -6   2  10 1254.08 17.4022   1
   6  -2  -8 419.693 10.0331   1
   6  -2   4 520.033 21.8777  -2
  -6   2   8 520.033 21.8777   1
  -6   2   6 770.384 8.81398   1
   6  -2   2 998.906 27.3150  -2
  -6   2   6 998.906 27.3150   1
  -6  -2   4 369.672 9.57533   1
  -6  -2   2 236.780 6.88604   1
   6   2  -2 591.760 47.4886  -2
  -6  -2   2 591.760 47.4886   1
  -6   2   0 1342.42 17.7258   1
  -6   2  -2 190.452 8.82968   1
   6  -2  -6 965.382 56.7336  -2
  -6   2  -2 965.382 56.7336   1
  -6  -2  -4 63.2450 9.78656   1
   6  -2  -8 512.403 32.8109  -2
  -6   2  -4 512.403 32.8109   1
  -6   2  -6 996.862 13.5112   1
   6  -2 -10 1233.49 21.9349  -2
  -6   2  -6 1233.49 21.9349   1
  -6  -2  -8 447.524 12.6781   1
   6   2 -12 936.596 20.8498  -2
  -6  -2  -8 936.596 20.8498   1
  -6  -2 -10 2274.48 34.1530   1
  -6   2  14 3129.87 37.8238  -2
   6  -2  10 3129.87 37.8238   1
   6  -2 -16 1016.10 24.4607  -2
  -6   2 -12 1016.10 24.4607   1
   6  -3  13 315.290 22.5024  -2
  -6   3  17 315.290 22.5024   1
   6  -3  11 632.184 18.6213  -2
  -6   3  15 632.184 18.6213   1
   6   3 -13 362.583 21.0987   1
   6  -3   9 1472.90 20.6468  -2
  -6   3  13 1472.90 20.6468   1
  -6   3  11 174.574 13.3074   1
   6   3   7 365.478 13.4736  -2
  -6  -3  11 365.478 13.4736   1
   6   3  -9 114.977 7.72511   1
   6  -3   5 273.923 15.1278  -2
  -6   3   9 273.923 15.1278   1
  -6   3   7 392.774 8.52596   1
   6  -3   3 687.059 21.4567  -2
  -6   3   7 687.059 21.4567   1
  -6  -3   5 51.2178 4.51275   1
   6  -3   1 530.041 17.5599  -2
  -6   3   5 530.041 17.5599   1
  -6  -3   3 885.275 12.2556   1
   6  -3  -1 982.490 20.5519  -2
  -6   3   3 982.490 20.5519   1
  -6   3   1 91.3061 6.09182   1
   6  -3  -3 1075.55 63.3589  -2
  -6   3   1 1075.55 63.3589   1
  -6   3  -1 444.813 13.8106   1
   6  -3  -5 521.571 35.8936  -2
  -6   3  -1 521.571 35.8936   1
  -6   3  -3 226.924 8.52994   1
   6  -3  -7 637.441 37.4707  -2
  -6   3  -3 637.441 37.4707   1
   6  -3   5 120.655 9.09086   1
   6  -3  -9 254.030 12.7867  -2
  -6   3  -5 254.030 12.7867   1
   6   3   7 133.963 9.92559   1
   6  -3 -11 317.874 20.8811  -2
  -6   3  -7 317.874 20.8811   1
  -6  -3  -9 1009.31 30.4098   1
  -6   3  13 1376.76 32.9127  -2
   6  -3   9 1376.76 32.9127   1
  -6  -3 -11 118.823 9.62732   1
   6   3 -15 578.226 24.6123  -2
  -6  -3 -11 578.226 24.6123   1
   6   3 -17 290.894 12.1012  -2
  -6  -3 -13 290.894 12.1012   1
   6   4  12 619.605 19.8749  -2
  -6  -4  16 619.605 19.8749   1
   6   4 -14 25.1378 14.7875   1
   6  -4  10 326.538 15.0939  -2
  -6   4  14 326.538 15.0939   1
   6   4 -12 273.423 14.9370   1
  -6   4  -8 344.775 15.8691  -2
   6  -4 -12 344.775 15.8691   1
  -6   4  10 386.359 28.6248   1
   6  -4   6 825.956 19.4381  -2
  -6   4  10 825.956 19.4381   1
  -6   4   8 116.992 6.00747   1
  -6   4  -4 280.070 16.8908  -2
   6  -4  -8 280.070 16.8908   1
  -6   4   6 395.848 8.38320   1
   6  -4   2 429.642 26.8621  -2
  -6   4   6 429.642 26.8621   1
  -6   4   4 127.327 5.27408   1
  -6   4   2 332.323 9.75563   1
   6   4  -2 659.868 58.0121  -2
  -6  -4   2 659.868 58.0121   1
  -6   4   0 87.3508 7.02659   1
   6  -4  -4 169.513 40.5590  -2
  -6   4   0 169.513 40.5590   1
  -6   4  -2 36.0848 13.2364   1
   6   4  -6 386.150 18.4730  -2
  -6  -4  -2 386.150 18.4730   1
  -6  -4  -4 82.0756 7.22530   1
   6   4  -8 227.509 17.1437  -2
  -6  -4  -4 227.509 17.1437   1
  -6   4  -6 390.681 12.8154   1
  -6   4  10 704.714 28.9759  -2
   6  -4   6 704.714 28.9759   1
  -6  -4  -8 39.7696 8.15976   1
   6   4 -12 308.675 25.7882  -2
  -6  -4  -8 308.675 25.7882   1
  -6  -4 -10 252.285 19.1973   1
   6   4 -14 287.197 13.3458  -2
  -6  -4 -10 287.197 13.3458   1
   6   4 -16 525.542 22.0471  -2
  -6  -4 -12 525.542 22.0471   1
   6   5 -15 270.934 22.1003   1
   6   5  11 384.830 17.1932  -2
  -6  -5  15 384.830 17.1932   1
   6   5 -13 36.8072 12.0045   1
  -6   5  -9 443.915 14.8407  -2
   6  -5 -13 443.915 14.8407   1
  -6   5  11 349.065 37.2980   1
   6  -5   7 550.666 18.3400  -2
  -6   5  11 550.666 18.3400   1
  -6   5   9 314.893 9.54403   1
   6  -5   5 874.378 22.7773  -2
  -6   5   9 874.378 22.7773   1
  -6   5   7 153.524 6.95013   1
   6  -5   3 330.125 19.4054  -2
  -6   5   7 330.125 19.4054   1
  -6   5   5 226.421 5.90008   1
  -6   5   3 180.459 7.97724   1
   6   5  -1 331.055 54.2829  -2
  -6  -5   3 331.055 54.2829   1
  -6   5   1 230.719 9.09071   1
  -6  -5  -1 798.174 13.1324   1
   6  -5  -5 1158.41 67.5656  -2
  -6   5  -1 1158.41 67.5656   1
  -6  -5  -3 185.917 7.78929   1
  -6  -5   7 353.506 20.9450  -2
   6   5   3 353.506 20.9450   1
   6  -5   5 489.032 13.6188   1
   6   5  -9 866.787 22.1967  -2
  -6  -5  -5 866.787 22.1967   1
  -6  -5  -7 208.167 13.1645   1
   6   5 -11 560.005 22.2795  -2
  -6  -5  -7 560.005 22.2795   1
  -6  -5  -9 396.609 19.2619   1
   6  -5 -13 439.055 28.6820  -2
  -6   5  -9 439.055 28.6820   1
  -6  -5 -11 11.5768 8.74172   1
   6   5 -15 340.293 17.0843  -2
  -6  -5 -11 340.293 17.0843   1
   6   6 -14 51.3029 7.93498   1
  -6   6 -10 85.1711 13.1547  -2
   6  -6 -14 85.1711 13.1547   1
   6  -6   8 36.4142 10.8365  -2
  -6   6  12 36.4142 10.8365   1
  -6   6  10 54.6219 8.40291   1
   6  -6   6 194.579 17.2994  -2
  -6   6  10 194.579 17.2994   1
  -6   6   8 138.659 7.30799   1
   6  -6   4 355.837 22.0129  -2
  -6   6   8 355.837 22.0129   1
  -6   6   6 78.3509 5.41353   1
  -6   6   4 98.9607 6.54590   1
   6   6   0 372.478 58.5489  -2
  -6  -6   4 372.478 58.5489   1
  -6   6   2 56.6050 6.39872   1
   6  -6  -2 163.980 45.7372  -2
  -6   6   2 163.980 45.7372   1
  -6   6   0 163.915 8.06319   1
   6   6  -4 335.481 61.2151  -2
  -6  -6   0 335.481 61.2151   1
  -6   6  -2 99.0151 11.6685   1
  -6  -6   6 185.157 19.6248  -2
   6   6   2 185.157 19.6248   1
  -6  -6  -4 186.591 9.31688   1
   6   6  -8 314.375 17.4695  -2
  -6  -6  -4 314.375 17.4695   1
  -6  -6  -6 155.251 11.3624   1
   6   6 -10 204.044 14.9974  -2
  -6  -6  -6 204.044 14.9974   1
  -6  -6  -8 16.4575 5.27197   1
   6   6 -12 50.9394 13.6539  -2
  -6  -6  -8 50.9394 13.6539   1
  -6  -6 -10 33.1516 6.53979   1
   6  -6 -14 108.649 15.7175  -2
  -6   6 -10 108.649 15.7175   1
  -6  -6 -12 164.132 27.3816   1
   6   7 -15 1149.80 21.7520   1
   6  -7  11 1498.32 39.8527  -2
  -6   7  15 1498.32 39.8527   1
  -6   7  13 101.607 34.2556   1
   6   7   9 511.345 17.6511  -2
  -6  -7  13 511.345 17.6511   1
  -6  -7  11 493.215 23.1129   1
  -6   7  -7 655.392 27.6279  -2
   6  -7 -11 655.392 27.6279   1
  -6   7   9 1002.01 15.0248   1
   6   7   5 1750.77 51.8042  -2
  -6  -7   9 1750.77 51.8042   1
  -6   7   7 1119.52 14.1281   1
   6   7   3 1559.89 85.5732  -2
  -6  -7   7 1559.89 85.5732   1
  -6   7   5 475.237 12.0446   1
  -6   7  -1 2489.44 75.1534  -2
   6  -7  -5 2489.44 75.1534   1
  -6   7   3 2138.31 17.6746   1
  -6   7   1 57.8930 7.94853   1
   6  -7  -3 2335.04 93.3243  -2
  -6   7   1 2335.04 93.3243   1
   6  -7   1 1942.50 23.6708   1
   6  -7  -5 2361.41 94.4860  -2
  -6   7  -1 2361.41 94.4860   1
  -6  -7  -3 298.797 8.34611   1
   6  -7  -7 1573.78 46.8343  -2
  -6   7  -3 1573.78 46.8343   1
  -6  -7  -5 624.108 15.3668   1
   6   7  -9 1607.82 31.3226  -2
  -6  -7  -5 1607.82 31.3226   1
  -6  -7  -7 172.908 17.7664   1
  -6   7  11 606.478 27.3278  -2
   6  -7   7 606.478 27.3278   1
  -6  -7  -9 397.427 20.2813   1
   6   7 -13 499.632 24.4778  -2
  -6  -7  -9 499.632 24.4778   1
  -6  -7 -11 159.451 21.2434   1
   6  -7 -15 1355.50 68.8634  -2
  -6   7 -11 1355.50 68.8634   1
  -6   8  14 499.030 49.5820   1
   6  -8  10 587.837 47.9782  -2
  -6   8  14 587.837 47.9782   1
   6   8 -12 705.322 32.5796   1
   6  -8   8 1058.57 31.4167  -2
  -6   8  12 1058.57 31.4167   1
  -6   8  10 96.7577 12.9651   1
   6  -8   6 293.717 20.3795  -2
  -6   8  10 293.717 20.3795   1
  -6   8   8 313.568 9.94052   1
   6  -8   4 468.143 27.2710  -2
  -6   8   8 468.143 27.2710   1
  -6   8   6 593.223 14.8143   1
   6  -8   2 926.514 43.0145  -2
  -6   8   6 926.514 43.0145   1
  -6   8   4 147.990 7.78682   1
  -6   8   0 231.263 28.2611  -2
   6  -8  -4 231.263 28.2611   1
   6  -8  -2 66.4222 6.56385   1
   6   8  -2 187.379 62.8990  -2
  -6  -8   2 187.379 62.8990   1
  -6  -8   0 104.156 10.8277   1
  -6  -8   4 236.676 21.3115  -2
   6   8   0 236.676 21.3115   1
  -6  -8  -2 317.897 16.9692   1
   6  -8  -6 870.192 35.0904  -2
  -6   8  -2 870.192 35.0904   1
  -6  -8  -4 112.531 9.78664   1
   6   8  -8 482.839 18.3997  -2
  -6  -8  -4 482.839 18.3997   1
  -6  -8  -6 161.069 13.6389   1
   6   8 -10 245.608 9.97267  -2
  -6  -8  -6 245.608 9.97267   1
  -6   8  -8 189.925 33.7680   1
   6   8 -12 1027.14 27.6753  -2
  -6  -8  -8 1027.14 27.6753   1
  -6  -8 -10 82.6648 19.6293   1
   6  -8 -14 534.802 50.3257  -2
  -6   8 -10 534.802 50.3257   1
   6   9 -13 202.670 24.2314   1
   6  -9   9 985.242 54.3583  -2
  -6   9  13 985.242 54.3583   1
  -6   9  11 2711.65 95.8109   1
   6  -9   7 4242.30 44.9053  -2
  -6   9  11 4242.30 44.9053   1
  -6   9   9 173.298 13.5450   1
   6  -9   5 2480.30 46.4085  -2
  -6   9   9 2480.30 46.4085   1
  -6   9   7 1872.51 23.1041   1
   6  -9   3 1867.80 102.261  -2
  -6   9   7 1867.80 102.261   1
  -6   9   5 46.0753 8.28936   1
   6  -9   1 626.266 23.8154  -2
  -6   9   5 626.266 23.8154   1
  -6  -9   3 286.806 10.1461   1
  -6   9   1 627.014 24.0008  -2
   6  -9  -3 627.014 24.0008   1
  -6  -9   1 299.599 11.4271   1
  -6   9   3 575.595 20.9020  -2
   6  -9  -1 575.595 20.9020   1
  -6  -9  -1 555.650 24.6496   1
   6   9  -5 593.028 19.4988  -2
  -6  -9  -1 593.028 19.4988   1
  -6  -9  -3 89.2320 13.6506   1
   6  -9  -7 1938.15 43.3180  -2
  -6   9  -3 1938.15 43.3180   1
  -6   9  -5 2292.31 53.8347   1
   6  -9  -9 2347.14 44.0244  -2
  -6   9  -5 2347.14 44.0244   1
   6  -9 -11 4180.15 58.9218  -2
  -6   9  -7 4180.15 58.9218   1
   6  -9 -13 890.902 43.0096  -2
  -6   9  -9 890.902 43.0096   1
  -6  10  12 44.0744 33.3089   1
   6 -10   8 86.0138 19.8022  -2
  -6  10  12 86.0138 19.8022   1
  -6  10  10 281.916 41.3083   1
   6 -10   6 653.555 23.0024  -2
  -6  10  10 653.555 23.0024   1
  -6  10   8 142.450 11.0349   1
   6 -10   4 714.185 26.2760  -2
  -6  10   8 714.185 26.2760   1
  -6  10   6 162.934 11.6570   1
   6 -10   2 689.778 24.4219  -2
  -6  10   6 689.778 24.4219   1
  -6  10   4 143.816 10.1110   1
   6 -10   0 180.003 16.1453  -2
  -6  10   4 180.003 16.1453   1
   6 -10  -2 110.918 8.28035   1
  -6  10   2 213.143 21.0156  -2
   6 -10  -2 213.143 21.0156   1
  -6 -10   0 42.1610 10.0058   1
   6 -10  -4 185.751 13.7328  -2
  -6  10   0 185.751 13.7328   1
   6 -10   2 573.402 19.5287   1
   6  10  -6 661.226 41.8676  -2
  -6 -10  -2 661.226 41.8676   1
  -6 -10  -4 652.635 35.3881   1
   6 -10  -8 768.947 33.3542  -2
  -6  10  -4 768.947 33.3542   1
  -6  10  -6 452.222 46.5399   1
   6  10 -10 591.912 27.7175  -2
  -6 -10  -6 591.912 27.7175   1
  -6  10  -8 112.355 31.8405   1
   6  10 -12 85.1361 14.3632  -2
  -6 -10  -8 85.1361 14.3632   1
  -6  11   9 109.456 16.5805   1
   6 -11   5 1339.92 31.9797  -2
  -6  11   9 1339.92 31.9797   1
  -6  11   7 503.124 19.3701   1
   6 -11   3 994.516 28.8633  -2
  -6  11   7 994.516 28.8633   1
  -6  11   5 287.716 13.6089   1
  -6  11  -1 1516.25 40.3916  -2
   6 -11  -5 1516.25 40.3916   1
  -6  11   3 20.0946 7.55155   1
  -6  11   1 180.654 23.2661  -2
   6 -11  -3 180.654 23.2661   1
  -6  11   1 191.372 11.1547   1
  -6  11   3 187.652 18.5921  -2
   6 -11  -1 187.652 18.5921   1
  -6 -11  -1 1280.25 32.9715   1
   6 -11  -5 1408.40 44.4513  -2
  -6  11  -1 1408.40 44.4513   1
  -6  11  -3 514.214 35.2654   1
   6  11  -7 895.736 29.2628  -2
  -6 -11  -3 895.736 29.2628   1
  -6  11  -5 1162.20 69.0275   1
   6 -11  -9 1254.41 36.3794  -2
  -6  11  -5 1254.41 36.3794   1
  -6 -12   8 328.576 25.3853   1
   6 -12   4 704.760 32.4692  -2
  -6  12   8 704.760 32.4692   1
  -6  12   6 979.326 25.3887   1
   6 -12   2 1923.57 32.0386  -2
  -6  12   6 1923.57 32.0386   1
  -6  12   4 510.086 19.2611   1
   6 -12   0 1073.32 25.0473  -2
  -6  12   4 1073.32 25.0473   1
  -6  12   2 19.8420 10.3258   1
   6 -12  -2 21.9201 16.1039  -2
  -6  12   2 21.9201 16.1039   1
  -6 -12   0 647.872 24.1251   1
   6  12  -4 1105.59 32.2305  -2
  -6 -12   0 1105.59 32.2305   1
  -6 -12  -2 964.516 41.4902   1
   6  12  -6 1904.84 49.7203  -2
  -6 -12  -2 1904.84 49.7203   1
  -6 -12  -4 337.964 22.7629   1
  -6 -12   8 665.680 36.5138  -2
   6  12   4 665.680 36.5138   1
  -6  13   3 291.439 14.0506   1
  -6  13   1 541.236 39.0809  -2
   6 -13  -3 541.236 39.0809   1
  -6 -13   1 249.383 12.8927   1
   6 -13  -3 550.267 35.9319  -2
  -6  13   1 550.267 35.9319   1
  -6  13  -1 47.6282 36.9336   1
   7   1  10 198.356 14.8121  -2
  -7  -1  14 198.356 14.8121   1
   7   1   8 292.671 11.9805  -2
  -7  -1  12 292.671 11.9805   1
   7   1   6 403.736 12.8599  -2
  -7  -1  10 403.736 12.8599   1
   7  -1   4 680.207 20.7307  -2
  -7   1   8 680.207 20.7307   1
   7  -1   2 783.726 30.7817  -2
  -7   1   6 783.726 30.7817   1
   7   1   0 650.201 17.7212  -2
  -7  -1   4 650.201 17.7212   1
   7   1  -2 73.3403 8.64645  -2
  -7  -1   2 73.3403 8.64645   1
   7  -1  -4 679.779 29.8237  -2
  -7   1   0 679.779 29.8237   1
   7  -1  -6 732.428 24.1644  -2
  -7   1  -2 732.428 24.1644   1
   7  -1  -8 662.009 23.7232  -2
  -7   1  -4 662.009 23.7232   1
   7  -1 -10 364.499 18.9899  -2
  -7   1  -6 364.499 18.9899   1
  -7   1  12 287.439 17.7806  -2
   7  -1   8 287.439 17.7806   1
  -7  -1  14 177.895 16.0787  -2
   7   1  10 177.895 16.0787   1
   7   2   9 638.454 17.3615  -2
  -7  -2  13 638.454 17.3615   1
   7  -2   7 332.091 14.9832  -2
  -7   2  11 332.091 14.9832   1
   7  -2   5 379.985 13.9284  -2
  -7   2   9 379.985 13.9284   1
  -7  -2   7 384.234 9.16725   1
   7  -2   3 985.812 18.0247  -2
  -7   2   7 985.812 18.0247   1
   7  -2   1 170.964 7.92000  -2
  -7   2   5 170.964 7.92000   1
   7  -2  -1 325.895 18.0003  -2
  -7   2   3 325.895 18.0003   1
   7   2  -3 355.060 14.6477  -2
  -7  -2   1 355.060 14.6477   1
   7   2  -5 193.482 9.54419  -2
  -7  -2  -1 193.482 9.54419   1
   7  -2  -7 1036.95 32.4400  -2
  -7   2  -3 1036.95 32.4400   1
   7  -2  -9 371.743 16.6737  -2
  -7   2  -5 371.743 16.6737   1
   7   2 -11 284.755 11.8708  -2
  -7  -2  -7 284.755 11.8708   1
   7  -2 -13 616.423 25.3639  -2
  -7   2  -9 616.423 25.3639   1
   7   3  10 2195.07 43.6410  -2
  -7  -3  14 2195.07 43.6410   1
   7  -3   8 648.984 18.8685  -2
  -7   3  12 648.984 18.8685   1
   7  -3   6 1244.94 23.6748  -2
  -7   3  10 1244.94 23.6748   1
  -7   3   8 768.750 13.2700   1
   7  -3   4 2422.56 26.1649  -2
  -7   3   8 2422.56 26.1649   1
   7  -3   2 1270.66 16.0277  -2
  -7   3   6 1270.66 16.0277   1
   7  -3   0 2551.93 19.7615  -2
  -7   3   4 2551.93 19.7615   1
   7  -3  -2 1045.60 17.7554  -2
  -7   3   2 1045.60 17.7554   1
  -7  -3   0 1266.47 18.4169   1
   7  -3  -4 2473.96 35.7192  -2
  -7   3   0 2473.96 35.7192   1
   7   3  -6 1198.62 22.6510  -2
  -7  -3  -2 1198.62 22.6510   1
   7  -3  -8 2396.56 44.5758  -2
  -7   3  -4 2396.56 44.5758   1
   7  -3 -10 1183.97 29.2479  -2
  -7   3  -6 1183.97 29.2479   1
   7   3 -12 639.021 21.1102  -2
  -7  -3  -8 639.021 21.1102   1
   7  -3 -14 1992.64 50.6250  -2
  -7   3 -10 1992.64 50.6250   1
   7  -4   9 680.493 29.7574  -2
  -7   4  13 680.493 29.7574   1
   7  -4   7 536.790 16.5161  -2
  -7   4  11 536.790 16.5161   1
   7  -4   5 1020.24 24.4106  -2
  -7   4   9 1020.24 24.4106   1
   7  -4   3 1706.51 23.5859  -2
  -7   4   7 1706.51 23.5859   1
  -7   4  -1 181.402 7.53786  -2
   7  -4  -5 181.402 7.53786   1
   7  -4  -1 573.962 20.2069  -2
  -7   4   3 573.962 20.2069   1
   7  -4  -3 586.089 18.8217  -2
  -7   4   1 586.089 18.8217   1
   7   4  -5 189.555 17.6094  -2
  -7  -4  -1 189.555 17.6094   1
   7   4  -7 1552.44 37.3872  -2
  -7  -4  -3 1552.44 37.3872   1
   7  -4  -9 964.511 21.4363  -2
  -7   4  -5 964.511 21.4363   1
   7   4 -11 482.944 19.8469  -2
  -7  -4  -7 482.944 19.8469   1
   7   4 -13 693.406 26.7895  -2
  -7  -4  -9 693.406 26.7895   1
   7  -5   8 181.990 15.1971  -2
  -7   5  12 181.990 15.1971   1
   7  -5   6 55.1819 11.3607  -2
  -7   5  10 55.1819 11.3607   1
   7  -5   4 181.942 8.50568  -2
  -7   5   8 181.942 8.50568   1
   7  -5   2 554.271 19.6697  -2
  -7   5   6 554.271 19.6697   1
   7  -5   0 164.775 8.95511  -2
  -7   5   4 164.775 8.95511   1
   7   5  -2 572.221 18.1481  -2
  -7  -5   2 572.221 18.1481   1
   7  -5  -4 184.839 9.99565  -2
  -7   5   0 184.839 9.99565   1
   7   5  -6 531.156 20.6434  -2
  -7  -5  -2 531.156 20.6434   1
   7   5  -8 187.791 12.7730  -2
  -7  -5  -4 187.791 12.7730   1
   7  -5 -10 54.3752 11.9583  -2
  -7   5  -6 54.3752 11.9583   1
   7   5 -12 183.131 13.2615  -2
  -7  -5  -8 183.131 13.2615   1
   7  -6   7 608.748 22.0060  -2
  -7   6  11 608.748 22.0060   1
   7  -6   5 974.908 22.1515  -2
  -7   6   9 974.908 22.1515   1
   7  -6   3 465.001 19.0594  -2
  -7   6   7 465.001 19.0594   1
   7  -6   1 1021.12 21.0785  -2
  -7   6   5 1021.12 21.0785   1
   7   6  -1 1248.41 20.8719  -2
  -7  -6   3 1248.41 20.8719   1
   7   6  -3 1219.50 24.7843  -2
  -7  -6   1 1219.50 24.7843   1
   7   6  -5 997.816 26.2340  -2
  -7  -6  -1 997.816 26.2340   1
   7  -6  -7 473.711 24.7833  -2
  -7   6  -3 473.711 24.7833   1
   7  -6  -9 978.879 40.7155  -2
  -7   6  -5 978.879 40.7155   1
   7   6 -11 561.807 30.4376  -2
  -7  -6  -7 561.807 30.4376   1
   7  -7   6 292.004 17.9143  -2
  -7   7  10 292.004 17.9143   1
  -7   7  -4 144.232 14.4733  -2
   7  -7  -8 144.232 14.4733   1
   7  -7   2 596.624 16.3361  -2
  -7   7   6 596.624 16.3361   1
   7  -7   0 683.633 26.1049  -2
  -7   7   4 683.633 26.1049   1
   7  -7  -2 329.751 12.6625  -2
  -7   7   2 329.751 12.6625   1
   7   7  -4 668.623 21.7337  -2
  -7  -7   0 668.623 21.7337   1
   7   7  -6 548.068 25.6735  -2
  -7  -7  -2 548.068 25.6735   1
   7  -7  -8 148.075 16.8150  -2
  -7   7  -4 148.075 16.8150   1
   7   7 -10 294.280 20.7778  -2
  -7  -7  -6 294.280 20.7778   1
   7  -8   5 201.580 16.9907  -2
  -7   8   9 201.580 16.9907   1
   7  -8   3 656.583 19.9276  -2
  -7   8   7 656.583 19.9276   1
   7  -8   1 1042.05 24.5354  -2
  -7   8   5 1042.05 24.5354   1
   7  -8  -1 897.615 24.4686  -2
  -7   8   3 897.615 24.4686   1
   7  -8  -3 907.888 26.1090  -2
  -7   8   1 907.888 26.1090   1
   7   8  -5 1066.49 39.5166  -2
  -7  -8  -1 1066.49 39.5166   1
   7  -8  -7 578.159 31.3964  -2
  -7   8  -3 578.159 31.3964   1
   7  -8  -9 219.790 24.4195  -2
  -7   8  -5 219.790 24.4195   1
   7  -9   4 770.355 25.8042  -2
  -7   9   8 770.355 25.8042   1
   7  -9   2 67.2498 11.8831  -2
  -7   9   6 67.2498 11.8831   1
  -7   9   0 589.864 16.7405  -2
   7  -9  -4 589.864 16.7405   1
  -7   9   2 38.8051 13.2077  -2
   7  -9  -2 38.8051 13.2077   1
   7   9  -4 588.887 25.4080  -2
  -7  -9   0 588.887 25.4080   1
   7   9  -6 77.4025 19.3372  -2
  -7  -9  -2 77.4025 19.3372   1
   7   9  -8 786.494 29.5323  -2
  -7  -9  -4 786.494 29.5323   1
   7  10   1 82.7033 15.5434  -2
  -7 -10   5 82.7033 15.5434   1
   7 -10  -1 839.129 44.0744  -2
  -7  10   3 839.129 44.0744   1
   7  10  -3 785.773 32.5687  -2
  -7 -10   1 785.773 32.5687   1
   7  10  -5 63.3225 16.4917  -2
  -7 -10  -1 63.3225 16.4917   1
  -8   0  10 324.874 29.1622   1
  -8   0   8 400.069 49.5989   1
  -8   0   6 328.588 39.6940   1
  -8   0   4 5761.98 77.6676   1
  -8   0   0 1347.92 77.0789   1
  -8   0  -2 689.826 68.5829   1
  -8   0  -4 311.243 63.4092   1
  -8   0  -6 382.114 71.7355   1
  -8  -1   9 5.29222 11.4390   1
  -8   1   7 218.234 27.0256   1
  -8   1   5 800.811 28.9469   1
  -8  -1   3 100.108 12.3642   1
  -8  -1   1 211.938 14.3579   1
  -8  -1  -1 226.416 15.2305   1
  -8   1  -3 261.823 18.8055   1
  -8   1  -5 99.0610 23.6171   1
  -8   2  10 63.0031 15.0959   1
   8   2  -8 643.630 53.0665   1
  -8   2   6 12.4730 11.4375   1
  -8   2   4 551.313 29.9623   1
  -8   2   2 248.661 14.9561   1
  -8  -2   0 362.207 18.8298   1
  -8  -2  -2 36.9323 14.0122   1
  -8  -2  -4 115.607 18.2943   1
  -8   3   9 62.2014 14.6725   1
  -8   3   7 89.7974 13.0564   1
   8  -3  -5 179.578 14.4687   1
  -8   3   3 202.296 14.0854   1
  -8  -3   1 85.9561 15.8931   1
  -8   3  -1 329.426 22.3050   1
  -8  -3  -3 19.5449 14.5002   1
  -8  -3  -5 129.491 17.3227   1
  -8   4   8 40.7048 14.6173   1
  -8   4   6 24.3030 15.3844   1
  -8   4   4 127.331 13.8721   1
  -8  -4   2 19.3293 11.4491   1
  -8  -4   0 53.7396 15.7097   1
  -8  -4  -2 40.6919 14.9808   1
  -8   4  -4 78.3989 16.4540   1
  -8   5   7 437.004 24.6595   1
  -8   5   5 345.795 23.9327   1
  -8  -5   3 68.0939 15.4246   1
  -8   5   1 783.024 32.5584   1
  -8  -5  -1 40.7566 16.1896   1
  -8  -5  -3 275.933 24.5346   1
  -8   6   6 148.005 17.3879   1
   8  -6  -4 131.095 21.1589   1
  -8  -6   2 27.1496 15.7045   1
  -8  -6   0 89.9581 14.1115   1
  -8  -6  -2 70.4040 20.5075   1
  -8  -7   3 488.209 20.4800   1
  -8  -7   1 213.683 20.3386   1
  -1   1  20 816.184 29.5887   2
  -1   1  18 431.529 15.4031   2
  -1   1  16 1363.88 24.4526   2
   1   1 -14 2298.71 33.7154   2
   1  -1 -12 509.241 23.6548   2
   1   1 -10 604.164 16.5490   2
   1  -1  -8 4959.56 36.7934   2
   1  -1  -6 2498.64 17.5427   2
   1   1  -4 1865.71 12.4779   2
  -1   1   2 96.8550 3.42468   2
   1  -1   0 52.2623 2.72949   2
   1  -1   2 1594.20 8.46348   2
   1  -1   4 3642.49 18.0538   2
   1  -1   6 5234.66 25.3892   2
   1  -1   8 228.458 8.96187   2
   1  -1  10 516.546 14.1814   2
   1   1  12 1765.05 27.8636   2
   1   1  14 161.857 12.0538   2
  -1   1 -16 1412.90 27.2191   2
  -1   1 -18 221.350 12.8020   2
  -1   1 -20 37.7859 15.9102   2
   1   2 -21 378.343 20.3315   2
  -1   2  19 34.5789 10.8723   2
   1   2 -17 429.423 16.7827   2
   1   2 -15 3802.08 35.8021   2
  -1  -2  13 575.347 19.7800   2
   1   2 -11 1011.49 26.2742   2
   1   2  -9 2443.33 30.2431   2
   1   2  -7 1739.57 19.1963   2
   1   2  -5 5127.15 24.0223   2
  -1   2   3 519.350 7.90399   2
   1   2  -1 1567.17 9.02496   2
  -1   2  -1 3524.12 10.6597   2
   1  -2   3 1916.74 10.3585   2
   1  -2   5 1267.69 11.5462   2
  -1   2  -7 5209.75 31.0494   2
  -1   2  -9 30.1439 7.03401   2
  -1   2 -11 1450.40 22.9852   2
  -1   2 -13 2037.29 27.3589   2
  -1   2 -15 2512.70 30.2808   2
  -1   2 -17 427.604 15.7335   2
  -1   2 -19 391.411 18.7945   2
  -1   2 -21 356.677 23.4018   2
   1   3 -20 64.3267 15.5029   2
   1   3 -18 135.844 12.3677   2
   1   3 -16 234.027 11.8614   2
   1   3 -14 1698.53 33.0329   2
   1   3 -12 1590.20 24.0033   2
   1   3 -10 516.224 12.4588   2
   1   3  -8 5690.54 30.6140   2
   1   3  -6 394.200 7.62044   2
  -1   3   4 18429.2 41.6770   2
  -1   3   2 9576.77 26.0096   2
  -1  -3   0 2487.13 10.9925   2
  -1   3  -2 9754.74 22.3557   2
   1  -3   4 10584.5 30.7865   2
  -1   3  -6 1968.18 16.9773   2
  -1   3  -8 3961.37 34.6899   2
  -1   3 -10 566.290 14.5759   2
  -1   3 -12 3292.73 34.4375   2
   1   3  14 1887.71 27.4055   2
   1   3  16 439.435 18.5218   2
   1   3  18 505.225 22.3274   2
   1  -3  20 234.120 19.5401   2
   1   4 -21 452.311 23.5252   2
   1   4 -19 191.856 14.2591   2
   1   4 -17 888.613 21.9018   2
   1   4 -15 203.586 12.7014   2
   1   4 -13 949.735 22.3470   2
   1   4 -11 1158.16 17.0747   2
   1   4  -9 2138.79 17.9861   2
   1   4  -7 13752.6 33.5918   2
   1   4  -5 398.949 8.11872   2
   1   4  -3 3275.67 17.0554   2
  -1  -4   1 6089.72 20.3363   2
   1  -4   1 615.980 7.67981   2
   1  -4   3 7008.91 24.4155   2
  -1   4  -5 10697.0 36.4430   2
  -1   4  -7 10542.4 34.8346   2
  -1   4  -9 4068.82 29.0778   2
  -1   4 -11 1334.35 20.1556   2
  -1   4 -13 1708.24 25.1009   2
  -1   4 -15 1157.85 23.3523   2
   1   4  17 475.944 15.9086   2
   1   4  19 560.714 26.6844   2
  -1   5  20 572.364 30.7580   2
   1   5 -18 34.3847 10.0662   2
   1   5 -16 1012.76 29.1588   2
   1   5 -14 659.895 18.9579   2
  -1   5  12 1102.59 16.9868   2
   1   5 -10 337.376 9.49205   2
   1   5  -8 1790.97 14.2945   2
   1   5  -6 1784.24 15.5709   2
   1   5  -4 1198.41 10.3411   2
  -1  -5   2 6899.33 24.4344   2
  -1   5   0 7242.35 23.6375   2
   1  -5   2 2143.34 14.8651   2
   1  -5   4 593.547 9.35565   2
  -1   5  -6 1351.65 11.8682   2
  -1   5  -8 582.567 11.5674   2
  -1   5 -10 325.139 10.3857   2
   1   5  12 112.181 8.87305   2
  -1   5 -14 526.599 14.7540   2
   1   5  16 463.380 17.8059   2
   1   5  18 118.317 12.4963   2
   1   5  20 205.981 15.4564   2
  -1  -6  19 846.648 26.8805   2
   1   6 -17 1274.90 23.8639   2
   1   6 -15 639.403 16.3471   2
   1   6 -13 2567.17 28.9157   2
   1   6 -11 1494.13 17.9739   2
   1   6  -9 2496.17 20.3050   2
   1   6  -7 2386.09 18.4710   2
   1  -6  -5 2099.06 17.6150   2
  -1  -6   3 179.621 6.01921   2
  -1  -6   1 11482.4 30.3938   2
   1  -6   1 5555.22 22.4865   2
   1  -6   3 924.398 11.8427   2
   1  -6   5 4729.77 26.1113   2
   1  -6   7 100.475 5.25767   2
  -1   6  -9 4456.90 27.0663   2
  -1   6 -11 959.464 18.3176   2
  -1   6 -13 1301.03 20.1437   2
  -1   6 -15 1345.57 20.2865   2
  -1   6 -17 460.877 16.5251   2
   1   6  19 284.899 16.6130   2
  -1   7  20 270.632 18.8314   2
   1  -7 -18 60.2325 10.6458   2
   1   7 -16 173.875 10.9328   2
   1   7 -14 249.010 9.67449   2
   1   7 -12 330.538 10.2656   2
   1   7 -10 81.8146 7.71047   2
   1   7  -8 65.2409 6.94047   2
   1   7  -6 2528.44 19.5338   2
  -1  -7   4 169.006 6.19796   2
  -1  -7   2 1975.54 14.4192   2
   1   7   0 4298.46 20.2795   2
   1  -7   2 297.869 7.09549   2
   1  -7   4 1390.10 14.5475   2
   1  -7   6 546.808 10.4720   2
   1  -7   8 112.253 6.49206   2
  -1   7 -10 339.532 10.0490   2
  -1  -7 -12 513.384 13.6879   2
   1   7  14 155.490 9.14153   2
  -1   7 -16 142.611 10.7867   2
   1   7  18 519.438 21.6176   2
   1  -8 -19 205.672 29.2325   2
   1   8 -17 273.678 11.9089   2
  -1   8  15 270.480 11.4707   2
   1   8 -13 456.746 12.4917   2
   1   8 -11 2419.83 24.1102   2
   1   8  -9 855.436 14.9929   2
   1   8  -7 1203.08 15.0533   2
   1   8  -5 1308.06 13.5197   2
  -1  -8   3 1801.94 16.4293   2
  -1  -8   1 1983.33 15.9483   2
  -1   8  -1 979.944 11.3314   2
  -1  -8  -3 1154.48 12.5721   2
   1  -8   5 274.733 7.63882   2
   1  -8   7 123.861 6.73516   2
  -1  -8  -9 573.446 13.3328   2
  -1   8 -11 1417.85 17.1576   2
  -1   8 -13 424.786 12.2376   2
  -1   8 -15 446.531 13.4004   2
   1   8  17 302.181 15.8739   2
   1   8  19 449.494 33.2717   2
  -1   9  18 547.773 25.8137   2
   1   9 -16 1126.72 20.2493   2
  -1   9  14 117.224 9.08256   2
   1   9 -12 1370.69 18.6905   2
   1   9 -10 5738.53 46.3446   2
   1   9  -8 570.185 13.2972   2
   1   9  -6 1712.70 17.0676   2
  -1  -9   4 1803.77 17.0767   2
   1   9  -2 810.395 11.5459   2
  -1  -9   0 628.293 10.3814   2
  -1   9  -2 1051.55 12.9512   2
  -1   9  -4 51.0579 5.51984   2
   1  -9   6 517.810 10.7000   2
   1   9   8 4488.12 31.9248   2
   1   9  10 1762.03 25.0321   2
  -1   9 -12 162.055 9.69053   2
  -1   9 -14 407.767 13.0035   2
   1   9  16 158.515 13.0393   2
  -1   9 -18 300.720 16.5035   2
   1 -10 -17 32.7315 15.5038   2
   1  10 -15 341.132 14.1247   2
   1  10 -13 143.688 9.70008   2
   1  10 -11 7.66856 8.13327   2
   1  10  -9 1278.46 19.7813   2
   1  10  -7 416.194 12.4305   2
  -1 -10   5 1122.87 13.2326   2
  -1 -10   3 503.532 10.7040   2
  -1 -10   1 440.069 9.73709   2
   1  10   1 1470.10 15.8130   2
  -1  10  -3 720.705 10.9339   2
  -1  10  -5 98.2072 6.38224   2
   1 -10   7 2161.19 23.1649   2
  -1 -10  -9 742.696 17.2503   2
   1  10  11 342.869 14.3091   2
  -1  10 -13 863.284 18.9751   2
  -1 -10 -15 288.383 13.5424   2
   1  10  17 50.9421 14.1691   2
  -1  11  16 24.6153 15.1334   2
   1  11 -14 570.389 16.0766   2
   1  11 -12 85.7441 9.08467   2
   1  11 -10 480.515 13.9678   2
   1  11  -8 1588.92 20.1910   2
   1 -11  -6 7814.55 34.4598   2
  -1 -11   4 1705.24 17.7546   2
  -1 -11   2 245.198 7.86855   2
  -1 -11   0 2797.46 21.8226   2
  -1  11  -2 2386.08 20.4278   2
  -1  11  -4 2485.91 19.0989   2
   1 -11   6 7655.10 37.3509   2
   1 -11   8 119.775 8.60841   2
  -1 -11 -10 1219.61 20.0235   2
  -1 -11 -12 916.425 21.5643   2
   1  11  14 496.410 17.7850   2
   1  11  16 121.802 13.3614   2
  -1  12  15 83.1615 14.9475   2
  -1  12  13 430.547 15.4338   2
   1  12 -11 129.847 10.7863   2
  -1 -12   9 306.447 11.5313   2
   1 -12  -7 586.485 13.9898   2
  -1 -12   5 733.093 11.4233   2
  -1 -12   3 84.3440 6.55934   2
  -1  12   1 28.8787 5.60914   2
  -1  12  -1 76.3941 6.88694   2
  -1  12  -3 609.168 11.3710   2
   1 -12   5 1051.08 15.0327   2
   1 -12   7 389.054 11.6404   2
   1 -12   9 81.5010 9.68374   2
   1  12  11 607.548 18.5812   2
  -1 -12 -13 32.7115 11.3008   2
  -1 -12 -15 91.4366 13.1460   2
   1  13 -14 68.5544 16.3023   2
   1 -13 -12 632.155 20.7458   2
   1  13 -10 888.484 15.8517   2
  -1  13   8 765.974 17.0824   2
  -1  13   6 1064.02 15.0562   2
  -1 -13   4 364.518 9.70652   2
  -1  13   2 1660.18 17.5460   2
  -1  13   0 278.424 8.72634   2
  -1  13  -2 1619.84 17.5468   2
   1  13   4 229.953 8.02227   2
   1 -13   6 110.266 8.65252   2
  -1  13  -8 1326.24 19.2987   2
   1 -13  10 41.4443 9.40298   2
   1  13  12 444.047 18.4336   2
  -1  13 -14 362.924 20.5842   2
  -1 -14  13 92.8434 12.1780   2
  -1 -14  11 60.3182 12.5735   2
  -1 -14   9 1.06907 9.70438   2
  -1 -14   7 23.7759 8.95066   2
  -1 -14   5 732.986 12.3790   2
  -1 -14   3 289.749 9.98163   2
  -1  14   1 200.066 8.28197   2
  -1  14  -1 353.886 10.3880   2
  -1  14  -3 328.713 9.54510   2
   1 -14   5 394.962 10.7149   2
   1 -14   7 80.7110 9.11896   2
  -1  14  -9 17.8707 9.81508   2
   1 -14  11 204.645 13.2182   2
  -1  14 -13 31.1905 15.7257   2
  -1 -15  12 185.605 17.8867   2
   1 -15 -10 1587.49 32.4212   2
   1 -15  -8 1246.38 24.1106   2
  -1 -15   6 547.446 12.4122   2
   1  15  -4 1308.50 18.0902   2
  -1 -15   2 556.151 12.4970   2
  -1  15   0 878.930 15.1186   2
  -1  15  -2 889.530 14.9185   2
   1 -15   4 337.621 10.3424   2
   1 -15   6 583.828 13.9659   2
  -1 -15  -8 1092.57 22.6626   2
  -1 -15 -10 351.235 17.3698   2
   1 -16  -9 595.229 22.2702   2
  -1 -16   7 23.0607 14.1997   2
  -1 -16   5 121.872 10.3698   2
  -1 -16   3 224.212 12.8038   2
  -1  16   1 20.7167 8.92074   2
  -1  16  -1 10.1612 8.88031   2
   1 -16   3 474.439 13.1703   2
   1 -16   5 52.6077 11.9092   2
   1 -16   7 24.0644 12.4299   2
  -1 -16  -9 1588.23 32.3166   2
  -1 -17   6 9.69301 11.4948   2
  -1 -17   4 246.807 12.7931   2
  -1  17   2 704.513 19.2713   2
  -1  17   0 17.5537 12.5045   2
  -1  17  -2 999.796 19.9109   2
   1 -17   4 634.992 22.9859   2
   1 -17   6 157.056 14.5320   2
  -1 -18   3 1056.92 24.6736   2
   1  18  -1 305.115 16.5186   2
   1 -18   1 385.709 19.5607   2
  -2   0  20 257.328 25.0219   2
  -2   0  18 1682.53 31.2176   2
  -2   0  16 172.139 14.5670   2
   2   0 -14 4334.28 46.5878   2
   2   0 -12 165.708 11.5026   2
   2   0 -10 2898.73 26.5383   2
   2   0  -8 3562.00 43.4181   2
   2   0  -6 518.501 11.5687   2
   2   0  -4 3449.57 40.2108   2
   2   0  -2 117970. 158.678   2
  -2   0   0 121289. 229.641   2
   2   0   2 17142.6 112.733   2
   2   0   4 157.003 12.9764   2
   2   0   6 4121.63 48.1765   2
   2   0   8 1369.97 20.2951   2
   2   0  10 786.777 18.8477   2
   2   0  12 4264.54 44.1262   2
  -2   0 -14 1.51884 11.7487   2
  -2   0 -16 2443.08 40.7187   2
   2   0  18 145.759 19.9515   2
  -2   0 -20 2198.21 52.5061   2
  -2  -1  21 345.439 20.4538   2
  -2   1  19 228.896 12.6516   2
   2   1 -17 925.665 17.4633   2
   2   1 -15 31.4454 7.72992   2
   2   1 -13 751.136 12.9449   2
   2  -1 -11 251.686 8.86803   2
   2  -1  -9 143.883 6.83408   2
   2  -1  -7 590.927 9.12711   2
   2  -1  -5 1158.25 10.8137   2
   2  -1  -3 139.334 4.79255   2
   2   1  -1 6568.65 20.6959   2
   2  -1   1 7128.49 23.6048   2
   2  -1   3 3860.44 22.8601   2
   2  -1   5 3639.84 27.6852   2
   2  -1   7 2404.92 21.7245   2
   2   1   9 2510.89 25.1336   2
   2   1  11 993.150 15.6060   2
  -2   1 -13 449.197 15.1366   2
   2   1  15 1607.31 29.2031   2
  -2   1 -17 134.816 10.5039   2
  -2   1 -19 656.578 29.1728   2
  -2   2  20 406.350 16.5879   2
   2   2 -18 845.636 17.4811   2
   2   2 -16 4450.54 31.7536   2
   2   2 -14 2253.72 23.1430   2
   2   2 -12 3427.18 26.8244   2
   2   2 -10 4914.57 29.5069   2
   2   2  -8 562.827 9.63213   2
   2  -2  -6 3989.96 21.3857   2
   2  -2  -4 4981.03 23.2976   2
   2  -2  -2 4133.07 32.0437   2
   2   2   0 3067.18 14.3181   2
   2  -2   2 8414.21 22.4670   2
   2  -2   4 2169.74 12.9994   2
   2  -2   6 133.231 7.64342   2
   2  -2   8 5053.75 42.6428   2
   2  -2  10 2064.48 31.6928   2
   2  -2  12 3249.28 37.5315   2
   2  -2  14 2788.64 29.0742   2
   2   2  16 738.449 23.9271   2
  -2   2 -18 286.325 16.0438   2
   2   2  20 413.956 16.2220   2
   2   3 -21 372.696 20.8998   2
   2   3 -19 342.311 13.7180   2
   2   3 -17 393.991 13.3139   2
   2   3 -15 423.681 12.4818   2
  -2   3  13 1491.80 19.1611   2
   2   3 -11 1343.44 18.7131   2
   2   3  -9 413.500 11.7613   2
   2   3  -7 516.665 12.3723   2
   2   3  -5 2258.59 19.0340   2
   2   3  -3 105.382 4.71330   2
   2  -3  -1 8852.51 24.5204   2
   2  -3   1 372.455 7.58973   2
   2  -3   3 3382.97 16.7499   2
   2  -3   5 754.099 12.7456   2
   2  -3   7 766.182 17.2508   2
   2  -3   9 1020.65 33.4816   2
   2  -3  11 1840.92 44.5768   2
   2  -3  13 147.236 8.16250   2
   2   3  15 105.213 7.86251   2
   2   3  17 465.042 13.6902   2
   2   3  19 149.718 11.5905   2
   2   4 -20 38.7583 12.0551   2
   2   4 -18 256.166 11.5125   2
   2   4 -16 1311.36 23.4396   2
   2   4 -14 101.000 9.35742   2
   2   4 -12 18.5976 6.80927   2
   2   4 -10 741.246 16.2843   2
   2   4  -8 752.118 14.7972   2
   2   4  -6 358.996 9.17289   2
   2   4  -4 1895.54 17.5827   2
  -2   4   2 538.002 6.94328   2
  -2   4   0 4182.71 12.6806   2
   2  -4   2 1822.87 11.4738   2
   2  -4   4 146.548 5.14963   2
   2  -4   6 1682.50 21.8564   2
   2  -4   8 1709.99 36.1721   2
  -2   4 -10 139.425 9.45661   2
   2  -4  12 54.9112 7.60594   2
   2   4  14 1164.97 21.3927   2
   2   4  16 16.4426 7.25972   2
  -2   4 -18 58.3541 9.51143   2
   2   4  20 69.0408 11.9277   2
   2   5 -21 135.640 18.2697   2
   2   5 -19 242.076 13.4110   2
   2   5 -17 1512.95 25.5034   2
   2   5 -15 194.509 10.6512   2
   2   5 -13 1516.96 24.0596   2
   2   5 -11 368.627 14.9936   2
   2   5  -9 1923.77 22.1579   2
   2   5  -7 2954.58 22.5954   2
   2   5  -5 3024.70 21.4628   2
  -2  -5   3 1758.89 13.6771   2
  -2  -5   1 949.008 7.73023   2
  -2   5  -1 3852.42 16.6652   2
   2  -5   3 499.669 7.49618   2
   2  -5   5 2293.52 17.7227   2
   2  -5   7 12.8377 5.09725   2
  -2   5  -9 81.9375 6.82940   2
  -2   5 -11 188.148 12.1036   2
   2   5  13 234.985 12.4651   2
   2   5  15 1130.37 22.7493   2
   2   5  17 2.45756 7.77418   2
   2   5  19 309.332 14.7784   2
   2   6 -20 66.6066 13.1111   2
   2   6 -18 74.9158 8.88238   2
   2   6 -16 123.221 8.73927   2
   2   6 -14 541.385 15.1431   2
   2   6 -12 43.7988 6.91615   2
   2   6 -10 64.7763 6.32236   2
  -2   6   8 316.683 7.91182   2
   2   6  -6 5.39150 5.50971   2
  -2  -6   4 251.221 6.45016   2
   2  -6  -2 651.601 8.47204   2
   2   6   0 468.206 7.77876   2
  -2  -6  -2 40.0851 4.03674   2
   2  -6   4 180.559 5.90628   2
   2  -6   6 347.462 9.85329   2
   2  -6   8 31.9380 5.92134   2
   2  -6  10 183.562 9.23612   2
  -2   6 -12 154.646 9.05324   2
   2   6  14 153.094 9.47422   2
   2   6  16 62.5680 8.79268   2
   2   6  18 217.292 16.0031   2
   2   7 -19 135.420 13.8730   2
   2   7 -17 595.658 16.7344   2
   2   7 -15 769.154 17.6687   2
   2   7 -13 984.076 19.8661   2
  -2   7  11 143.864 8.08679   2
   2   7  -9 487.269 12.4502   2
   2   7  -7 1810.62 21.8562   2
   2   7  -5 2189.81 18.1857   2
  -2   7   3 1658.87 16.6592   2
  -2  -7   1 9566.24 31.2500   2
  -2   7  -1 944.721 10.4128   2
  -2   7  -3 5906.96 26.4363   2
  -2   7  -5 2594.40 17.1253   2
   2  -7   7 2765.35 26.4784   2
  -2  -7  -9 1201.86 19.1613   2
  -2   7 -11 1448.33 21.7668   2
  -2   7 -13 1123.02 22.2873   2
   2   7  15 852.703 27.2603   2
   2   7  17 598.437 28.8793   2
   2   8 -18 265.268 18.1768   2
   2   8 -16 19.1096 8.44139   2
  -2   8  14 61.6530 8.00838   2
   2  -8 -12 177.344 10.5898   2
  -2   8  10 1444.27 17.1494   2
   2   8  -8 508.438 13.6706   2
   2   8  -6 92.4808 7.30843   2
  -2  -8   4 1703.37 18.3389   2
  -2  -8   2 481.729 9.06880   2
   2   8   0 746.429 10.5508   2
  -2   8  -2 192.120 6.11380   2
  -2   8  -4 135.906 6.19193   2
  -2   8  -6 1025.23 13.5198   2
   2  -8   8 263.080 9.11853   2
   2  -8  10 74.3935 7.28964   2
   2  -8  12 155.595 8.56006   2
  -2   8 -14 184.930 9.27281   2
   2   8  16 214.925 13.0502   2
   2   8  18 315.850 18.1473   2
  -2   9  17 732.136 20.0296   2
   2   9 -15 418.496 13.4863   2
   2   9 -13 1848.04 25.4323   2
  -2   9  11 1565.30 19.9003   2
   2   9  -9 7229.28 43.2236   2
   2   9  -7 754.867 16.4577   2
  -2  -9   5 3515.70 20.5493   2
  -2  -9   3 1055.39 14.4163   2
  -2   9   1 239.594 9.44295   2
  -2   9  -1 2174.83 17.9090   2
  -2   9  -3 2880.97 20.3683   2
  -2   9  -5 306.987 10.3457   2
  -2   9  -7 9696.88 44.3410   2
   2  -9   9 2027.56 21.1416   2
  -2  -9 -11 2219.96 25.5742   2
  -2   9 -13 209.713 10.0598   2
  -2  -9 -15 590.816 19.2603   2
   2   9  17 300.803 17.3226   2
  -2 -10  18 429.076 30.9482   2
  -2  10  16 198.875 13.0878   2
   2  10 -14 1185.66 20.3844   2
  -2  10  12 63.5016 9.16988   2
   2  10 -10 94.8891 9.78864   2
   2  10  -8 1564.34 23.1226   2
   2  10  -6 626.315 14.4779   2
   2  10  -4 988.096 14.6385   2
  -2 -10   2 148.778 7.43949   2
  -2  10   0 149.356 7.77693   2
  -2  10  -2 852.384 11.6954   2
  -2 -10  -4 207.012 7.89768   2
  -2  10  -6 653.667 13.4713   2
   2 -10   8 254.217 9.29196   2
   2 -10  10 8.92480 7.84999   2
  -2  10 -12 352.962 12.5951   2
  -2 -10 -14 172.196 11.9496   2
  -2 -10 -16 401.835 18.1983   2
  -2  11  17 252.690 14.9883   2
  -2  11  15 148.252 11.1671   2
  -2  11  13 253.692 10.8444   2
   2  11 -11 228.392 10.9859   2
   2  11  -9 1599.95 23.1142   2
  -2 -11   7 456.413 17.9557   2
  -2 -11   5 2855.35 27.8497   2
  -2 -11   3 763.588 14.4967   2
  -2  11   1 128.092 7.86898   2
  -2  11  -1 1019.73 14.4316   2
  -2  11  -3 1980.76 17.7872   2
  -2 -11  -5 1755.58 18.6005   2
  -2  11  -7 1287.83 20.1520   2
   2 -11   9 70.8370 8.14788   2
  -2  11 -11 29.0937 8.02206   2
  -2 -11 -13 311.427 13.5716   2
  -2 -11 -15 48.0146 12.7273   2
  -2  12  16 270.018 15.1408   2
   2  12 -14 2375.61 35.1121   2
   2  12 -12 481.359 15.4212   2
   2  12 -10 742.145 16.9724   2
   2  12  -8 1848.91 26.0513   2
   2  12  -6 1589.43 24.3578   2
  -2 -12   4 2744.82 26.0301   2
  -2 -12   2 1194.56 16.1788   2
  -2  12   0 705.295 15.7852   2
  -2  12  -2 2516.67 21.0987   2
  -2  12  -4 1543.96 18.4871   2
  -2  12  -6 1053.80 16.7157   2
  -2  12  -8 614.421 13.8899   2
   2 -12  10 264.521 10.9048   2
   2  12  12 1601.87 28.3430   2
  -2 -12 -14 124.207 13.4657   2
  -2  13  15 22.6201 11.7199   2
   2  13 -13 65.9451 12.6328   2
  -2 -13  11 128.031 10.1040   2
   2  13  -9 79.8950 9.96866   2
  -2 -13   7 108.913 10.6132   2
  -2 -13   5 335.532 10.5467   2
  -2 -13   3 234.110 10.2839   2
  -2  13   1 400.827 12.3460   2
  -2  13  -1 619.673 13.4425   2
  -2  13  -3 14.0191 7.34852   2
  -2  13  -5 43.2889 7.79046   2
  -2  13  -7 122.126 9.38969   2
  -2  13  -9 81.0180 9.12886   2
   2 -13  11 227.444 13.3282   2
  -2 -13 -13 219.954 15.1567   2
  -2 -14  12 766.676 22.1141   2
  -2 -14  10 152.236 15.5336   2
  -2 -14   8 122.770 10.3180   2
   2 -14  -6 106.421 8.71230   2
  -2 -14   4 143.739 8.90621   2
  -2 -14   2 559.033 15.2963   2
   2  14   0 295.672 10.5987   2
  -2  14  -2 598.012 12.1916   2
  -2  14  -4 884.528 14.8979   2
  -2  14  -6 805.998 15.6954   2
  -2 -14  -8 104.888 10.9738   2
   2 -14  10 1671.02 31.0054   2
   2 -14  12 133.314 13.2726   2
   2 -15 -11 367.085 16.5891   2
   2  15  -9 66.6571 11.8736   2
   2 -15  -7 72.0440 11.5984   2
  -2  15   5 475.664 13.5524   2
  -2 -15   3 175.286 9.83456   2
  -2  15   1 624.847 14.7084   2
  -2  15  -1 135.549 8.69002   2
  -2  15  -3 242.891 10.3133   2
  -2  15  -5 166.924 10.6892   2
  -2  15  -7 42.1394 10.3606   2
  -2 -15  -9 683.918 22.8719   2
   2  16  -8 430.725 20.7881   2
  -2  16   6 1232.66 20.6987   2
  -2 -16   4 63.8472 9.28088   2
  -2  16   2 531.048 16.1643   2
  -2  16   0 535.000 15.0273   2
  -2  16  -2 212.068 11.0194   2
  -2  16  -4 893.561 19.4756   2
  -2  16  -6 317.327 14.4733   2
   2 -16   8 186.183 14.9998   2
  -2  17   5 2.14406 9.25613   2
  -2 -17   3 421.603 17.9258   2
  -2 -17   1 162.080 12.3615   2
  -2  17  -1 377.918 13.9205   2
  -2  17  -3 25.7396 10.2848   2
   2 -17   5 152.632 17.0254   2
   3   1  -8 1795.32 38.2591   2
   3  -1  -6 1888.05 28.0462   2
   3  -1  -4 3420.89 19.6535   2
   3  -1  -2 2838.24 14.4272   2
  -3  -1   0 452.460 7.23578   2
   3   1   2 3694.33 22.5979   2
   3  -2  -9 95.4072 16.9851   2
  -3  -2   5 759.356 10.2576   2
   3   2  -3 608.755 8.08284   2
   3  -2  -1 1296.89 11.8478   2
   3   2   1 919.093 9.58916   2
   3  -2   3 2211.33 14.9984   2
   3   3 -10 2849.80 57.1346   2
  -3  -3   4 473.323 8.22032   2
   3  -3  -2 483.975 6.56566   2
   3   3   0 2065.99 19.3352   2
   3  -3   2 1544.19 16.1062   2
   3   4  -9 3341.81 65.2405   2
   3  -4  -7 3798.48 78.5651   2
   3  -4  -5 330.621 13.8308   2
   3  -4  -3 450.155 7.38739   2
   3   4  -1 3253.91 23.0528   2
   3   4   1 336.347 9.02838   2
  -3  -4  -3 585.704 7.65488   2
   3  -4   5 8298.30 47.5585   2
   3  -5 -10 771.058 41.1020   2
   3  -5  -6 721.459 40.3580   2
   3  -5  -4 2679.08 31.5468   2
   3  -5  -2 1815.41 14.8657   2
   3   5   0 4352.77 29.1792   2
   3  -5   2 504.646 13.2916   2
   3  -5   4 589.016 14.4317   2
   3  -5   6 1687.26 33.3271   2
  -3  -6   5 1348.85 18.6143   2
   3  -6  -3 2082.25 21.9072   2
   3   6  -1 10628.1 39.7238   2
   3   6   1 716.665 18.4108   2
  -3  -6  -3 3735.26 30.0337   2
   3   7  -6 30.1251 17.1276   2
  -3  -7   4 1066.76 24.9894   2
   3   7  -2 2669.18 30.0002   2
   3   7   0 174.433 10.7519   2
   3  -7   4 806.688 30.1005   2
   3  -7   6 48.0896 15.8572   2
  -3   8   5 1913.52 23.9544   2
   3   8  -1 975.447 19.1309   2
   3  -8   1 1431.66 56.8445   2
   3   9   4 726.709 64.4527   2
  -3 -14   5 221.239 15.7433   2
  -3 -16   5 622.634 23.5647   2
  -4   0  20 55.2901 36.5473   2
   4   0 -12 3548.47 53.2710   2
   4   0 -10 1337.38 22.6076   2
   4   0  -8 3503.42 26.1778   2
  -4   0   6 1093.23 13.3572   2
   4   0  -4 7650.02 45.6821   2
   4   0  -2 46779.9 122.707   2
  -4   0   0 14124.0 45.0840   2
  -4   0  -2 3093.90 25.9832   2
  -4   0  -4 1723.20 24.4230   2
  -4   0  -6 493.338 21.8525   2
  -4   0  -8 2405.49 36.9086   2
   4   0  10 2770.98 79.7353   2
   4   1 -15 168.450 19.6823   2
   4   1 -13 909.701 24.8747   2
   4  -1 -11 47.7613 7.60844   2
   4  -1  -9 510.392 8.96589   2
  -4   1   7 270.079 6.42991   2
  -4  -1   5 161.873 5.18480   2
   4  -1  -3 3698.15 18.7414   2
   4   1  -1 183.762 5.38422   2
   4  -1   1 312.160 6.30988   2
   4   1   3 2091.39 13.7624   2
  -4  -1  -5 96.7939 7.43685   2
  -4  -1  -7 163.558 12.7476   2
   4  -1   9 316.369 22.7429   2
   4   2 -14 1831.34 47.4691   2
   4   2 -12 339.663 18.1253   2
   4   2 -10 1272.83 22.5692   2
   4  -2  -8 42.1765 3.83207   2
  -4  -2   6 2046.88 11.5417   2
   4   2  -4 157.920 4.82187   2
   4  -2  -2 2238.48 14.1578   2
   4  -2   0 2006.46 12.5254   2
   4   2   2 1522.28 11.6335   2
   4  -2   4 634.077 7.63123   2
  -4  -2  -6 1708.54 25.5823   2
   4  -2   8 434.262 25.3716   2
   4  -2  10 3717.01 86.4165   2
   4   3 -15 763.997 35.4459   2
   4   3 -13 281.844 18.1409   2
   4   3 -11 866.152 26.6520   2
  -4   3   9 219.099 7.49254   2
   4  -3  -7 313.051 7.22326   2
  -4   3   5 1236.75 11.3053   2
  -4   3   3 1368.84 10.2170   2
  -4   3   1 2198.32 13.0698   2
   4   3   1 996.386 11.3423   2
   4  -3   3 1278.28 11.0477   2
   4  -3   5 112.115 4.63658   2
  -4  -3  -7 916.849 20.6884   2
   4  -3   9 902.973 34.6949   2
   4  -3  11 925.209 35.9466   2
   4   3  13 112.198 31.9577   2
   4   4 -18 365.197 30.9810   2
   4  -4 -16 576.843 39.8259   2
   4   4 -14 69.2092 18.2848   2
   4   4 -12 36.4390 12.5331   2
   4   4 -10 260.210 8.77974   2
   4  -4  -8 635.793 11.8964   2
  -4  -4   6 245.480 6.55064   2
   4  -4  -4 227.209 4.51705   2
   4   4  -2 1578.94 12.0737   2
   4  -4   0 140.573 4.67066   2
   4  -4   2 116.758 4.94887   2
   4  -4   4 555.134 9.35245   2
   4  -4   6 515.378 11.4057   2
   4  -4   8 49.7488 12.0638   2
   4  -4  10 47.1675 19.7272   2
   4  -4  12 613.703 32.3189   2
   4  -4  14 270.326 35.4685   2
   4   5 -19 113.629 26.6512   2
   4   5 -17 1306.19 37.8443   2
   4   5 -15 323.445 21.6772   2
   4   5 -13 550.813 25.5458   2
   4   5 -11 405.660 18.3138   2
  -4  -5   9 2015.25 23.3936   2
  -4   5   7 278.906 9.32790   2
   4   5  -5 1494.53 17.1042   2
   4   5  -3 708.877 6.25259   2
   4  -5  -1 266.972 5.94068   2
   4  -5   1 3256.50 17.9887   2
  -4   5  -3 274.585 7.34262   2
   4  -5   5 2083.78 14.6744   2
   4  -5   7 1404.16 22.3319   2
   4  -5   9 721.310 24.9300   2
   4  -5  11 1126.68 42.4955   2
   4  -5  13 1233.54 58.3559   2
   4   5  17 482.321 49.8359   2
   4   6 -14 357.837 22.4945   2
   4   6 -12 150.949 14.2629   2
   4   6 -10 150.456 9.68873   2
  -4  -6   8 531.196 10.8343   2
   4   6  -6 123.102 7.13538   2
   4   6  -4 123.379 5.79552   2
   4  -6  -2 54.2287 4.13748   2
   4  -6   0 33.7017 4.47152   2
   4  -6   2 194.994 6.16457   2
  -4   6  -4 70.6901 5.91540   2
   4  -6   6 199.943 6.50381   2
  -4  -6  -8 354.906 11.3574   2
   4  -6  10 340.442 21.7942   2
   4   7 -17 117.393 20.1030   2
   4   7 -15 1750.21 44.7109   2
   4   7 -13 48.4257 16.4695   2
   4   7 -11 339.428 13.8645   2
  -4  -7   9 1496.15 21.3089   2
   4   7  -7 173.330 9.25318   2
   4   7  -5 907.403 13.7412   2
   4   7  -3 1371.53 11.4486   2
   4   7  -1 1329.09 14.5200   2
   4  -7   1 2222.16 15.9069   2
   4  -7   3 148.554 6.78563   2
   4  -7   5 372.428 8.30201   2
   4  -7   7 55.9345 6.57470   2
   4  -7   9 6.22723 7.00391   2
   4  -7  11 375.839 28.5598   2
   4   8 -16 72.9538 17.8103   2
   4   8 -14 43.7236 15.8799   2
   4   8 -12 1086.48 30.3335   2
   4   8 -10 357.889 14.2674   2
   4   8  -8 44.2961 8.30409   2
   4   8  -6 979.869 16.2582   2
   4  -8  -4 183.215 6.53023   2
   4   8  -2 83.4809 6.05085   2
   4  -8   0 373.434 9.19934   2
   4  -8   2 30.0599 5.17803   2
  -4   8  -4 274.416 8.96907   2
   4  -8   6 478.848 9.12920   2
   4  -8   8 60.8400 7.89719   2
   4  -8  10 153.103 22.7164   2
   4  -8  12 25.0331 32.6348   2
   4   8  14 254.539 43.4475   2
   4   9 -15 280.881 35.5003   2
   4   9 -13 878.746 35.9021   2
   4   9 -11 2297.89 43.3761   2
  -4  -9   9 2782.26 20.7588   2
   4   9  -7 1752.22 28.1091   2
   4   9  -5 1765.17 19.8639   2
   4   9  -3 1582.22 14.9173   2
   4  -9  -1 779.068 12.6767   2
   4  -9   1 1944.12 19.8854   2
   4  -9   3 1953.10 21.3170   2
   4  -9   5 1949.12 18.3018   2
   4  -9   7 5855.27 41.4234   2
  -4  -9  -9 712.907 22.0222   2
   4  -9  11 1238.83 44.9829   2
   4  -9  13 517.474 36.9244   2
   4  10 -12 93.4598 11.4562   2
  -4 -10  10 195.218 8.69997   2
   4 -10  -8 854.006 22.2232   2
   4  10  -6 378.681 13.0507   2
   4  10  -4 379.190 8.10095   2
  -4  10   2 83.9507 5.68370   2
   4 -10   0 29.0588 7.09229   2
   4  10   2 699.467 11.9551   2
   4 -10   4 394.283 12.9066   2
   4 -10   6 1574.59 21.2008   2
   4 -10   8 81.0516 11.4090   2
   4 -10  10 245.529 18.3505   2
   4  10  12 612.307 59.1210   2
   4 -11 -15 376.516 42.0740   2
  -4 -11  13 138.730 14.0636   2
   4  11 -11 703.984 46.4259   2
   4 -11  -9 921.355 28.2394   2
   4 -11  -7 366.260 18.9919   2
   4  11  -5 1700.86 18.2663   2
   4  11  -3 193.842 8.08051   2
   4 -11  -1 194.168 10.6902   2
   4 -11   1 1722.50 19.2183   2
   4  11   3 1845.68 21.5961   2
   4 -11   5 1213.77 19.5120   2
   4 -11   7 1170.71 23.5594   2
  -4 -11  -9 342.281 17.6381   2
  -4 -12  12 38.2943 10.2922   2
   4  12 -10 774.414 36.9835   2
   4 -12  -8 25.2388 15.2253   2
   4  12  -6 1379.88 23.7819   2
   4  12  -4 686.547 13.1975   2
  -4  12   2 243.547 9.86802   2
   4 -12   0 421.405 9.81545   2
   4 -12   2 1745.82 19.9881   2
   4 -12   4 340.813 18.4238   2
   4 -12   6 597.393 23.7287   2
   4 -12   8 293.576 22.6773   2
   4 -12  10 532.771 45.7026   2
   4 -13  -9 20.2555 18.6689   2
   4  13  -7 26.0514 14.2639   2
   4 -13  -5 898.027 16.8882   2
   4  13  -3 283.332 10.0772   2
   4 -13  -1 57.6965 6.69019   2
   4 -13   1 672.450 19.1520   2
   4 -13   3 104.482 15.9545   2
   4 -13   5 99.4291 16.6430   2
   4 -13   7 356.216 26.3439   2
   4 -13   9 40.6594 19.4651   2
   4 -14 -10 263.287 41.6031   2
   4 -14  -8 177.558 36.6275   2
   4 -14  -6 768.692 13.9856   2
   4 -14  -4 448.770 13.7022   2
   4 -14  -2 193.445 12.5862   2
   4 -14   0 673.630 21.8997   2
   4 -14   2 373.325 19.9950   2
   4 -14   4 109.498 19.5671   2
   4 -14   6 392.781 22.4194   2
   4 -14   8 179.784 23.1352   2
  -4  15   5 124.833 10.7295   2
   4 -15  -3 458.097 41.0800   2
   4  15  -1 108.887 27.2247   2
   4  15   1 165.091 23.5249   2
   4 -15   3 25.5727 14.6585   2
   4 -15   5 217.481 19.5851   2
  -4  16   4 116.509 16.8050   2
   4 -16  -2 293.753 36.9955   2
   4  16   0 751.382 36.3471   2
  -5   1  18 492.577 16.8143   2
   5   1 -16 650.157 13.1003   2
   5  -1 -14 437.398 10.0955   2
   5  -1 -12 278.668 7.24163   2
   5  -1 -10 351.864 8.99628   2
  -5  -1   8 1037.63 14.0163   2
   5   1  -6 1095.06 13.6681   2
   5  -1  -4 1360.64 18.6181   2
  -5   1   2 589.517 12.1512   2
   5   1   0 441.169 5.86969   2
   5   1   2 2118.74 16.3644   2
   5  -1   4 1264.40 17.6552   2
   5  -1   6 355.938 10.0919   2
   5   1   8 430.397 12.7037   2
   5   1  10 318.376 10.7079   2
   5  -1  12 248.548 11.0888   2
   5   1  14 942.632 19.6538   2
   5   1  16 226.482 14.4965   2
   5  -2 -19 266.725 15.1625   2
   5   2 -17 786.192 17.0911   2
   5   2 -15 639.935 11.1985   2
  -5   2  13 431.556 9.22268   2
   5  -2 -11 556.728 9.07578   2
   5  -2  -9 305.142 5.38790   2
   5  -2  -7 399.165 11.8426   2
   5   2  -5 916.871 10.3907   2
   5  -2  -3 1113.23 12.3200   2
   5   2  -1 42.6671 4.36903   2
  -5   2  -1 1513.86 13.7172   2
   5  -2   3 1222.28 12.2315   2
   5  -2   5 842.485 12.6290   2
   5  -2   7 772.984 13.4897   2
   5  -2   9 670.564 15.2685   2
   5   2  11 362.533 11.4588   2
   5   2  13 1921.51 25.7509   2
   5   2  15 59.3179 11.5798   2
   5  -3 -18 156.376 12.0321   2
   5  -3 -16 1980.75 22.1874   2
  -5   3  14 441.321 14.7687   2
   5  -3 -12 108.356 6.07966   2
  -5  -3  10 1026.36 12.2773   2
   5   3  -8 362.288 10.0990   2
  -5   3   6 1941.00 17.4087   2
   5  -3  -4 70.0621 4.27262   2
   5  -3  -2 63.6876 5.04808   2
   5  -3   0 768.831 9.61737   2
   5  -3   2 492.011 7.90319   2
   5  -3   4 318.957 6.89667   2
   5  -3   6 1153.71 16.3536   2
   5  -3   8 356.598 11.9589   2
   5  -3  10 1700.45 22.3456   2
   5  -3  12 1052.31 19.6196   2
   5   3  14 102.817 10.8663   2
  -5  -3 -16 133.766 17.7017   2
   5   4 -17 149.648 9.61215   2
   5   4 -15 1035.51 16.1596   2
   5   4 -13 935.370 13.8533   2
   5   4 -11 11.9857 4.89893   2
   5  -4  -9 4521.26 30.7675   2
   5   4  -7 239.881 8.81173   2
   5   4  -5 1373.63 11.0829   2
   5  -4  -3 2225.34 20.9538   2
   5   4  -1 279.110 9.25558   2
   5  -4   1 967.842 10.7467   2
   5  -4   3 2858.99 20.1716   2
   5  -4   5 1462.69 15.1979   2
   5  -4   7 637.237 11.7158   2
   5  -4   9 339.890 11.3256   2
   5  -4  11 200.559 10.4692   2
   5   4  13 125.705 10.9094   2
   5  -4  15 319.124 18.0790   2
   5   5 -18 221.448 10.6243   2
   5  -5 -16 99.6207 8.11176   2
   5   5 -14 205.290 8.82901   2
   5   5 -12 22.7114 5.69095   2
   5   5 -10 249.706 8.09721   2
   5   5  -8 33.7819 4.66124   2
   5   5  -6 51.6263 5.52228   2
   5   5  -4 1600.41 19.3334   2
   5   5  -2 156.615 7.74287   2
   5   5   0 1170.66 14.7115   2
   5  -5   2 673.694 10.6157   2
   5  -5   4 45.5858 4.77532   2
   5  -5   6 1065.29 15.1855   2
  -5  -5  -8 420.817 11.0591   2
   5  -5  10 287.270 11.5983   2
   5  -5  12 950.299 18.5096   2
   5   5  14 230.435 14.5696   2
   5   6 -17 73.8457 8.52763   2
   5   6 -15 703.478 13.8332   2
   5   6 -13 200.025 8.17774   2
   5   6 -11 1250.58 15.7494   2
   5   6  -9 317.496 11.8904   2
   5   6  -7 1336.00 15.2937   2
   5   6  -5 146.493 9.25630   2
   5   6  -3 3078.81 21.8406   2
   5   6  -1 1746.26 17.7569   2
   5  -6   1 672.636 9.93558   2
   5  -6   3 1712.59 17.8909   2
   5  -6   5 159.282 6.74666   2
   5  -6   7 1267.72 13.2019   2
  -5  -6  -9 438.491 9.46743   2
   5  -6  11 622.926 14.4958   2
   5  -6  13 723.399 21.2969   2
   5   7 -16 32.0060 7.66592   2
   5   7 -14 0.08976 5.94132   2
   5  -7 -12 170.052 7.48031   2
   5   7 -10 156.727 8.55764   2
   5   7  -8 152.817 8.04100   2
   5   7  -6 276.260 13.0960   2
   5  -7  -4 633.632 12.3482   2
   5   7  -2 667.175 10.4983   2
  -5   7   0 313.340 9.03793   2
   5  -7   2 224.511 7.27624   2
   5  -7   4 443.225 9.34358   2
   5  -7   6 288.085 9.46321   2
  -5   7  -8 87.1324 5.68385   2
   5  -7  10 677.012 11.7444   2
  -5  -7 -12 184.258 9.25544   2
  -5  -7 -14 58.6366 9.71363   2
   5   8 -15 101.193 8.02632   2
   5   8 -13 859.227 16.2137   2
   5   8 -11 268.768 10.9042   2
   5   8  -9 43.3500 7.19804   2
   5   8  -7 57.9869 6.63943   2
   5  -8  -5 193.001 8.85025   2
   5   8  -3 493.256 10.7206   2
   5  -8  -1 161.048 7.20435   2
   5  -8   1 993.500 14.4806   2
   5  -8   3 915.201 11.7686   2
   5  -8   5 386.457 10.2325   2
   5  -8   7 502.883 14.1229   2
  -5   8  -9 1871.94 24.6484   2
  -5  -8 -11 337.540 10.3278   2
   5  -8  13 505.249 17.4055   2
   5   9 -14 632.953 15.2958   2
   5   9 -12 1607.21 23.6508   2
   5   9 -10 350.406 11.1702   2
   5   9  -8 287.603 11.4618   2
   5  -9  -6 776.642 17.0653   2
  -5   9   4 85.2759 6.88642   2
   5   9  -2 856.258 12.2913   2
  -5   9   0 1054.11 14.3624   2
   5   9   2 160.090 6.77862   2
   5  -9   4 306.106 8.60669   2
  -5  -9  -6 2450.60 22.8603   2
   5  -9   8 1399.95 20.5315   2
  -5  -9 -10 196.542 8.22825   2
  -5  -9 -12 244.921 10.4363   2
   5  10 -13 257.024 12.6757   2
   5  10 -11 761.433 17.1426   2
  -5  10   9 104.530 8.61631   2
   5  10  -7 1427.44 18.0779   2
  -5  10   5 76.5258 5.94910   2
   5  10  -3 434.343 10.3868   2
   5 -10  -1 651.395 12.5980   2
  -5  10  -1 185.616 8.57915   2
   5  10   3 168.064 7.84820   2
  -5 -10  -5 654.613 12.5210   2
  -5 -10  -7 539.638 14.1678   2
  -5 -10  -9 320.079 16.2256   2
  -5 -10 -11 496.979 20.9253   2
   5  11 -12 537.123 20.2787   2
   5  11 -10 1020.12 24.5225   2
   5  11  -8 4188.72 30.7247   2
   5 -11  -6 1633.32 20.1632   2
   5  11  -4 630.122 15.3942   2
  -5  11   2 662.840 12.0374   2
   5 -11   0 707.640 13.4949   2
   5 -11   2 873.276 14.4975   2
  -5 -11  -4 1434.83 18.3656   2
  -5 -11  -6 214.072 10.6549   2
   5 -11   8 221.996 14.9169   2
  -5 -11 -10 45.4078 7.08233   2
   5  12 -11 74.9394 11.2418   2
   5 -12  -9 153.837 12.3154   2
   5  12  -7 522.948 17.1088   2
   5  12  -5 196.810 11.1542   2
   5 -12  -3 33.3503 6.49025   2
   5 -12  -1 172.555 8.70657   2
   5 -12   1 968.240 15.9158   2
  -5 -12  -3 657.966 14.0405   2
  -5 -12  -5 259.018 11.1527   2
  -5 -12  -7 229.246 13.4269   2
  -5 -12  -9 591.252 23.6979   2
   5  13 -10 236.318 16.6790   2
   5 -13  -8 130.803 13.1419   2
   5  13  -6 40.2248 10.5188   2
   5 -13  -4 524.245 11.8136   2
   5 -13  -2 19.0710 7.12038   2
   5 -13   0 1189.87 18.5668   2
  -5 -13  -2 92.1571 9.11603   2
  -5 -13  -4 520.478 14.9327   2
  -5 -13  -6 763.369 18.0927   2
   5  14  -7 225.518 15.6927   2
   5  14  -5 253.345 16.0477   2
   5 -14  -3 75.8801 8.15732   2
   5 -14  -1 243.685 12.0843   2
  -5 -14  -1 176.171 10.9441   2
  -5 -14  -3 90.2452 10.3226   2
  -6   0  14 59.9075 15.6014   2
   6   0 -12 1809.61 37.4141   2
   6   0 -10 604.838 14.6860   2
   6   0  -8 603.188 21.0416   2
   6   0  -6 519.722 19.5587   2
   6   0  -4 8556.18 68.3406   2
   6   0  -2 12574.7 81.1196   2
   6   0   0 1548.91 23.4716   2
   6   0   2 2041.19 17.4604   2
  -6   0  -4 567.107 16.6632   2
  -6   0  -6 1139.26 41.1287   2
  -6   0  -8 1264.12 46.1726   2
   6   1 -13 954.865 13.7667   2
   6  -1 -11 104.636 5.17328   2
   6  -1  -9 459.222 10.6996   2
   6  -1  -7 820.466 16.2512   2
   6  -1  -5 365.150 11.5665   2
   6  -1  -3 1793.18 22.4642   2
   6   1  -1 553.876 11.6763   2
   6   1   1 247.892 6.06412   2
   6   1   3 778.430 8.08100   2
  -6   1  -5 38.9252 7.15822   2
   6  -1   7 207.845 16.7400   2
   6   2 -14 866.100 22.6938   2
   6   2 -12 512.554 13.3276   2
   6  -2 -10 159.303 6.82266   2
   6  -2  -8 405.679 15.5140   2
   6  -2  -6 809.928 14.9653   2
   6  -2  -4 409.593 10.9330   2
   6   2  -2 249.087 6.78988   2
   6   2   0 1360.39 15.9068   2
   6   2   2 203.135 5.49043   2
   6  -2   4 66.0511 3.66940   2
  -6  -2  -6 1000.47 25.9549   2
  -6  -2  -8 486.332 27.3001   2
   6   2  12 651.128 50.9086   2
   6   3 -15 456.653 13.9937   2
   6   3 -13 404.308 21.3705   2
   6   3 -11 167.271 9.45251   2
  -6   3   9 118.646 9.08904   2
   6  -3  -7 399.035 14.8439   2
   6   3  -5 49.9486 8.22784   2
   6   3  -3 823.549 10.0141   2
   6   3  -1 93.3587 6.19326   2
   6   3   1 424.745 7.39672   2
   6  -3   3 261.084 7.29966   2
   6  -3   5 118.035 7.41392   2
   6  -3   7 164.111 12.5395   2
  -6  -3  -9 910.076 34.7249   2
   6   3  13 151.328 36.8600   2
   6   4 -14 23.8456 13.2526   2
   6   4 -12 253.712 11.5554   2
   6  -4 -10 358.656 12.5707   2
   6   4  -8 126.474 7.97518   2
   6  -4  -6 362.914 20.4101   2
   6  -4  -4 107.654 7.52133   2
   6  -4  -2 328.337 9.92594   2
   6  -4   0 98.0648 4.81718   2
   6  -4   2 22.3316 4.43861   2
   6  -4   4 87.1711 5.63116   2
   6  -4   6 405.947 28.6242   2
  -6  -4  -8 54.6293 10.1434   2
  -6  -4 -10 230.660 20.7344   2
   6   5 -15 321.481 15.2201   2
   6   5 -13 34.0486 12.2632   2
   6   5 -11 301.222 14.7556   2
  -6   5   9 327.941 12.1458   2
   6   5  -7 133.128 7.53785   2
   6   5  -5 221.432 12.7584   2
   6  -5  -3 192.857 8.43739   2
   6  -5  -1 232.196 8.36711   2
   6  -5   1 907.726 9.53314   2
   6  -5   3 179.590 6.99061   2
   6  -5   5 520.844 11.1981   2
   6  -5   7 233.809 33.2196   2
  -6  -5  -9 390.760 19.5120   2
   6   6 -14 34.0171 6.74571   2
   6   6 -12 1.90245 4.94052   2
   6   6 -10 63.0211 9.63347   2
   6   6  -8 143.622 8.96665   2
   6  -6  -6 78.6741 11.3580   2
   6   6  -4 101.188 9.11607   2
   6  -6  -2 57.9611 6.24919   2
   6  -6   0 185.683 7.94016   2
   6  -6   2 92.0778 5.35120   2
   6  -6   4 188.871 7.52886   2
   6  -6   6 145.889 9.63884   2
  -6  -6 -10 59.6489 7.66665   2
   6   7 -15 1314.63 40.3384   2
   6   7 -13 96.5852 18.7372   2
   6   7 -11 503.342 24.7895   2
   6   7  -9 991.728 19.2504   2
   6   7  -7 1026.51 13.6045   2
  -6   7   5 496.634 13.6590   2
   6   7  -3 2177.54 25.0322   2
   6  -7  -1 55.6960 5.64247   2
   6  -7   1 1927.24 20.5089   2
   6  -7   3 430.073 9.31501   2
   6  -7   5 615.521 12.2401   2
   6   7   7 149.911 14.2707   2
   6  -7   9 429.178 45.1138   2
  -6  -7 -11 121.956 13.3582   2
   6   8 -14 477.268 28.5459   2
   6   8 -12 835.394 47.4514   2
   6   8 -10 99.2614 12.4929   2
   6   8  -8 287.105 10.1243   2
   6   8  -6 561.594 20.3512   2
   6   8  -4 146.494 11.4720   2
  -6   8   2 63.8089 7.63024   2
   6  -8   0 97.4599 6.98309   2
   6  -8   2 345.752 10.9289   2
   6  -8   4 155.126 7.91894   2
   6  -8   6 161.680 9.73618   2
  -6  -8  -8 161.484 23.9863   2
   6  -8  10 124.092 27.9108   2
   6   9  -9 175.303 18.0016   2
   6   9  -7 1802.96 34.1930   2
   6   9  -5 39.0215 13.7788   2
   6   9  -3 294.824 11.0139   2
   6   9  -1 308.078 10.1754   2
   6  -9   1 554.333 13.6111   2
   6  -9   3 88.7146 8.00001   2
   6  -9   5 2345.28 29.4152   2
   6  -9   7 1940.74 81.9288   2
  -6  -9  -9 739.226 35.1345   2
   6 -10 -12 31.7453 27.4654   2
   6 -10 -10 217.420 36.2751   2
   6  10  -8 150.171 22.9937   2
   6  10  -6 167.775 14.9056   2
   6  10  -4 135.799 14.6175   2
  -6  10   2 120.539 8.13643   2
   6 -10   0 36.9121 8.06371   2
   6 -10   2 586.257 16.6149   2
   6 -10   4 619.550 17.8212   2
   6  10   6 431.750 27.0741   2
   6  10   8 81.0432 28.1822   2
   6 -11  -9 115.597 32.3825   2
   6 -11  -7 480.455 34.0073   2
   6  11  -5 307.806 19.3558   2
   6 -11  -3 29.6430 12.0939   2
   6 -11  -1 189.743 9.89603   2
   6 -11   1 1244.00 23.2905   2
   6 -11   3 472.074 16.2677   2
   6 -11   5 1126.70 30.9545   2
   6  12  -8 311.313 21.7295   2
   6  12  -6 987.723 41.3186   2
   6  12  -4 480.411 21.6488   2
   6  12  -2 21.4189 9.01393   2
   6 -12   0 657.187 18.8145   2
   6 -12   2 945.007 24.4705   2
   6  12   4 386.145 25.9726   2
   6  13  -3 291.175 25.6965   2
   6 -13  -1 328.080 14.3136   2
   7   2   3 616.313 10.0185   2
   7  -5   2 96.5303 10.0908   2
   8   0 -10 280.647 68.4518   2
   8   0  -8 488.085 71.5181   2
   8   0  -6 256.536 27.4657   2
   8   0  -4 6164.55 133.831   2
   8   0   2 676.927 52.0814   2
   8   0   4 327.524 37.7271   2
   8   0   6 394.251 31.3119   2
   8  -1  -9 1.87564 22.5550   2
   8  -1  -7 218.616 18.8248   2
   8  -1  -5 828.523 40.7211   2
   8   1  -3 103.797 14.1969   2
   8  -1  -1 206.311 13.5030   2
   8  -1   1 167.575 20.5070   2
   8  -1   3 231.055 20.9822   2
   8   1   5 86.3753 14.3804   2
   8   2 -10 60.9477 20.3106   2
   8   2  -8 657.064 25.8551   2
   8   2  -6 11.9891 13.1456   2
   8  -2  -4 583.994 33.7984   2
   8  -2  -2 243.096 14.5903   2
   8  -2   0 356.979 19.5113   2
   8  -2   2 40.6656 23.2657   2
   8  -2   4 122.909 16.3110   2
   8   3  -9 78.5322 14.7721   2
   8   3  -7 94.2968 16.4646   2
   8   3  -5 162.487 16.9188   2
   8  -3  -3 191.344 14.3982   2
   8  -3  -1 54.8230 12.2337   2
   8  -3   1 310.340 20.0652   2
   8  -3   3 14.6731 12.5374   2
   8  -3   5 115.487 17.9873   2
   8   4  -8 49.6307 16.0976   2
   8   4  -6 18.5521 15.2872   2
   8   4  -4 128.220 17.0737   2
   8  -4  -2 12.9144 11.3564   2
   8  -4   0 28.8512 15.1191   2
   8  -4   2 39.9396 13.1946   2
   8  -4   4 56.1435 15.3960   2
   8   5  -7 366.811 22.4650   2
   8   5  -5 338.718 21.1054   2
   8   5  -3 79.6181 16.0070   2
   8   5  -1 733.554 23.7021   2
   8  -5   1 21.3618 13.9055   2
   8  -5   3 252.596 16.5574   2
   8   6  -6 109.918 14.5480   2
   8   6  -4 107.886 13.8154   2
  -8   6   2 52.2342 13.8458   2
   8  -6   0 165.183 19.8993   2
  -8   6  -2 102.288 18.3161   2
   8   7  -3 525.882 24.0400   2
   8  -7  -1 201.203 21.8057   2
;
_shelx_hkl_checksum     66120
_shelx_res_file
;
TITL 440_a.res in Ia
    440t.res
    created by SHELXL-2019/3 at 15:57:40 on 30-May-2025
CELL  0.71073   6.6920  14.0625  16.9446   90.000   96.821   90.000
ZERR    4.000   0.0003   0.0005   0.0006    0.000    0.004    0.000
LATT -2
SYMM 1/2+X, -Y, Z
SFAC C H N O CL
UNIT 56 76 16 20 4
L.S. 6
acta
temp -173
size 0.15 0.05 0.02
rem yellow plate
htab
BOND $H
REM Instructions for potential hydrogen bonds
EQIV $6 x, y-1, z
HTAB N1 N4_$6
HTAB N3 Cl1
HTAB O1 N2
EQIV $8 x+1/2, -y+1, z
HTAB O2 Cl1_$8
HTAB O4 O3
HTAB O4 O5_$3
EQIV $7 x+1, -y+3/2, z+1/2
HTAB O5 Cl1_$7
HTAB O5 O4
EQIV $1 x-1/2, y-1/2, z-1/2
HTAB C4 O4_$1
EQIV $2 x+1/2, y-1/2, z+1/2
HTAB C6 Cl1_$2
EQIV $3 x-1/2, -y+1, z
HTAB C6 O3_$3
HTAB C7 O2_$3
HTAB C8 O2
HTAB C8 Cl1
HTAB C11 Cl1
EQIV $4 x-1/2, y+1/2, z-1/2
HTAB C12 O5_$4
EQIV $5 x, -y+3/2, z+1/2
HTAB C13 O2_$5
HTAB C14 Cl1_$5
FMAP 2
PLAN 20
WGHT    0.053800    0.409400
BASF   0.49941
FVAR       1.43589
mole 1
C1    1    0.189366    0.417172    0.415865    11.00000    0.00979    0.00522 =
         0.01171   -0.00110    0.00119   -0.00025
C2    1    0.231088    0.385252    0.494801    11.00000    0.01144    0.00786 =
         0.01126   -0.00091    0.00074    0.00004
C3    1    0.236231    0.287184    0.511096    11.00000    0.01350    0.00826 =
         0.01073    0.00091    0.00277    0.00115
C4    1    0.156757    0.253786    0.373807    11.00000    0.01397    0.00836 =
         0.01224   -0.00199    0.00453    0.00042
AFIX  43
H4    2    0.131032    0.207330    0.333166    11.00000   -1.20000
AFIX   0
C5    1    0.150252    0.349152    0.354434    11.00000    0.01128    0.00794 =
         0.01032   -0.00128    0.00212    0.00016
C6    1    0.278431    0.251024    0.593781    11.00000    0.02516    0.01042 =
         0.01065    0.00184    0.00100    0.00112
AFIX 137
H6A   2    0.414244    0.270233    0.616103    11.00000   -1.50000
H6B   2    0.268905    0.181482    0.593584    11.00000   -1.50000
H6C   2    0.179980    0.277507    0.626196    11.00000   -1.50000
AFIX   0
C7    1    0.104305    0.377991    0.268152    11.00000    0.01855    0.00840 =
         0.00931    0.00179    0.00171   -0.00124
AFIX  23
H7A   2    0.074577    0.320447    0.235182    11.00000   -1.20000
H7B   2   -0.016782    0.419004    0.261839    11.00000   -1.20000
AFIX   0
C8    1    0.180827    0.518911    0.397646    11.00000    0.01410    0.00383 =
         0.00986    0.00121    0.00184    0.00077
AFIX  43
H8    2    0.152324    0.541553    0.344683    11.00000   -1.20000
AFIX   0
C9    1    0.243185    0.727441    0.510433    11.00000    0.01391    0.00691 =
         0.01042    0.00059    0.00262    0.00027
C10   1    0.231586    0.832843    0.497343    11.00000    0.01103    0.00588 =
         0.01361   -0.00080    0.00114    0.00001
C11   1    0.226096    0.875965    0.423249    11.00000    0.01982    0.00778 =
         0.01246   -0.00066    0.00281   -0.00058
AFIX  43
H11   2    0.226505    0.838917    0.376386    11.00000   -1.20000
AFIX   0
C12   1    0.219981    0.974945    0.419545    11.00000    0.01959    0.00764 =
         0.01244    0.00164    0.00123   -0.00111
AFIX  43
H12   2    0.218239    1.004509    0.369056    11.00000   -1.20000
AFIX   0
C13   1    0.221420    0.987709    0.554631    11.00000    0.01667    0.00723 =
         0.01238   -0.00192    0.00326   -0.00028
AFIX  43
H13   2    0.218617    1.026386    0.600454    11.00000   -1.20000
AFIX   0
C14   1    0.230456    0.889867    0.564460    11.00000    0.01436    0.00932 =
         0.00951   -0.00040    0.00274   -0.00075
AFIX  43
H14   2    0.235759    0.862334    0.615865    11.00000   -1.20000
AFIX   0
N1    3    0.199560    0.226218    0.450332    11.00000    0.01303    0.00591 =
         0.01293    0.00023    0.00228    0.00031
H1N   2    0.203729    0.158008    0.464888    11.00000   -1.20000
N2    3    0.213854    0.576087    0.456952    11.00000    0.01432    0.00517 =
         0.01376    0.00077    0.00338   -0.00011
N3    3    0.205231    0.671973    0.443642    11.00000    0.01669    0.00342 =
         0.01008    0.00009    0.00107    0.00056
H2N   2    0.174307    0.689702    0.395620    11.00000   -1.20000
N4    3    0.216433    1.030543    0.483634    11.00000    0.01577    0.00725 =
         0.01402   -0.00055    0.00154   -0.00059
O1    4    0.268219    0.441384    0.558250    11.00000    0.03032    0.00620 =
         0.00964   -0.00052   -0.00152   -0.00074
H1O   2    0.261621    0.491113    0.543849    11.00000   -1.20000
O2    4    0.268549    0.427936    0.240857    11.00000    0.01913    0.01175 =
         0.01471    0.00349    0.00488   -0.00108
H2O   2    0.366999    0.393952    0.240417    11.00000   -1.20000
O3    4    0.283610    0.693567    0.576440    11.00000    0.02905    0.00925 =
         0.01084    0.00122    0.00269    0.00125
mole 2
CL1   5    0.122459    0.713523    0.262837    11.00000    0.01976    0.01202 =
         0.01086    0.00029    0.00030    0.00047
mole 3
O4    4    0.482122    0.603931    0.728290    11.00000    0.03107    0.01853 =
         0.03171    0.00089   -0.00279   -0.00144
rem AFIX   3
H1W   2    0.393775    0.632256    0.684832    11.00000   -1.20000
H2W   2    0.451236    0.541695    0.729345    11.00000   -1.20000
rem AFIX   0
mole 4
O5    4    0.893708    0.582624    0.758689    11.00000    0.03112    0.01712 =
         0.02697    0.00168   -0.00110   -0.00221
rem AFIX   3
H3W   2    0.966124    0.635297    0.752214    11.00000   -1.20000
H4W   2    0.757748    0.593794    0.737473    11.00000   -1.20000
rem AFIX   0
HKLF 5
REM  440_a.res in Ia
REM wR2 = 0.0760, GooF = S = 1.042, Restrained GooF = 1.042 for all data
REM R1 = 0.0277 for 3382 Fo > 4sig(Fo) and 0.0284 for all 3463 data
REM 243 parameters refined using 2 restraints
END
WGHT      0.0539      0.4022
REM Instructions for potential hydrogen bonds
HTAB C4 O4_$1
HTAB C6 Cl1_$2
HTAB C7 O2_$3
HTAB C8 O2
HTAB C8 Cl1
HTAB C11 Cl1
HTAB C12 O5_$4
HTAB C13 O2_$5
HTAB C14 Cl1_$5
HTAB N1 N4_$6
HTAB N3 Cl1
HTAB O1 N2
HTAB O2 Cl1_$8
HTAB O4 O3
HTAB O4 O5_$3
HTAB O5 Cl1_$7
HTAB O5 O4
REM Highest difference peak  0.324,  deepest hole -0.174,  1-sigma level  0.047
Q1    1   0.2235  0.2847  0.2775  11.00000  0.05    0.32
Q2    1   0.0319  0.2800  0.2494  11.00000  0.05    0.31
Q3    1   0.2299  0.8612  0.5305  11.00000  0.05    0.23
Q4    1   0.2227  0.2794  0.5562  11.00000  0.05    0.23
Q5    1   0.2275  0.4640  0.4129  11.00000  0.05    0.22
Q6    1   0.2247  0.4023  0.4556  11.00000  0.05    0.21
Q7    1   0.2060  0.3833  0.3829  11.00000  0.05    0.20
Q8    1   0.2921  0.7146  0.2798  11.00000  0.05    0.19
Q9    1   0.2071  0.9222  0.4262  11.00000  0.05    0.18
Q10   1   0.2389  0.9398  0.5562  11.00000  0.05    0.18
Q11   1   0.1533  0.7014  0.4866  11.00000  0.05    0.17
Q12   1   0.2035  0.7859  0.4996  11.00000  0.05    0.17
Q13   1   0.2090  0.6981  0.5530  11.00000  0.05    0.17
Q14   1  -0.0454  0.7176  0.2514  11.00000  0.05    0.17
Q15   1   0.2116  0.3046  0.3618  11.00000  0.05    0.17
Q16   1   0.2672  0.3364  0.5032  11.00000  0.05    0.17
Q17   1   0.1652  0.2680  0.4868  11.00000  0.05    0.17
Q18   1   0.1300  0.3614  0.3144  11.00000  0.05    0.17
Q19   1   0.3203  0.7063  0.5393  11.00000  0.05    0.16
Q20   1   0.2199  0.8524  0.4665  11.00000  0.05    0.16
;
_shelx_res_checksum     64827
data_II
_audit_creation_method     'SHELXL-2019/3'
_chemical_name_systematic
;\
(<i>E</i>)-3-Hydroxy-5-(hydroxymethyl)-2-methyl-4-{[(pyrimidin-2-ylformamido)\
imino]methyl}pyridin-1-ium chloride dihydrate
;
_chemical_name_common     ?
_chemical_formula_moiety     'C13 H14 N5 O3 +, Cl -, 2(H2 O)'
_chemical_formula_sum     'C13 H18 Cl N5 O5'
_chemical_formula_iupac     'C13 H14 N5 O3 +, Cl -, 2H2 O'
_chemical_formula_weight     359.77
_chemical_melting_point     ?
_space_group_crystal_system     triclinic
_space_group_name_H-M_alt     'P -1'
_space_group_name_Hall     '-P 1'
loop_
    _space_group_symop_operation_xyz
    'x, y, z'
    '-x, -y, -z'
_cell_length_a     7.5854(2)
_cell_length_b     9.0709(3)
_cell_length_c     11.4235(3)
_cell_angle_alpha     87.954(2)
_cell_angle_beta     89.397(2)
_cell_angle_gamma     86.604(3)
_cell_volume     784.10(4)
_cell_formula_units_Z     2
_cell_measurement_reflns_used     4248
_cell_measurement_theta_min     3.5470
_cell_measurement_theta_max     29.1940
_cell_measurement_temperature     100(2)
_exptl_crystal_description     slab
_exptl_crystal_colour     colourless
_exptl_crystal_size_max     0.04
_exptl_crystal_size_mid     0.04
_exptl_crystal_size_min     0.01
_exptl_crystal_density_diffrn     1.524
_exptl_crystal_density_meas     ?
_exptl_crystal_density_method     ?
_exptl_crystal_F_000     376
_exptl_absorpt_coefficient_mu     0.280
_exptl_absorpt_correction_type     multi-scan
_exptl_absorpt_process_details
;
(CrysAlisPro; Rigaku OD, 2015)
;
_exptl_absorpt_correction_T_min     0.74796
_exptl_absorpt_correction_T_max     1.00000
_diffrn_ambient_temperature     100(2)
_diffrn_source     'fine-focus sealed X-ray tube'
_diffrn_radiation_type     MoK\a
_diffrn_radiation_wavelength     0.71073
_diffrn_radiation_monochromator     graphite
_diffrn_measurement_device_type     'XtaLAB AFC12 (RCD3): Kappa single CCD'
_diffrn_measurement_method     \w
_diffrn_detector_area_resol_mean     ?
_diffrn_reflns_number     14113
_diffrn_reflns_av_R_equivalents     0.0461
_diffrn_reflns_av_unetI/netI     0.0463
_diffrn_reflns_theta_min     3.216
_diffrn_reflns_theta_max     27.483
_diffrn_reflns_theta_full     25.242
_diffrn_measured_fraction_theta_max     0.998
_diffrn_measured_fraction_theta_full     0.998
_diffrn_reflns_limit_h_min     -9
_diffrn_reflns_limit_h_max     9
_diffrn_reflns_limit_k_min     -11
_diffrn_reflns_limit_k_max     11
_diffrn_reflns_limit_l_min     -14
_diffrn_reflns_limit_l_max     14
_refine_special_details     ?
_reflns_number_total     3586
_reflns_number_gt     3448
_reflns_threshold_expression     'I > 2\s(I)'
_refine_ls_structure_factor_coef     Fsqd
_refine_ls_matrix_type     full
_refine_ls_R_factor_all     0.0938
_refine_ls_R_factor_gt     0.0883
_refine_ls_wR_factor_gt     0.1351
_refine_ls_wR_factor_ref     0.1368
_refine_ls_goodness_of_fit_ref     1.433
_refine_ls_restrained_S_all     1.433
_refine_ls_number_reflns     3586
_refine_ls_number_parameters     242
_refine_ls_number_restraints     0
_refine_ls_hydrogen_treatment     mixed
_refine_ls_weighting_scheme     calc
_refine_ls_weighting_details
              'w=1/[\s^2^(Fo^2^)+(0.0136P)^2^+1.6469P] where P=(Fo^2^+2Fc^2^)/3'
_atom_sites_solution_hydrogens     mixed
_atom_sites_solution_primary     dual
_atom_sites_solution_secondary     ?
_refine_ls_shift/su_max     0.000
_refine_ls_shift/su_mean     0.000
_refine_diff_density_max     0.475
_refine_diff_density_min     -0.365
_refine_ls_extinction_method     none
_refine_ls_extinction_coef     .
loop_
    _atom_type_symbol
    _atom_type_description
    _atom_type_scat_dispersion_real
    _atom_type_scat_dispersion_imag
    _atom_type_scat_source
    'C' 'C' 0.0033 0.0016
                         'International Tables Vol C Tables 4.2.6.8 and 6.1.1.4'
    'H' 'H' 0.0000 0.0000
                         'International Tables Vol C Tables 4.2.6.8 and 6.1.1.4'
    'N' 'N' 0.0061 0.0033
                         'International Tables Vol C Tables 4.2.6.8 and 6.1.1.4'
    'O' 'O' 0.0106 0.0060
                         'International Tables Vol C Tables 4.2.6.8 and 6.1.1.4'
    'Cl' 'Cl' 0.1484 0.1585
                         'International Tables Vol C Tables 4.2.6.8 and 6.1.1.4'
_computing_data_collection
;
CrysAlisPro (Rigaku OD, 2015)
;
_computing_cell_refinement
;
CrysAlisPro (Rigaku OD, 2015)
;
_computing_data_reduction
;
CrysAlisPro (Rigaku OD, 2015)
;
_computing_structure_solution
;
<i>SHELXT</i> (Sheldrick, 2015a)
;
_computing_structure_refinement
;
<i>SHELXL2019/2</i> (Sheldrick, 2015b)
;
_computing_molecular_graphics
;
ORTEP-3 for Windows (Farrugia, 2012)
;
_computing_publication_material
;
publCIF (Westrip, 2010)
;
loop_
    _atom_site_type_symbol
    _atom_site_label
    _atom_site_fract_x
    _atom_site_fract_y
    _atom_site_fract_z
    _atom_site_U_iso_or_equiv
    _atom_site_adp_type
    _atom_site_calc_flag
    _atom_site_occupancy
    _atom_site_disorder_assembly
    _atom_site_disorder_group
    C C1 0.4725(4) 0.4993(3) 0.2266(3) 0.0079(6) Uani d 1 . .
    C C2 0.4864(4) 0.3444(3) 0.2280(3) 0.0079(6) Uani d 1 . .
    C C3 0.4072(4) 0.2679(3) 0.1399(3) 0.0086(6) Uani d 1 . .
    C C4 0.2922(4) 0.4970(3) 0.0553(3) 0.0084(6) Uani d 1 . .
    H H4 0.222538 0.546413 -0.004305 0.010 Uiso calc 1 . .
    C C5 0.3692(4) 0.5767(3) 0.1391(3) 0.0072(6) Uani d 1 . .
    C C6 0.4226(4) 0.1037(3) 0.1359(3) 0.0126(7) Uani d 1 . .
    H H6A 0.391395 0.060692 0.212683 0.019 Uiso calc 1 . .
    H H6B 0.544209 0.071156 0.115600 0.019 Uiso calc 1 . .
    H H6C 0.342162 0.071263 0.076644 0.019 Uiso calc 1 . .
    C C7 0.3392(4) 0.7439(3) 0.1395(3) 0.0088(6) Uani d 1 . .
    H H7A 0.278121 0.772012 0.213111 0.011 Uiso calc 1 . .
    H H7B 0.454829 0.789112 0.137262 0.011 Uiso calc 1 . .
    C C8 0.5606(4) 0.5814(3) 0.3145(3) 0.0094(6) Uani d 1 . .
    H H8 0.555226 0.686354 0.310129 0.011 Uiso calc 1 . .
    C C9 0.8183(4) 0.5209(4) 0.5649(3) 0.0093(6) Uani d 1 . .
    C C10 0.9064(4) 0.6210(3) 0.6448(3) 0.0083(6) Uani d 1 . .
    C C11 0.9998(4) 0.5607(4) 0.7406(3) 0.0098(6) Uani d 1 . .
    H H11 1.010912 0.456382 0.752455 0.012 Uiso calc 1 . .
    C C12 1.0558(4) 0.7921(4) 0.7937(3) 0.0128(7) Uani d 1 . .
    H H12 1.105845 0.857195 0.845754 0.015 Uiso calc 1 . .
    C C13 0.9654(4) 0.8515(4) 0.6959(3) 0.0118(7) Uani d 1 . .
    H H13 0.958466 0.955603 0.682057 0.014 Uiso calc 1 . .
    N N1 0.3160(4) 0.3485(3) 0.0581(2) 0.0089(5) Uani d 1 . .
    H H1N 0.271(5) 0.302(4) 0.010(3) 0.011 Uiso d 1 . .
    N N2 0.6450(3) 0.5108(3) 0.3976(2) 0.0090(5) Uani d 1 . .
    N N3 0.7292(4) 0.5939(3) 0.4756(2) 0.0095(5) Uani d 1 . .
    H H2N 0.726(5) 0.690(4) 0.465(3) 0.011 Uiso d 1 . .
    N N4 1.0745(4) 0.6464(3) 0.8167(2) 0.0120(6) Uani d 1 . .
    N N5 0.8883(4) 0.7665(3) 0.6211(2) 0.0106(6) Uani d 1 . .
    O O1 0.5713(3) 0.2600(3) 0.3110(2) 0.0118(5) Uani d 1 . .
    H H1O 0.610(5) 0.313(4) 0.354(3) 0.014 Uiso d 1 . .
    O O2 0.2376(3) 0.8000(2) 0.04339(19) 0.0121(5) Uani d 1 . .
    H H2O 0.133(5) 0.803(4) 0.065(3) 0.015 Uiso d 1 . .
    O O3 0.8257(3) 0.3867(2) 0.58106(19) 0.0124(5) Uani d 1 . .
    Cl Cl1 0.15229(10) 0.18625(9) -0.14370(7) 0.01120(19) Uani d 1 . .
    O O4 0.6679(3) -0.1073(3) 0.3922(2) 0.0171(5) Uani d 1 . .
    H H1W 0.729(5) -0.097(4) 0.330(4) 0.020 Uiso d 1 . .
    H H2W 0.698(5) -0.044(5) 0.435(4) 0.020 Uiso d 1 . .
    O O5 0.7031(4) 0.1000(3) 0.5594(2) 0.0207(6) Uani d 1 . .
    H H3W 0.735(6) 0.188(5) 0.557(4) 0.025 Uiso d 1 . .
    H H4W 0.579(6) 0.107(4) 0.581(4) 0.025 Uiso d 1 . .
loop_
    _atom_site_aniso_label
    _atom_site_aniso_U_11
    _atom_site_aniso_U_22
    _atom_site_aniso_U_33
    _atom_site_aniso_U_12
    _atom_site_aniso_U_13
    _atom_site_aniso_U_23
    C1 0.0083(15) 0.0092(15) 0.0067(14) -0.0016(12) 0.0012(12) -0.0031(11)
    C2 0.0080(14) 0.0102(15) 0.0055(14) 0.0001(12) 0.0011(11) -0.0001(11)
    C3 0.0070(14) 0.0104(15) 0.0084(14) -0.0005(12) 0.0017(12) 0.0001(12)
    C4 0.0087(14) 0.0093(15) 0.0077(14) -0.0035(12) -0.0012(11) -0.0008(11)
    C5 0.0079(14) 0.0076(14) 0.0061(14) 0.0003(12) 0.0029(11) 0.0006(11)
    C6 0.0166(17) 0.0093(16) 0.0120(16) -0.0007(13) -0.0019(13) -0.0030(12)
    C7 0.0125(15) 0.0062(14) 0.0081(14) -0.0027(12) -0.0019(12) -0.0012(11)
    C8 0.0085(15) 0.0099(15) 0.0104(15) -0.0032(12) -0.0002(12) -0.0032(12)
    C9 0.0054(14) 0.0150(16) 0.0076(14) -0.0012(12) 0.0014(12) -0.0026(12)
    C10 0.0087(15) 0.0101(15) 0.0064(14) -0.0012(12) 0.0014(11) -0.0022(11)
    C11 0.0099(15) 0.0106(15) 0.0092(15) -0.0022(12) 0.0005(12) -0.0038(12)
    C12 0.0111(16) 0.0159(17) 0.0122(15) -0.0055(13) 0.0006(13) -0.0069(13)
    C13 0.0156(16) 0.0088(15) 0.0116(15) -0.0043(13) -0.0005(13) -0.0015(12)
    N1 0.0108(13) 0.0103(13) 0.0061(12) -0.0022(10) -0.0020(10) -0.0034(10)
    N2 0.0083(13) 0.0116(13) 0.0076(12) -0.0021(10) -0.0031(10) -0.0037(10)
    N3 0.0135(14) 0.0095(13) 0.0061(12) -0.0028(11) -0.0028(10) -0.0022(10)
    N4 0.0126(14) 0.0159(14) 0.0079(13) -0.0037(11) -0.0010(11) -0.0008(11)
    N5 0.0117(13) 0.0120(13) 0.0085(13) -0.0027(11) -0.0017(10) -0.0029(10)
    O1 0.0155(12) 0.0098(11) 0.0102(11) -0.0011(9) -0.0066(9) -0.0011(9)
    O2 0.0138(12) 0.0134(12) 0.0089(11) 0.0005(10) -0.0052(9) 0.0015(9)
    O3 0.0160(12) 0.0097(11) 0.0118(11) -0.0019(9) -0.0028(9) -0.0025(9)
    Cl1 0.0123(4) 0.0120(4) 0.0097(3) -0.0017(3) -0.0035(3) -0.0036(3)
    O4 0.0243(14) 0.0148(13) 0.0130(12) -0.0059(11) -0.0032(11) -0.0040(10)
    O5 0.0259(15) 0.0126(13) 0.0245(14) -0.0039(11) -0.0045(11) -0.0067(10)
_geom_special_details
;
 All esds (except the esd in the dihedral angle between two l.s. planes)
 are estimated using the full covariance matrix.  The cell esds are taken
 into account individually in the estimation of esds in distances, angles
 and torsion angles; correlations between esds in cell parameters are only
 used when they are defined by crystal symmetry.  An approximate (isotropic)
 treatment of cell esds is used for estimating esds involving l.s. planes.
;
loop_
    _geom_bond_atom_site_label_1
    _geom_bond_atom_site_label_2
    _geom_bond_site_symmetry_2
    _geom_bond_distance
    _geom_bond_publ_flag
    C1 C2 . 1.402(4) ?
    C1 C5 . 1.417(4) ?
    C1 C8 . 1.461(4) ?
    C2 O1 . 1.343(4) ?
    C2 C3 . 1.403(4) ?
    C3 N1 . 1.339(4) ?
    C3 C6 . 1.489(4) ?
    C4 N1 . 1.347(4) ?
    C4 C5 . 1.375(4) ?
    C4 H4 . 0.9500 ?
    C5 C7 . 1.520(4) ?
    C6 H6A . 0.9800 ?
    C6 H6B . 0.9800 ?
    C6 H6C . 0.9800 ?
    C7 O2 . 1.410(4) ?
    C7 H7A . 0.9900 ?
    C7 H7B . 0.9900 ?
    C8 N2 . 1.282(4) ?
    C8 H8 . 0.9500 ?
    C9 O3 . 1.223(4) ?
    C9 N3 . 1.360(4) ?
    C9 C10 . 1.500(4) ?
    C10 N5 . 1.337(4) ?
    C10 C11 . 1.388(4) ?
    C11 N4 . 1.339(4) ?
    C11 H11 . 0.9500 ?
    C12 N4 . 1.338(4) ?
    C12 C13 . 1.392(5) ?
    C12 H12 . 0.9500 ?
    C13 N5 . 1.334(4) ?
    C13 H13 . 0.9500 ?
    N1 H1N . 0.80(4) ?
    N2 N3 . 1.373(4) ?
    N3 H2N . 0.87(4) ?
    O1 H1O . 0.77(4) ?
    O2 H2O . 0.83(4) ?
    O4 H1W . 0.85(4) ?
    O4 H2W . 0.81(4) ?
    O5 H3W . 0.85(5) ?
    O5 H4W . 0.97(4) ?
loop_
    _geom_angle_atom_site_label_1
    _geom_angle_atom_site_label_2
    _geom_angle_atom_site_label_3
    _geom_angle_site_symmetry_1
    _geom_angle_site_symmetry_3
    _geom_angle
    _geom_angle_publ_flag
    C2 C1 C5 . . 119.1(3) ?
    C2 C1 C8 . . 121.1(3) ?
    C5 C1 C8 . . 119.8(3) ?
    O1 C2 C1 . . 124.1(3) ?
    O1 C2 C3 . . 115.7(3) ?
    C1 C2 C3 . . 120.2(3) ?
    N1 C3 C2 . . 117.3(3) ?
    N1 C3 C6 . . 120.5(3) ?
    C2 C3 C6 . . 122.2(3) ?
    N1 C4 C5 . . 119.8(3) ?
    N1 C4 H4 . . 120.1 ?
    C5 C4 H4 . . 120.1 ?
    C4 C5 C1 . . 118.6(3) ?
    C4 C5 C7 . . 120.5(3) ?
    C1 C5 C7 . . 120.9(3) ?
    C3 C6 H6A . . 109.5 ?
    C3 C6 H6B . . 109.5 ?
    H6A C6 H6B . . 109.5 ?
    C3 C6 H6C . . 109.5 ?
    H6A C6 H6C . . 109.5 ?
    H6B C6 H6C . . 109.5 ?
    O2 C7 C5 . . 112.2(2) ?
    O2 C7 H7A . . 109.2 ?
    C5 C7 H7A . . 109.2 ?
    O2 C7 H7B . . 109.2 ?
    C5 C7 H7B . . 109.2 ?
    H7A C7 H7B . . 107.9 ?
    N2 C8 C1 . . 119.5(3) ?
    N2 C8 H8 . . 120.2 ?
    C1 C8 H8 . . 120.2 ?
    O3 C9 N3 . . 124.2(3) ?
    O3 C9 C10 . . 122.2(3) ?
    N3 C9 C10 . . 113.6(3) ?
    N5 C10 C11 . . 122.7(3) ?
    N5 C10 C9 . . 117.8(3) ?
    C11 C10 C9 . . 119.5(3) ?
    N4 C11 C10 . . 121.4(3) ?
    N4 C11 H11 . . 119.3 ?
    C10 C11 H11 . . 119.3 ?
    N4 C12 C13 . . 122.1(3) ?
    N4 C12 H12 . . 118.9 ?
    C13 C12 H12 . . 118.9 ?
    N5 C13 C12 . . 121.9(3) ?
    N5 C13 H13 . . 119.1 ?
    C12 C13 H13 . . 119.1 ?
    C3 N1 C4 . . 124.9(3) ?
    C3 N1 H1N . . 115(3) ?
    C4 N1 H1N . . 120(3) ?
    C8 N2 N3 . . 116.8(3) ?
    C9 N3 N2 . . 117.6(3) ?
    C9 N3 H2N . . 123(2) ?
    N2 N3 H2N . . 120(2) ?
    C12 N4 C11 . . 116.1(3) ?
    C13 N5 C10 . . 115.8(3) ?
    C2 O1 H1O . . 107(3) ?
    C7 O2 H2O . . 107(3) ?
    H1W O4 H2W . . 105(4) ?
    H3W O5 H4W . . 106(4) ?
loop_
    _geom_torsion_atom_site_label_1
    _geom_torsion_atom_site_label_2
    _geom_torsion_atom_site_label_3
    _geom_torsion_atom_site_label_4
    _geom_torsion_site_symmetry_1
    _geom_torsion_site_symmetry_2
    _geom_torsion_site_symmetry_3
    _geom_torsion_site_symmetry_4
    _geom_torsion
    _geom_torsion_publ_flag
    C5 C1 C2 O1 . . . . -175.6(3) ?
    C8 C1 C2 O1 . . . . 3.5(5) ?
    C5 C1 C2 C3 . . . . 3.6(4) ?
    C8 C1 C2 C3 . . . . -177.2(3) ?
    O1 C2 C3 N1 . . . . 177.6(3) ?
    C1 C2 C3 N1 . . . . -1.7(4) ?
    O1 C2 C3 C6 . . . . -2.4(4) ?
    C1 C2 C3 C6 . . . . 178.3(3) ?
    N1 C4 C5 C1 . . . . 0.1(4) ?
    N1 C4 C5 C7 . . . . -178.1(3) ?
    C2 C1 C5 C4 . . . . -2.8(4) ?
    C8 C1 C5 C4 . . . . 178.0(3) ?
    C2 C1 C5 C7 . . . . 175.4(3) ?
    C8 C1 C5 C7 . . . . -3.7(4) ?
    C4 C5 C7 O2 . . . . -3.6(4) ?
    C1 C5 C7 O2 . . . . 178.2(3) ?
    C2 C1 C8 N2 . . . . -3.3(5) ?
    C5 C1 C8 N2 . . . . 175.8(3) ?
    O3 C9 C10 N5 . . . . -178.9(3) ?
    N3 C9 C10 N5 . . . . 0.3(4) ?
    O3 C9 C10 C11 . . . . 0.0(5) ?
    N3 C9 C10 C11 . . . . 179.1(3) ?
    N5 C10 C11 N4 . . . . 1.4(5) ?
    C9 C10 C11 N4 . . . . -177.3(3) ?
    N4 C12 C13 N5 . . . . 1.8(5) ?
    C2 C3 N1 C4 . . . . -1.2(5) ?
    C6 C3 N1 C4 . . . . 178.9(3) ?
    C5 C4 N1 C3 . . . . 2.0(5) ?
    C1 C8 N2 N3 . . . . 178.2(3) ?
    O3 C9 N3 N2 . . . . -1.2(5) ?
    C10 C9 N3 N2 . . . . 179.7(2) ?
    C8 N2 N3 C9 . . . . 179.5(3) ?
    C13 C12 N4 C11 . . . . -0.6(5) ?
    C10 C11 N4 C12 . . . . -1.0(4) ?
    C12 C13 N5 C10 . . . . -1.3(5) ?
    C11 C10 N5 C13 . . . . -0.3(4) ?
    C9 C10 N5 C13 . . . . 178.5(3) ?
loop_
    _geom_hbond_atom_site_label_D
    _geom_hbond_atom_site_label_H
    _geom_hbond_atom_site_label_A
    _geom_hbond_site_symmetry_A
    _geom_hbond_distance_DH
    _geom_hbond_distance_HA
    _geom_hbond_distance_DA
    _geom_hbond_angle_DHA
    _geom_hbond_publ_flag
    N1 H1N Cl1 . 0.80(4) 2.29(4) 3.089(3) 174(4) yes
    N3 H2N O4 1_565 0.87(4) 2.02(4) 2.854(4) 160(3) yes
    O1 H1O N2 . 0.77(4) 1.92(4) 2.606(3) 149(4) yes
    O2 H2O Cl1 2_565 0.83(4) 2.33(4) 3.157(3) 175(4) yes
    O4 H1W Cl1 2_655 0.85(4) 2.45(4) 3.222(3) 152(4) yes
    O4 H2W O5 . 0.81(4) 1.97(4) 2.753(4) 163(4) yes
    O5 H3W O3 . 0.85(5) 1.99(5) 2.833(3) 170(4) yes
    O5 H4W O4 2_656 0.97(4) 1.89(4) 2.859(4) 173(4) yes
    C4 H4 N4 1_454 0.95 2.46 3.400(4) 170 yes
    C8 H8 O4 1_565 0.95 2.33 3.145(4) 143 yes
    C11 H11 Cl1 1_656 0.95 2.84 3.724(3) 155 yes
    C12 H12 O2 1_656 0.95 2.50 3.186(4) 129 yes
_shelx_space_group_comment
;
The symmetry employed for this shelxl refinement is uniquely defined
by the following loop, which should always be used as a source of
symmetry information in preference to the above space-group names.
They are only intended as comments.
;
_shelx_estimated_absorpt_T_min     0.989
_shelx_estimated_absorpt_T_max     0.997
_shelx_hkl_file
;
   0   0   2   42.59    1.76
   0   0  -2   46.29    1.90
   0   0   2   39.94    1.76
   0   0   3  123.33    3.78
   0   0  -3  124.43    3.66
   0   0   3  128.01    3.72
   0   0  -3  124.56    3.73
   0   0   4  483.59    8.66
   0   0  -4  483.84    8.39
   0   0  -4  472.82    8.38
   0   0   4  486.34    8.45
   0   0   5   56.56    3.31
   0   0   5   62.07    3.55
   0   0  -5   64.07    3.52
   0   0  -5   62.15    3.44
   0   0  -6    0.83    0.64
   0   0   6    0.60    0.73
   0   0  -6    0.03    0.72
   0   0   6    1.52    0.98
   0   0  -7  145.88    6.22
   0   0   7  147.28    6.53
   0   0  -7  157.01    6.49
   0   0   7  154.04    6.43
   0   0  -8    4.84    1.58
   0   0   8    4.52    1.75
   0   0  -8    2.59    1.14
   0   0   8    5.58    1.79
   0   0   9   18.91    2.31
   0   0  -9   21.66    2.96
   0   0   9   20.51    3.21
   0   0   9   17.35    2.68
   0   0  -9   20.22    2.89
   0   0 -10   85.76    6.03
   0   0  10   79.87    5.90
   0   0  10   86.70    6.39
   0   0 -10   77.33    5.71
   0   0  10   82.02    4.98
   0   0  10   92.37    5.64
   0   0  11  289.06   11.45
   0   0  11  296.37    9.81
   0   0 -11  285.94   11.21
   0   0 -11  293.36   11.67
   0   0  11  293.85   12.12
   0   0  11  310.30   10.86
   0   0  12   51.87    4.46
   0   0 -12   45.68    4.97
   0   0  12   50.62    5.22
   0   0 -12   50.73    5.55
   0   0  12   51.01    5.68
   0   0  12   49.32    4.94
   0   0  13   53.07    5.29
   0   0  13   49.13    5.50
   0   0  13   47.04    5.63
   0   0  13   49.36    4.59
   0   0  14   38.19    5.50
   0   0  14   34.04    4.27
   0   0  14   27.89    5.05
   0  -1  14   11.64    2.96
   0  -1  14   12.84    3.77
   0  -1  14   11.85    3.80
   0  -1  13    3.22    2.00
   0  -1  13    1.54    2.55
   0  -1  13    9.02    2.49
   0  -1  13    7.25    2.55
   0   1 -13    3.14    1.92
   0  -1  12    5.20    2.63
   0  -1  12    4.34    2.12
   0   1 -12    5.38    2.58
   0  -1  12    6.63    2.77
   0   1 -12    5.47    2.57
   0  -1  11   27.84    3.93
   0   1 -11   35.37    4.19
   0   1 -11   29.97    3.76
   0  -1  11   30.25    3.31
   0  -1  11   28.60    4.09
   0  -1  10   11.96    2.05
   0  -1  10    8.47    2.34
   0   1 -10    4.94    2.02
   0  -1  10   11.34    2.64
   0   1 -10    6.73    1.98
   0   1  -9   64.87    4.81
   0  -1   9   60.25    3.87
   0  -1   9   59.84    4.63
   0  -1   9   60.55    4.98
   0   1  -9   66.67    4.68
   0  -1   8   46.85    4.08
   0   1  -8   54.85    4.19
   0  -1   8   46.48    3.18
   0  -1   8   52.68    4.06
   0   1  -8   50.84    3.91
   0  -1   7   41.08    3.60
   0  -1   7   41.31    3.29
   0   1  -7   44.14    3.55
   0  -1   7   39.93    2.72
   0   1  -7   39.61    3.25
   0   1  -6  271.67    7.41
   0   1  -6  272.92    7.85
   0  -1   6  266.35    8.06
   0  -1   6  270.28    6.29
   0  -1   6  266.23    7.36
   0  -1   5   32.76    2.53
   0   1  -5   34.52    2.76
   0  -1   5   37.27    2.65
   0  -1   5   34.23    2.07
   0   1  -5   39.55    2.62
   0  -1   4    1.70    0.50
   0   1  -4    2.22    0.67
   0   1  -4    2.02    0.75
   0  -1   4    3.37    0.94
   0  -1   4    1.77    0.78
   0  -1   3  602.01    8.49
   0  -1   3  609.30    7.41
   0   1  -3  616.42    7.35
   0  -1   3  607.19    6.50
   0   1  -3  586.80    8.30
   0   1  -2   28.49    1.13
   0  -1   2   24.81    1.49
   0   1  -2   26.38    1.21
   0  -1   2   28.10    1.23
   0   1  -2   26.29    1.51
   0  -1   2   27.10    1.18
   0   1   2   71.06    2.64
   0   1   2   79.90    2.10
   0  -1  -2   79.27    2.11
   0  -1  -2   81.63    2.82
   0   1   2   79.92    2.67
   0  -1  -3  367.76    6.95
   0   1   3  364.62    5.40
   0  -1  -3  375.54    6.76
   0   1   3  371.73    6.81
   0   1   3  372.75    7.05
   0  -1  -4  473.52    8.54
   0   1   4  450.05    6.94
   0  -1  -4  467.65    8.96
   0   1   4  469.78    8.81
   0   1   4  467.84    8.94
   0   1   5    3.92    0.80
   0  -1  -5    5.41    1.30
   0   1   5    4.48    1.12
   0   1   5    5.27    1.27
   0  -1  -5    6.00    1.29
   0  -1  -6   28.47    2.72
   0   1   6   23.53    2.05
   0  -1  -6   22.69    2.33
   0   1   6   28.05    2.70
   0   1   6   29.01    2.73
   0   1   7   29.53    2.46
   0  -1  -7   31.38    2.93
   0   1   7   34.69    3.26
   0  -1  -7   32.62    3.13
   0   1   7   32.00    3.21
   0  -1  -8  137.82    6.82
   0   1   8  140.96    6.90
   0  -1  -8  137.07    6.49
   0   1   8  133.39    6.77
   0   1   8  147.57    5.91
   0  -1  -9   65.96    4.98
   0   1   9   65.66    5.06
   0   1   9   65.09    5.14
   0   1   9   71.05    4.41
   0  -1  -9   69.73    5.04
   0  -1 -10   29.56    3.84
   0  -1 -10   31.33    3.62
   0   1  10   25.57    3.65
   0   1  10   25.14    3.55
   0   1  10   30.25    3.23
   0  -1 -11    5.39    2.43
   0   1  11    3.17    1.80
   0   1  11    6.23    2.68
   0  -1 -11    7.66    2.53
   0   1  11    6.85    2.72
   0   1  12   55.54    5.87
   0   1  12   47.51    4.58
   0   1  12   52.56    4.54
   0  -1 -12   47.28    5.23
   0   1  12   58.70    6.02
   0   1  13    5.10    2.60
   0   1  13    8.46    2.58
   0   1  13    2.61    2.13
   0   1  13    4.54    2.97
   0   1  14    3.43    3.00
   0   1  14    6.16    3.13
   0   1  14    4.34    2.68
   0   1  14    5.22    2.45
   0  -2  14   13.59    3.77
   0  -2  14   20.10    3.85
   0  -2  14   19.76    3.48
   0  -2  13    6.65    2.90
   0  -2  13    5.86    3.15
   0   2 -13    6.99    2.87
   0  -2  13    4.41    2.35
   0   2 -12   13.20    3.10
   0  -2  12   12.06    3.07
   0  -2  12   19.57    3.55
   0  -2  12   18.00    2.84
   0   2 -12   13.25    3.20
   0  -2  11   96.72    6.49
   0   2 -11  107.55    7.07
   0  -2  11  116.00    7.64
   0  -2  11  108.62    5.81
   0   2 -11  103.83    6.70
   0   2 -10   20.89    2.99
   0   2 -10   21.79    3.34
   0  -2  10   20.74    3.01
   0  -2  10   23.85    2.77
   0  -2  10   21.58    3.29
   0  -2   9   14.03    2.48
   0   2  -9   10.74    2.37
   0   2  -9   10.08    2.15
   0  -2   9    9.82    1.78
   0  -2   9   11.05    2.29
   0   2  -8   22.84    2.78
   0  -2   8   22.63    2.24
   0  -2   8   21.17    2.56
   0  -2   8   22.82    2.91
   0   2  -8   24.52    2.72
   0  -2   7    7.55    1.58
   0  -2   7    9.80    1.68
   0  -2   7    7.46    1.23
   0   2  -7    9.47    1.95
   0   2  -7    7.39    1.56
   0  -2   6  619.44    9.57
   0   2  -6  634.96   10.93
   0   2  -6  639.25   12.40
   0  -2   6  636.11   10.90
   0  -2   6  623.24   12.33
   0   2  -5    4.68    0.99
   0   2  -5    5.51    1.28
   0  -2   5    3.95    1.12
   0  -2   5    5.26    0.82
   0  -2   5    5.85    1.11
   0  -2   4  167.37    4.37
   0  -2   4  160.37    5.25
   0   2  -4  161.63    4.24
   0   2  -4  169.36    3.84
   0   2  -4  167.82    5.37
   0  -2   4  174.47    4.29
   0  -2   3    9.59    0.97
   0  -2   3    8.89    1.19
   0   2  -3   10.64    0.94
   0   2  -3    9.89    0.92
   0   2  -3   11.60    1.34
   0  -2   2    4.88    0.78
   0  -2   2    6.17    0.60
   0   2  -2    7.57    1.02
   0   2  -2    6.28    0.60
   0   2  -2    6.39    0.78
   0  -2   2    6.47    0.84
   0   2  -2    9.27    1.54
   0  -2   1  891.27    9.09
   0  -2   1  913.38   13.26
   0   2  -1  878.86    9.03
   0   2  -1  909.35    8.90
   0  -2   1  907.82    9.67
   0   2   0   99.23    2.47
   0  -2   0  102.34    4.12
   0   2   0  102.51    3.35
   0   2   0  103.37    2.99
   0  -2   0   95.76    2.89
   0   2   0  104.70    4.02
   0  -2  -1   66.50    2.50
   0  -2  -1   61.44    2.94
   0   2   1   62.96    2.44
   0  -2  -1   61.05    2.20
   0   2   1   62.20    2.25
   0   2   2  246.41    5.66
   0  -2  -2  246.30    5.61
   0   2   2  243.99    4.49
   0   2   3  132.98    3.58
   0   2   3  136.41    4.73
   0  -2  -3  129.96    4.58
   0  -2  -3  125.66    3.47
   0   2   4   59.43    3.53
   0  -2  -4   58.19    3.45
   0   2   4   58.75    3.34
   0  -2  -4   61.63    2.71
   0   2   4   64.14    2.76
   0   2   5   60.58    3.82
   0   2   5   61.32    2.96
   0  -2  -5   51.22    3.47
   0   2   5   62.21    3.75
   0   2   6   14.76    2.03
   0  -2  -6   16.07    2.33
   0   2   6   16.04    2.24
   0   2   6   12.95    1.58
   0  -2  -7   13.09    2.19
   0   2   7   14.63    1.77
   0   2   7   11.79    2.05
   0   2   7   12.59    2.16
   0  -2  -8    1.73    1.04
   0   2   8    4.87    1.60
   0   2   8    5.36    1.39
   0   2   8    4.62    1.33
   0   2   9   71.32    5.51
   0   2   9   81.53    4.64
   0   2   9   75.29    5.59
   0  -2  -9   72.17    5.48
   0  -2 -10   -0.40    1.81
   0   2  10    3.57    1.99
   0   2  10    3.79    2.02
   0   2  10    1.59    1.43
   0   2  11    6.77    2.03
   0  -2 -11    8.40    2.65
   0   2  11   12.09    3.31
   0   2  11    9.08    2.66
   0   2  12   54.89    5.81
   0   2  12   49.32    5.44
   0   2  12   42.66    4.33
   0   2  13   56.81    5.24
   0   2  13   47.77    5.91
   0   2  13   47.20    5.77
   0   2  13   49.17    4.86
   0   2  14   11.32    2.99
   0   2  14   13.99    3.85
   0   2  14    9.57    3.63
   0   2  14    9.32    2.91
   0   3 -14   18.42    5.15
   0  -3  14   17.43    4.63
   0  -3  13   43.33    4.78
   0   3 -13   37.79    4.82
   0  -3  13   43.52    5.71
   0  -3  13   36.93    4.13
   0   3 -12   56.07    5.71
   0  -3  12   67.86    4.87
   0   3 -12   62.37    5.55
   0  -3  12   63.76    5.32
   0  -3  12   64.38    6.48
   0   3 -11    6.03    2.19
   0  -3  11    4.80    2.01
   0   3 -11    6.25    2.39
   0  -3  11    6.27    2.23
   0   3 -10   11.24    2.50
   0   3 -10   11.35    2.38
   0  -3  10   11.60    2.07
   0  -3  10   11.36    2.59
   0   3  -9  105.93    5.67
   0  -3   9  102.35    4.95
   0  -3   9  104.06    6.43
   0   3  -9   98.28    6.06
   0   3  -8    5.33    1.83
   0  -3   8    9.27    2.11
   0  -3   8    6.91    1.47
   0   3  -8    6.95    1.68
   0   3  -7   84.78    4.32
   0  -3   7   81.89    4.20
   0   3  -7   74.47    4.71
   0  -3   7   85.63    4.14
   0  -3   7   76.79    4.95
   0  -3   6   20.31    1.99
   0  -3   6   21.82    2.57
   0   3  -6   21.14    2.54
   0   3  -6   22.66    2.15
   0  -3   6   20.93    2.01
   0  -3   5   10.28    1.40
   0   3  -5    8.76    1.63
   0   3  -5   10.27    1.19
   0  -3   5    9.65    1.32
   0   3  -5    8.75    1.19
   0  -3   5    8.97    1.50
   0   3  -4  173.58    5.84
   0  -3   4  194.53    4.49
   0   3  -4  186.73    4.32
   0   3  -4  185.23    4.49
   0   3  -4  196.90    8.40
   0  -3   4  192.56    5.15
   0  -3   4  182.29    5.96
   0   3  -3   34.21    1.56
   0   3  -3   31.77    2.44
   0  -3   3   31.48    2.37
   0   3  -3   35.14    3.67
   0   3  -3   33.98    2.00
   0  -3   3   30.61    2.05
   0   3  -2  598.27    5.67
   0   3  -2  608.10    8.78
   0   3  -2  595.49    9.33
   0   3  -2  627.85   13.80
   0  -3   2  592.23    9.86
   0  -3   2  602.74    9.04
   0  -3   1   94.71    5.15
   0   3  -1   90.64    3.64
   0   3  -1   90.22    3.56
   0   3  -1   94.37    5.15
   0  -3   1   89.70    3.62
   0  -3   1   92.47    3.73
   0  -3   0  497.60    7.98
   0   3   0  508.21    8.09
   0  -3   0  495.26   11.26
   0   3   0  499.55    9.01
   0   3   0  479.73   10.56
   0   3   0  506.60    6.77
   0  -3  -1    5.14    0.83
   0  -3  -1    7.35    1.53
   0   3   1    5.65    0.92
   0   3   1    6.96    1.23
   0  -3  -1    5.42    0.86
   0   3   1    6.33    1.00
   0   3   1    7.38    1.47
   0  -3  -2  767.75   12.63
   0  -3  -2  748.09    9.44
   0   3   2  742.55    9.46
   0  -3  -2  767.30   10.97
   0   3   2  778.82   11.01
   0  -3  -3  158.66    5.50
   0  -3  -3  153.43    4.38
   0   3   3  156.80    5.56
   0   3   3  149.54    4.38
   0   3   4    0.80    0.49
   0  -3  -4    0.92    0.64
   0  -3  -4    1.05    1.04
   0   3   4    1.57    0.87
   0   3   5    1.67    1.15
   0  -3  -5    1.26    1.06
   0   3   5    0.65    0.59
   0   3   5    2.36    1.12
   0  -3  -5    1.64    0.83
   0   3   6    0.45    1.01
   0   3   6    0.92    1.00
   0   3   6    1.31    0.73
   0  -3  -6   -0.27    0.53
   0  -3  -6    0.86    1.10
   0   3   7   74.83    5.01
   0   3   7   77.86    5.27
   0  -3  -7   84.03    5.49
   0   3   7   84.31    4.19
   0  -3  -8   24.27    3.18
   0   3   8   30.40    2.80
   0   3   8   25.89    3.19
   0   3   8   28.85    3.47
   0  -3  -9   24.62    3.44
   0   3   9   27.55    3.60
   0   3   9   19.64    2.40
   0   3   9   24.71    3.38
   0   3  10   25.87    3.88
   0   3  10   20.07    2.61
   0   3  10   24.24    3.66
   0  -3 -10   14.73    3.08
   0   3  11  187.22    8.14
   0  -3 -11  184.35   10.04
   0   3  11  197.85   10.42
   0   3  11  194.28   10.10
   0   3  12    2.29    3.09
   0   3  12    1.97    1.80
   0   3  12    4.38    2.47
   0   3  13    3.09    2.04
   0   3  13    3.75    2.62
   0   3  13   10.57    3.91
   0   3  14   11.16    3.87
   0   3  14    4.35    2.88
   0  -4  13    5.31    3.14
   0   4 -13    3.06    2.51
   0  -4  13    3.83    2.33
   0   4 -13    3.95    3.44
   0   4 -12  142.17    7.97
   0   4 -12  114.36    7.96
   0  -4  12  132.75    7.49
   0   4 -12  120.40   10.20
   0  -4  12  135.44    9.04
   0  -4  12  128.65    6.42
   0   4 -11   27.55    3.55
   0  -4  11   23.44    3.34
   0   4 -11   31.90    5.45
   0  -4  11   26.67    2.97
   0  -4  11   31.64    4.34
   0   4 -11   18.60    3.75
   0   4 -10   13.84    3.60
   0   4 -10   17.90    3.35
   0  -4  10   16.27    2.70
   0  -4  10   15.00    2.35
   0  -4  10   15.66    3.09
   0   4 -10   16.16    2.60
   0   4  -9   48.34    3.92
   0  -4   9   51.18    4.72
   0   4  -9   44.54    5.37
   0  -4   9   47.30    3.63
   0  -4   9   46.17    3.43
   0   4  -9   46.27    4.37
   0   4  -8   54.57    5.80
   0  -4   8   61.38    4.95
   0  -4   8   68.70    4.02
   0   4  -8   61.33    3.97
   0   4  -8   60.95    4.75
   0  -4   8   64.57    3.89
   0  -4   7   30.33    2.50
   0   4  -7   26.83    2.37
   0  -4   7   29.45    3.26
   0   4  -7   22.68    3.84
   0  -4   7   27.46    2.52
   0   4  -7   28.89    3.23
   0   4  -6   26.99    2.08
   0   4  -6   26.49    4.00
   0   4  -6   24.02    1.91
   0  -4   6   25.48    2.86
   0  -4   6   24.19    2.36
   0  -4   6   24.38    2.03
   0   4  -6   24.12    2.77
   0   4  -5   67.32    4.25
   0  -4   5   65.67    2.88
   0   4  -5   68.54    3.11
   0   4  -5   68.57    5.83
   0  -4   5   64.55    3.66
   0   4  -5   67.40    2.90
   0  -4   5   62.94    4.10
   0   4  -4    8.30    1.00
   0   4  -4    7.89    1.21
   0   4  -4   10.62    2.74
   0   4  -4    7.44    1.35
   0  -4   4    6.96    1.24
   0  -4   4    6.72    1.52
   0   4  -3  144.61    7.83
   0   4  -3  134.84    3.10
   0   4  -3  139.83    4.72
   0   4  -3  140.23    5.46
   0  -4   3  137.46    5.11
   0  -4   2  258.79    7.08
   0   4  -2  254.13    6.98
   0   4  -2  258.01    6.74
   0  -4   2  262.72    7.43
   0   4  -2  263.85   10.20
   0   4  -2  259.60    4.26
   0   4  -1  414.98    6.19
   0   4  -1  413.70    8.70
   0  -4   1  382.00   11.57
   0   4  -1  405.29   11.99
   0   4  -1  416.68    8.94
   0  -4   1  389.74    8.61
   0   4   0   19.06    1.95
   0   4   0   23.11    1.74
   0   4   0   23.78    2.33
   0   4   0   20.88    2.77
   0  -4   0   14.90    2.61
   0  -4   0   20.87    1.95
   0  -4  -1   11.67    2.28
   0   4   1   14.76    2.13
   0  -4  -1   14.20    1.58
   0   4   1   13.64    1.57
   0   4   1   12.81    1.46
   0   4   1   15.05    2.05
   0   4   2  617.79    9.97
   0   4   2  610.25   10.70
   0  -4  -2  583.58   13.53
   0  -4  -2  607.48    9.91
   0  -4  -2  616.46   10.74
   0   4   3   23.99    2.46
   0  -4  -3   24.50    2.92
   0  -4  -3   21.79    1.93
   0   4   3   23.81    2.04
   0  -4  -3   23.52    2.31
   0   4   4    3.05    1.15
   0   4   4    1.45    0.84
   0  -4  -4    1.58    0.87
   0  -4  -4    0.49    0.72
   0  -4  -4    1.23    1.35
   0  -4  -5   71.62    3.69
   0   4   5   74.82    3.77
   0   4   5   71.38    4.65
   0  -4  -5   76.13    4.85
   0   4   5   71.32    4.46
   0   4   6   21.59    2.18
   0   4   6   18.92    2.50
   0  -4  -6   20.89    2.80
   0   4   6   19.35    2.61
   0  -4  -6   21.30    2.20
   0   4   7   49.54    3.41
   0   4   7   50.95    4.30
   0   4   7   46.38    4.36
   0  -4  -7   53.22    4.61
   0  -4  -7   47.22    3.36
   0   4   8   15.61    2.58
   0   4   8   17.48    2.21
   0  -4  -8   17.25    3.03
   0   4   8   18.20    2.88
   0   4   9   64.16    4.38
   0   4   9   64.16    5.66
   0   4   9   79.79    6.10
   0  -4  -9   69.95    5.76
   0   4  10   25.88    3.78
   0   4  10   19.20    3.57
   0   4  10   17.78    2.68
   0  -4 -10   20.89    3.49
   0   4  11    7.65    2.92
   0   4  11    4.43    2.35
   0   4  12   68.34    6.82
   0   4  12   65.88    6.52
   0   4  13   34.02    5.32
   0   4  13   31.91    5.27
   0   4  14    8.54    3.11
   0   4  14    4.03    3.56
   0   5 -13    5.47    4.11
   0  -5  13    7.86    3.75
   0  -5  13    3.98    2.35
   0  -5  12    4.96    2.30
   0   5 -12    2.69    2.06
   0  -5  12    6.21    2.85
   0   5 -12    5.94    3.75
   0  -5  11    8.22    2.20
   0   5 -11    5.62    2.03
   0  -5  11    3.26    1.83
   0   5 -11    6.57    3.45
   0  -5  11    9.65    3.03
   0   5 -11    2.67    2.09
   0   5 -10   12.56    4.04
   0   5 -10    8.45    2.48
   0   5 -10    8.98    2.06
   0  -5  10   11.35    2.90
   0  -5  10   10.81    2.23
   0  -5  10   11.63    2.23
   0   5  -9    1.20    1.38
   0  -5   9    2.65    1.53
   0   5  -9    3.27    1.29
   0  -5   9    3.91    2.35
   0  -5   9    3.61    1.49
   0   5  -9    3.02    2.37
   0  -5   8   23.61    2.28
   0   5  -8   22.43    4.41
   0   5  -8   25.64    3.39
   0  -5   8   26.07    2.54
   0  -5   8   26.61    3.57
   0   5  -8   28.18    2.64
   0   5  -7    8.58    1.85
   0  -5   7    6.31    1.84
   0   5  -7    4.95    2.44
   0  -5   7    7.49    1.41
   0   5  -7    7.45    1.44
   0   5  -7    7.92    1.48
   0   5  -6   31.43    3.42
   0  -5   6   20.97    2.75
   0   5  -6   29.89    4.65
   0  -5   6   27.01    3.21
   0   5  -6   26.50    1.98
   0  -5   6   28.39    2.73
   0   5  -5   20.70    1.55
   0  -5   5   18.67    2.50
   0   5  -5   22.28    2.10
   0  -5   5   20.11    2.37
   0   5  -5   20.82    3.75
   0  -5   5   20.90    2.75
   0   5  -5   24.23    2.92
   0   5  -4    7.42    1.75
   0  -5   4    8.17    1.71
   0   5  -4    9.04    0.98
   0   5  -4    8.64    1.61
   0   5  -4    7.43    2.81
   0  -5   4    6.85    1.46
   0  -5   3    5.80    1.38
   0   5  -3    5.60    1.48
   0   5  -3    7.26    2.37
   0  -5   3    4.25    1.42
   0   5  -3    4.91    1.27
   0  -5   2   61.56    4.04
   0   5  -2   67.69    5.59
   0   5  -2   63.48    3.88
   0   5  -2   63.77    2.51
   0   5  -2   60.78    3.90
   0   5  -1   25.29    2.53
   0  -5   1   29.89    3.77
   0   5  -1   25.78    2.74
   0   5  -1   24.98    1.81
   0  -5   1   24.67    2.49
   0   5  -1   30.30    3.67
   0   5   0   18.18    2.42
   0   5   0   18.99    2.78
   0   5   0   19.66    2.32
   0  -5   0   20.32    3.09
   0   5   0   19.87    1.80
   0  -5   0   20.08    2.24
   0   5   1   40.86    3.77
   0   5   1   36.58    2.66
   0  -5  -1   40.57    3.00
   0   5   1   38.89    2.92
   0   5   1   34.75    3.30
   0  -5  -1   39.26    4.20
   0   5   2   17.54    2.09
   0  -5  -2   20.16    2.12
   0  -5  -2   16.20    2.68
   0   5   2   21.40    2.94
   0   5   2   16.18    1.91
   0  -5  -3   45.97    4.39
   0  -5  -3   46.62    3.12
   0   5   3   50.37    3.65
   0  -5  -3   51.04    3.60
   0   5   3   48.75    3.23
   0   5   4    0.12    0.58
   0  -5  -4    1.67    1.27
   0  -5  -4    2.12    1.03
   0  -5  -4    2.13    1.04
   0   5   4    2.05    0.92
   0   5   5   11.34    1.78
   0  -5  -5    7.28    1.46
   0  -5  -5    9.17    1.82
   0  -5  -6  183.37    6.64
   0   5   6  186.51    8.06
   0  -5  -6  197.48    8.68
   0   5   6  199.94    8.71
   0  -5  -6  195.78    8.49
   0   5   6  188.75    6.67
   0   5   7   30.43    3.68
   0   5   7   24.13    3.29
   0  -5  -7   27.40    2.83
   0   5   7   27.12    2.74
   0  -5  -7   27.02    3.58
   0  -5  -7   32.23    3.96
   0   5   8    3.53    1.43
   0   5   8    2.66    1.80
   0  -5  -8    2.45    1.72
   0  -5  -8    1.46    1.30
   0   5   8    7.11    2.27
   0   5   9   14.92    2.43
   0   5   9   16.04    2.99
   0   5   9   18.84    3.46
   0  -5  -9   14.05    3.02
   0   5  10   24.78    3.14
   0   5  10   27.46    4.12
   0   5  10   30.08    4.39
   0  -5 -10   16.77    3.42
   0   5  11    7.08    3.20
   0   5  11    5.99    2.11
   0   5  11    3.79    2.41
   0   5  12    2.40    2.01
   0   5  12   11.86    4.01
   0   5  12   10.31    3.06
   0   5  13    8.46    3.83
   0   5  13    8.06    3.63
   0   6 -12   13.53    5.04
   0  -6  12   15.96    3.78
   0  -6  12    9.40    3.52
   0  -6  11    6.29    2.70
   0   6 -11    5.65    3.66
   0   6 -11    1.07    1.23
   0  -6  11    0.65    1.59
   0  -6  11    3.49    1.54
   0   6 -10   38.40    6.23
   0   6 -10   46.61    5.12
   0  -6  10   48.48    3.65
   0  -6  10   50.07    5.15
   0  -6  10   53.59    5.68
   0   6 -10   44.49    3.43
   0   6  -9   32.46    4.42
   0   6  -9   33.03    5.59
   0  -6   9   33.94    4.37
   0  -6   9   30.99    3.00
   0  -6   9   33.55    4.21
   0   6  -9   32.60    2.82
   0  -6   8   92.13    6.42
   0   6  -8   83.17    3.92
   0   6  -8   90.63    4.13
   0  -6   8   97.16    5.07
   0   6  -8   87.22    6.38
   0   6  -8   80.85    8.26
   0  -6   8  106.48    7.29
   0  -6   7   48.29    4.93
   0  -6   7   53.19    4.71
   0   6  -7   51.17    4.67
   0  -6   7   58.65    4.05
   0   6  -7   45.67    3.11
   0   6  -7   55.34    6.64
   0   6  -7   45.56    2.59
   0   6  -6   40.39    2.20
   0   6  -6   45.88    3.20
   0   6  -6   43.67    4.30
   0  -6   6   52.40    4.73
   0  -6   6   52.07    3.81
   0   6  -6   46.56    5.87
   0   6  -5   17.04    1.30
   0   6  -5   25.13    2.52
   0  -6   5   20.97    2.66
   0  -6   5   22.80    3.22
   0   6  -5   25.51    4.48
   0   6  -5   20.86    2.87
   0   6  -4    5.29    1.66
   0  -6   4    4.69    1.57
   0   6  -4    7.98    1.78
   0   6  -4    5.12    2.45
   0   6  -4    5.95    0.87
   0  -6   4    6.73    1.72
   0   6  -3   13.45    1.18
   0   6  -3   23.71    2.92
   0   6  -3   18.48    2.43
   0   6  -3   25.07    4.16
   0   6  -3   16.75    1.28
   0  -6   3   19.02    2.61
   0   6  -2   51.55    3.89
   0   6  -2   53.85    4.01
   0   6  -2   54.35    2.58
   0   6  -2   59.17    5.63
   0  -6   2   55.95    4.21
   0   6  -1   93.67    5.32
   0  -6   1  102.30    5.42
   0   6  -1   92.25    6.94
   0   6  -1   97.01    5.27
   0   6  -1   91.11    3.70
   0  -6   1   99.54    7.53
   0  -6   0    4.88    2.52
   0   6   0    4.13    1.05
   0  -6   0    4.67    1.24
   0   6   0    8.40    2.20
   0   6   1  151.51    7.53
   0   6   1  174.44    8.44
   0  -6  -1  159.00    9.26
   0   6   1  147.62    5.64
   0   6   1  157.26    6.48
   0  -6  -1  151.00    6.25
   0   6   2   38.11    3.21
   0   6   2   40.58    4.19
   0  -6  -2   39.51    3.24
   0   6   2   36.14    3.17
   0  -6  -2   34.04    4.29
   0   6   3    1.84    1.32
   0   6   3    0.66    0.95
   0   6   3   -0.51    0.78
   0  -6  -3   -0.23    1.25
   0  -6  -3    2.47    1.06
   0  -6  -4   32.52    2.93
   0  -6  -4   30.82    4.11
   0   6   4   31.54    3.97
   0   6   4   31.14    2.95
   0   6   4   35.04    3.49
   0  -6  -4   31.90    3.35
   0  -6  -5   38.90    3.92
   0   6   5   41.91    4.00
   0  -6  -5   34.35    3.05
   0  -6  -5   37.19    4.58
   0   6   5   35.03    3.13
   0   6   6  183.98    8.51
   0   6   6  199.95    9.08
   0  -6  -6  186.78    9.66
   0  -6  -6  203.68    7.57
   0  -6  -6  185.44    8.81
   0   6   6  195.04    7.35
   0  -6  -7    4.73    2.08
   0  -6  -7    6.03    1.80
   0   6   7    7.99    2.25
   0   6   7    3.33    1.85
   0   6   7    6.17    1.77
   0  -6  -8   18.75    3.23
   0   6   8   15.61    2.39
   0   6   8   16.90    2.95
   0  -6  -8   17.30    2.54
   0   6   8   16.98    3.13
   0   6   9    2.28    1.74
   0   6   9    4.32    2.40
   0   6   9    5.16    2.39
   0  -6  -9    4.98    1.62
   0  -6  -9    5.27    2.26
   0   6  10    4.59    1.97
   0   6  10    9.11    3.49
   0  -6 -10    4.77    2.73
   0   6  10    6.04    2.74
   0  -6 -11   29.07    4.34
   0   6  11   31.30    3.76
   0   6  11   37.83    5.36
   0   6  11   33.39    4.97
   0  -6 -12   14.03    3.70
   0   6  12   12.74    2.78
   0   6  12   21.95    4.90
   0   6  12   14.38    3.82
   0   6  13    7.27    3.63
   0   7 -11    5.28    3.53
   0  -7  11    6.21    2.86
   0  -7  11    6.66    3.17
   0  -7  10    8.05    2.20
   0  -7  10    4.42    2.30
   0  -7  10    7.58    2.83
   0   7 -10   14.05    4.79
   0  -7   9   21.25    3.97
   0   7  -9   21.62    5.15
   0   7  -9   15.99    3.46
   0   7  -9   12.57    1.50
   0  -7   9   20.07    2.71
   0   7  -8    2.36    0.79
   0   7  -8    6.63    3.91
   0  -7   8    4.95    1.95
   0   7  -8    3.67    1.42
   0   7  -8    3.68    2.41
   0  -7   8    7.01    2.69
   0  -7   7   48.13    4.17
   0   7  -7   44.15    4.75
   0  -7   7   55.51    5.45
   0   7  -7   48.94    6.42
   0   7  -6   49.08    3.61
   0   7  -6   50.29    4.75
   0  -7   6   50.59    4.98
   0   7  -6   47.42    6.57
   0  -7   5    2.09    1.52
   0   7  -5    3.36    1.53
   0   7  -5    1.34    0.43
   0   7  -5   -0.17    1.38
   0   7  -5    4.33    2.71
   0   7  -5    0.74    0.28
   0   7  -4   15.35    3.79
   0   7  -4   24.94    3.24
   0   7  -4   20.02    2.66
   0   7  -4   14.57    1.16
   0  -7   4   21.78    3.24
   0   7  -3    8.37    2.26
   0   7  -3    5.54    1.79
   0   7  -3    5.39    0.80
   0   7  -3    9.08    2.94
   0  -7   3    6.05    1.89
   0   7  -3    7.66    0.95
   0   7  -2  131.20    4.20
   0   7  -2  140.55    6.98
   0   7  -2  150.77    7.20
   0   7  -2  150.77    9.88
   0  -7   2  143.21    7.18
   0   7  -1   41.21    4.08
   0  -7   1   40.41    5.47
   0  -7   1   40.37    3.81
   0   7  -1   40.52    2.67
   0   7  -1   44.98    4.04
   0   7  -1   35.14    4.60
   0  -7   0  106.20    8.43
   0   7   0   99.02    4.59
   0   7   0   96.85    6.30
   0  -7   0   99.78    5.74
   0   7   1    4.90    1.64
   0   7   1    1.85    1.70
   0  -7  -1    7.13    2.68
   0  -7  -1    3.36    1.16
   0   7   1    4.52    1.31
   0  -7  -2   25.30    2.82
   0   7   2   27.95    3.06
   0   7   2   34.66    3.27
   0   7   2   29.75    4.02
   0  -7  -2   28.65    4.50
   0  -7  -3    1.48    0.92
   0   7   3    1.55    1.40
   0  -7  -3    3.00    2.37
   0   7   3    2.20    1.58
   0   7   3    3.14    1.57
   0   7   4   50.96    5.55
   0   7   4   59.69    4.74
   0  -7  -4   52.96    5.93
   0   7   4   50.64    4.03
   0  -7  -4   55.30    4.24
   0  -7  -5  570.91   13.45
   0   7   5  598.76   18.79
   0   7   5  595.39   13.57
   0   7   5  600.29   15.55
   0  -7  -5  596.56   19.09
   0  -7  -6   11.89    2.23
   0   7   6   18.93    3.80
   0   7   6   16.14    2.72
   0   7   6   13.69    2.79
   0  -7  -6   21.54    3.40
   0  -7  -6   20.20    4.28
   0  -7  -7   62.62    4.74
   0  -7  -7   66.67    6.85
   0   7   7   60.48    6.58
   0   7   7   57.49    4.63
   0   7   7   70.96    6.01
   0  -7  -7   73.45    5.99
   0   7   7   58.25    5.47
   0  -7  -8   45.67    5.80
   0   7   8   42.72    4.89
   0  -7  -8   45.95    5.24
   0  -7  -8   45.09    4.26
   0   7   8   43.00    4.30
   0   7   8   47.08    5.28
   0  -7  -9   91.17    6.03
   0   7   9   78.39    5.60
   0   7   9   82.29    6.89
   0   7   9   77.14    6.90
   0  -7  -9   71.89    7.17
   0   7  10   15.22    3.82
   0   7  10   11.71    2.71
   0  -7 -10   17.00    4.30
   0   7  10   14.14    3.37
   0   7  11    9.97    3.60
   0  -7 -11    4.92    3.62
   0   7  11    2.15    1.95
   0   7  11    5.65    2.95
   0   7  12   11.98    4.33
   0   7  12    7.37    3.42
   0   8 -10   24.87    6.14
   0  -8  10   18.46    4.00
   0  -8   9    7.65    3.05
   0   8  -9    2.71    3.18
   0   8  -8    3.99    3.49
   0   8  -8    4.68    2.73
   0  -8   8    1.40    2.25
   0   8  -8    4.89    1.57
   0  -8   7   18.31    3.81
   0   8  -7   17.78    3.73
   0   8  -7   14.34    4.31
   0   8  -7   18.76    2.51
   0   8  -6   29.10    5.44
   0   8  -6   23.46    2.95
   0  -8   6   26.39    4.11
   0   8  -6   25.75    4.01
   0  -8   5   10.49    2.85
   0   8  -5    9.92    2.72
   0   8  -5    8.80    3.68
   0   8  -5   10.78    2.36
   0   8  -4    3.53    2.83
   0   8  -4    5.81    2.05
   0  -8   4    4.46    1.73
   0   8  -4    2.06    0.42
   0   8  -4    9.13    2.56
   0   8  -3   29.02    3.58
   0  -8   3   30.37    3.79
   0   8  -3   23.28    1.62
   0   8  -3   33.91    4.08
   0   8  -3   32.51    5.35
   0  -8   2   13.26    2.69
   0   8  -2   11.27    2.69
   0   8  -2    8.45    1.30
   0   8  -2   15.82    3.73
   0   8  -2    9.16    2.48
   0   8  -2    9.30    1.39
   0   8  -1  118.95    6.93
   0  -8   1  125.47    7.14
   0   8  -1  121.21    7.14
   0   8  -1  138.16    9.48
   0   8  -1  122.69    4.82
   0   8   0   18.43    2.21
   0  -8   0   23.93    4.90
   0  -8   0   15.82    2.74
   0   8   0   20.19    3.63
   0   8   0   17.23    3.49
   0   8   1   27.43    4.01
   0  -8  -1   23.10    4.57
   0  -8  -1   30.48    3.39
   0   8   1   27.11    2.88
   0   8   2   55.44    4.25
   0  -8  -2   47.11    6.08
   0  -8  -2   46.82    4.27
   0   8   2   47.87    4.49
   0   8   2   44.62    5.26
   0   8   3   31.24    3.53
   0  -8  -3   30.08    3.48
   0   8   3   33.39    3.81
   0   8   3   32.28    4.82
   0  -8  -3   39.78    5.44
   0  -8  -4   36.07    3.78
   0   8   4   43.25    4.31
   0  -8  -4   39.63    5.89
   0   8   4   31.39    4.66
   0   8   4   42.60    4.16
   0  -8  -5   32.71    5.35
   0  -8  -5   31.66    3.55
   0   8   5   34.19    5.25
   0   8   5   27.09    3.42
   0   8   5   27.19    3.69
   0   8   6   18.87    4.83
   0  -8  -6   17.07    2.62
   0  -8  -6   10.40    3.91
   0   8   6   16.30    2.82
   0   8   6   15.46    2.79
   0  -8  -7   17.33    4.52
   0   8   7    7.89    2.26
   0   8   7    7.37    2.57
   0  -8  -7   11.55    2.65
   0   8   7   11.32    3.27
   0   8   8   33.92    3.96
   0   8   8   36.13    4.77
   0   8   8   32.88    4.59
   0  -8  -8   34.83    5.73
   0  -8  -8   38.22    4.17
   0   8   9    9.73    3.50
   0   8   9    6.91    2.86
   0  -8  -9   12.21    4.97
   0  -8  -9    7.74    2.52
   0   8   9    7.98    2.38
   0  -8 -10   30.29    4.12
   0   8  10   26.52    5.00
   0  -8 -10   20.98    5.29
   0   8  10   20.34    3.58
   0   8  10   30.13    4.82
   0   8  11    9.60    3.73
   0   8  11    7.22    3.29
   0   9  -9    4.72    4.20
   0  -9   9    7.29    3.62
   0   9  -8   12.86    4.43
   0  -9   8   15.44    3.90
   0   9  -7   13.76    4.34
   0  -9   7   23.99    4.42
   0   9  -7   17.31    2.73
   0   9  -6   30.59    4.82
   0  -9   6   36.27    4.95
   0   9  -6   38.87    7.07
   0   9  -6   42.21    4.17
   0  -9   5    2.13    1.95
   0   9  -5    3.54    3.22
   0   9  -5    4.82    1.96
   0   9  -5    5.64    2.95
   0   9  -4   20.68    5.00
   0  -9   4   11.52    2.60
   0   9  -4   14.01    3.28
   0   9  -4   15.52    3.61
   0  -9   3   23.38    3.76
   0   9  -3   27.47    4.18
   0   9  -3   14.17    1.13
   0   9  -3   22.53    3.57
   0   9  -3   25.96    5.09
   0   9  -3   18.15    1.35
   0   9  -2    3.86    2.40
   0  -9   2    2.73    1.71
   0   9  -2    2.21    2.39
   0   9  -2    2.31    0.88
   0   9  -2    4.78    2.30
   0   9  -2    1.87    0.80
   0  -9   1  107.29    7.14
   0   9  -1  109.55    9.02
   0   9  -1   98.08    4.47
   0   9  -1   97.86    7.06
   0   9  -1   95.46    6.85
   0  -9   0    6.92    2.18
   0   9   0    6.84    1.74
   0  -9   0    7.66    3.90
   0   9   0    1.48    2.04
   0   9   0    3.86    2.32
   0  -9  -1   81.21    8.87
   0  -9  -1   78.22    5.84
   0   9   1   80.25    6.86
   0   9   1   77.66    4.99
   0   9   2    6.76    2.40
   0  -9  -2    9.08    4.11
   0  -9  -2    7.94    2.39
   0   9   2    7.34    1.97
   0  -9  -3   20.14    3.19
   0   9   3   15.14    2.65
   0   9   3   21.66    3.39
   0   9   3   18.09    4.12
   0  -9  -3   22.31    5.34
   0   9   4    2.27    1.95
   0   9   4    4.66    2.09
   0   9   4    8.85    3.79
   0  -9  -4    9.42    4.27
   0  -9  -4    3.38    1.64
   0  -9  -5   24.69    3.39
   0  -9  -5   30.89    6.20
   0   9   5   22.65    3.58
   0   9   5   25.66    3.84
   0  -9  -6    9.99    5.13
   0   9   6    3.02    2.07
   0   9   6    6.93    2.87
   0  -9  -6    6.29    2.25
   0  -9  -7  108.86    7.14
   0   9   7  101.13    7.78
   0   9   7  101.64    7.94
   0   9   7   88.78    6.44
   0   9   8    6.85    3.25
   0   9   8   13.78    4.20
   0   9   8    4.74    2.14
   0  -9  -8    6.30    2.64
   0  -9  -9   22.50    3.81
   0   9   9   31.26    5.24
   0   9   9   19.47    4.35
   0  10  -7   10.09    4.87
   0 -10   7   13.93    4.17
   0 -10   6    7.54    3.17
   0  10  -6    7.20    4.11
   0  10  -5   14.41    3.23
   0  10  -5   18.67    5.43
   0 -10   5   13.90    3.40
   0 -10   4   39.93    5.16
   0  10  -4   27.70    4.06
   0  10  -4   29.76    5.84
   0  10  -3   16.04    3.46
   0 -10   3   12.88    3.62
   0  10  -3   15.74    4.55
   0  10  -2   78.35    8.64
   0  10  -2   50.94    2.70
   0  10  -2   53.88    2.92
   0 -10   2   69.83    6.42
   0  10  -2   57.82    5.98
   0  10  -1    2.11    1.22
   0 -10   1    0.86    2.02
   0  10  -1    3.72    2.63
   0  10   0   42.82    3.45
   0  10   0   42.02    5.48
   0 -10   0   47.34    5.04
   0  10   1    8.59    2.00
   0  10   1    6.87    2.95
   0 -10  -1   11.00    2.75
   0 -10  -2    9.50    2.71
   0  10   2   11.67    2.54
   0 -10  -3   18.83    3.20
   0  10   3   24.75    3.67
   0  10   4    3.72    2.08
   0 -10  -4    5.21    2.33
   0  10   4    6.75    2.32
   0  10   5   11.86    2.98
   0 -10  -5   17.47    3.35
   0  10   5   13.55    3.19
   0  10   6   12.70    3.23
   0  10   6    6.07    2.68
   0 -10  -6   15.32    3.34
   0  10   7   36.24    5.49
   0 -10  -7   41.74    4.89
   0  10   7   44.87    5.63
   0  10   7   25.97    4.27
   0 -10  -8    5.15    2.38
   0  10   8   10.08    3.86
   0  10   8   14.50    4.12
   0 -11   4   34.54    5.47
   0  11  -3   57.61    8.10
   0 -11   3   43.03    5.72
   0  11  -2    5.71    2.92
   0 -11   2    3.58    2.54
   0 -11   1    5.25    2.56
   0 -11   0   21.45    3.80
   0  11   0   14.81    2.32
   0 -11  -1   67.54    6.31
   0  11   1   57.46    4.42
   0 -11  -2   20.89    3.81
   0  11   2   18.70    3.01
   0  11   3   14.40    2.90
   0 -11  -3   15.89    3.57
   0  11   4   25.88    3.93
   0 -11  -4   26.60    4.29
   0  11   5   17.71    3.60
   0 -11  -5   19.75    3.94
  -1  11   5   12.41    3.53
   1 -11  -5    4.88    3.19
  -1  11   4   15.57    3.36
  -1  11   3   19.39    3.38
   1 -11  -3   23.27    4.03
  -1  11   2   25.10    3.25
   1 -11  -2   17.40    3.70
  -1  11   1    5.60    1.80
   1 -11  -1    5.25    2.69
   1 -11   0   15.72    3.46
   1 -11   1    8.16    3.34
  -1  11  -1    6.74    3.38
  -1  11  -2    8.46    3.06
   1 -11   2   14.40    3.89
   1 -11   3   32.58    5.02
   1 -11   4   18.40    4.46
   1 -10  -7    2.17    2.49
  -1  10   7   11.38    3.42
  -1  10   7    8.04    3.49
  -1  10   6   33.94    4.56
   1 -10  -6   26.36    4.35
   1 -10  -5   64.39    6.15
  -1  10   5   61.74    5.86
  -1  10   4   21.89    3.59
   1 -10  -3    1.39    2.00
  -1  10   3    4.26    1.97
  -1  10   2    8.10    2.12
   1 -10  -2    6.68    2.67
  -1  10   2    3.69    2.87
  -1  10   1   42.77    5.81
   1 -10  -1   51.69    5.45
  -1  10   1   48.86    3.71
  -1  10   0    7.73    2.41
  -1  10   0   13.97    3.61
  -1  10   0   16.80    1.99
   1 -10   0    9.89    2.80
  -1  10  -1   23.74    1.67
   1 -10   1   29.26    4.35
  -1  10  -1   22.21    4.10
  -1  10  -1   28.23    4.50
   1 -10   2   19.85    3.81
  -1  10  -2   16.79    3.61
  -1  10  -2   18.49    3.70
  -1  10  -3    7.70    2.74
   1 -10   3   13.20    3.22
  -1  10  -3    7.81    2.93
  -1  10  -4    8.43    4.22
   1 -10   4    4.25    2.49
  -1  10  -4    5.22    2.27
  -1  10  -4    4.55    2.71
  -1  10  -5   53.72    7.51
   1 -10   5   51.18    6.09
   1 -10   6   30.49    5.06
  -1  10  -6   36.82    6.81
   1  -9  -9    8.28    3.15
  -1   9   9    6.41    3.21
  -1   9   9    6.94    3.43
   1  -9  -8   46.21    5.09
  -1   9   8   42.11    5.42
  -1   9   8   29.91    4.22
  -1   9   8   48.13    5.90
  -1   9   7   23.27    4.05
  -1   9   7   18.48    3.92
   1  -9  -7   19.26    3.58
  -1   9   7   12.13    2.99
  -1   9   6   70.28    6.12
   1  -9  -6   80.24    6.37
  -1   9   6   86.49    6.74
  -1   9   6   78.35    6.76
  -1   9   5   52.95    5.16
  -1   9   5   54.71    5.14
   1  -9  -5   54.50    5.20
   1  -9  -4   64.82    5.67
  -1   9   4   65.23    5.23
  -1   9   4   57.06    5.18
   1  -9  -4   52.70    7.23
  -1   9   4   59.68    7.13
   1  -9  -3   13.83    2.95
  -1   9   3   11.60    2.82
  -1   9   3   14.73    3.89
  -1   9   3   14.86    2.64
   1  -9  -3   15.58    5.11
  -1   9   2    5.24    1.80
  -1   9   2    4.64    2.24
   1  -9  -2    4.26    2.17
   1  -9  -2    9.04    4.08
  -1   9   2    4.08    2.67
   1  -9  -1    6.45    4.06
  -1   9   1    3.52    1.42
   1  -9  -1    2.33    1.71
  -1   9   1    4.77    2.66
  -1   9   1    3.39    1.97
  -1   9   0    2.87    2.20
  -1   9   0    3.14    1.46
   1  -9   0    6.11    2.09
   1  -9   0    0.56    2.43
  -1   9  -1    2.55    2.02
   1  -9   1    4.00    1.99
  -1   9  -1    1.27    0.74
  -1   9  -1    3.38    2.29
   1  -9   1    4.27    3.92
  -1   9  -2    2.54    1.70
   1  -9   2    3.93    2.13
  -1   9  -2    5.40    2.24
   1  -9   3   68.64    6.23
  -1   9  -3   63.54    5.61
  -1   9  -3   70.03    7.73
  -1   9  -3   56.29    5.01
  -1   9  -4    8.34    2.83
  -1   9  -4    5.23    2.10
   1  -9   4   14.00    3.17
   1  -9   5    3.43    2.53
  -1   9  -5    3.24    1.77
  -1   9  -5    3.71    2.50
  -1   9  -6   15.70    2.36
   1  -9   6   18.74    3.85
  -1   9  -6   18.83    3.78
  -1   9  -6   16.21    4.84
  -1   9  -7   40.19    5.04
  -1   9  -7   47.22    7.23
   1  -9   7   55.13    6.39
  -1   9  -8    0.99    2.09
   1  -9   8    3.28    2.60
  -1   8  11   17.20    4.67
  -1   8  10    7.71    3.54
  -1   8  10    4.70    2.56
   1  -8 -10   10.12    2.97
  -1   8  10   14.60    4.34
   1  -8  -9   33.99    4.36
  -1   8   9   34.69    5.03
  -1   8   9   38.20    5.41
  -1   8   9   20.13    3.66
  -1   8   8    7.15    2.59
   1  -8  -8    5.42    2.19
  -1   8   8    3.56    2.34
   1  -8  -8    6.04    3.83
  -1   8   8    5.61    2.73
   1  -8  -7   23.54    5.23
   1  -8  -7   22.49    3.53
   1  -8  -7   19.46    3.55
  -1   8   7   20.90    3.68
  -1   8   7   16.17    3.00
  -1   8   7   20.79    3.76
   1  -8  -6    9.30    2.90
  -1   8   6    8.69    2.68
   1  -8  -6    7.76    2.33
   1  -8  -6    8.31    3.95
  -1   8   6    6.26    2.06
  -1   8   6    9.70    2.52
  -1   8   5   27.12    4.99
  -1   8   5   32.92    3.98
   1  -8  -5   33.68    4.06
   1  -8  -5   31.31    3.89
  -1   8   5   37.34    4.11
   1  -8  -5   29.16    5.12
   1  -8  -4   16.67    4.33
  -1   8   4   13.06    2.61
   1  -8  -4   15.41    2.92
  -1   8   4   15.36    3.71
  -1   8   4   15.15    2.80
   1  -8  -3   57.91    4.92
  -1   8   3   63.99    4.56
  -1   8   3   57.67    6.26
   1  -8  -3   62.46    7.27
  -1   8   3   62.68    5.04
   1  -8  -2   30.36    5.07
   1  -8  -2   30.15    3.65
  -1   8   2   30.20    3.67
  -1   8   2   23.55    2.72
  -1   8   2   27.30    4.35
  -1   8   1    4.36    2.19
  -1   8   1    5.49    1.58
  -1   8   1    3.53    1.76
   1  -8  -1    4.51    2.88
   1  -8  -1    4.73    1.77
  -1   8   0   51.56    4.75
   1  -8   0   52.89    6.67
  -1   8   0   50.81    4.88
   1  -8   0   50.60    4.61
  -1   8   0   51.01    3.13
  -1   8  -1   74.55    3.06
  -1   8  -1   72.40    5.53
   1  -8   1   79.30    5.85
   1  -8   1   85.14    8.51
  -1   8  -1   72.88    5.32
  -1   8  -2    6.61    2.31
   1  -8   2    8.58    3.43
  -1   8  -2    5.58    2.12
   1  -8   2    3.64    1.63
  -1   8  -2    4.48    2.34
  -1   8  -3   19.11    3.05
  -1   8  -3   21.94    4.40
  -1   8  -3   21.78    3.14
   1  -8   3   22.81    3.48
   1  -8   4  156.56    8.71
  -1   8  -4  148.53    6.93
  -1   8  -4  157.36    8.21
  -1   8  -4  155.57   10.84
  -1   8  -5    7.90    1.85
  -1   8  -5    5.78    2.90
  -1   8  -5    4.98    2.35
   1  -8   5    3.60    2.08
   1  -8   6   51.89    5.44
  -1   8  -6   39.95    6.48
  -1   8  -6   41.18    3.15
  -1   8  -7   14.94    3.56
   1  -8   7   16.57    3.63
  -1   8  -7    9.65    3.99
  -1   8  -7    9.83    1.49
   1  -8   8   47.96    5.56
  -1   8  -8   38.76    4.85
   1  -8   9    5.86    2.81
  -1   8  -9    2.58    2.36
  -1   8  -9    8.25    4.31
   1  -8  10    8.10    3.33
  -1   8 -10   14.52    5.40
  -1   7  12    9.69    4.32
  -1   7  11   13.93    2.91
  -1   7  11   17.26    4.14
  -1   7  10   25.94    4.32
  -1   7  10   16.28    3.25
   1  -7 -10   22.00    3.65
  -1   7   9   55.00    6.09
  -1   7   9   53.12    4.98
   1  -7  -9   65.12    5.50
  -1   7   9   63.02    6.31
   1  -7  -9   54.48    6.63
  -1   7   8    6.88    2.67
   1  -7  -8    2.61    2.20
   1  -7  -8    2.66    1.63
  -1   7   8    3.86    2.25
  -1   7   8    0.37    1.97
   1  -7  -7    6.93    2.52
   1  -7  -7    3.36    1.59
  -1   7   7    6.27    2.37
  -1   7   7    5.53    2.14
   1  -7  -7    4.43    2.70
  -1   7   7    9.97    2.63
   1  -7  -6   97.96    6.10
  -1   7   6   99.41    6.63
  -1   7   6   91.84    6.46
  -1   7   6   92.72    5.98
   1  -7  -6  101.40    6.89
   1  -7  -6  102.54    8.12
  -1   7   5  146.09    7.20
   1  -7  -5  146.75    9.76
  -1   7   5  141.47    7.53
   1  -7  -5  142.57    7.25
   1  -7  -5  151.57    7.85
   1  -7  -4   17.73    2.74
  -1   7   4   16.03    2.55
   1  -7  -4   22.34    4.08
  -1   7   4   20.96    2.90
   1  -7  -3   21.78    2.86
   1  -7  -3   17.90    2.76
  -1   7   3   23.05    2.93
  -1   7   3   17.18    3.55
  -1   7   3   23.40    2.75
   1  -7  -3   21.14    4.20
  -1   7   2   25.02    3.81
  -1   7   2   18.41    2.34
   1  -7  -2   15.83    2.49
   1  -7  -2   23.87    4.21
  -1   7   2   17.10    2.45
   1  -7  -1    3.68    1.47
  -1   7   1    3.72    1.58
  -1   7   1    6.37    2.30
  -1   7   1    5.51    1.30
   1  -7  -1    6.49    2.78
   1  -7   0   15.12    3.83
  -1   7   0   11.05    2.30
  -1   7   0   13.15    2.54
  -1   7   0   12.48    1.50
   1  -7   0   12.39    2.20
  -1   7  -1    1.27    1.18
   1  -7   1    5.58    2.82
  -1   7  -1    2.73    0.89
   1  -7   1    0.84    1.03
  -1   7  -1    2.22    1.21
  -1   7  -1    2.31    2.31
  -1   7  -2   30.36    3.28
   1  -7   2   25.88    3.26
  -1   7  -2   31.05    3.33
   1  -7   2   36.02    5.12
  -1   7  -3    8.16    2.01
  -1   7  -3    5.29    1.70
   1  -7   3    4.84    1.82
  -1   7  -3    6.53    2.77
  -1   7  -4   84.79    4.80
  -1   7  -4   83.60    5.45
   1  -7   4   77.10    5.73
  -1   7  -4   84.51    7.78
  -1   7  -5  103.89    6.23
   1  -7   5  108.76    7.14
  -1   7  -5  113.55    9.27
  -1   7  -5  113.69    5.03
  -1   7  -6   36.08    3.99
  -1   7  -6   40.18    5.93
   1  -7   6   34.99    4.24
  -1   7  -6   30.74    2.40
   1  -7   7  125.57    8.05
  -1   7  -7   99.77    3.64
  -1   7  -7  117.12    9.87
  -1   7  -7  100.78    6.50
  -1   7  -8    9.31    3.95
  -1   7  -8   10.51    2.66
   1  -7   8    8.38    2.80
   1  -7   9    7.50    2.83
  -1   7  -9    7.47    3.60
  -1   7  -9    4.19    2.45
  -1   7 -10   11.21    3.30
  -1   7 -10    9.53    4.40
   1  -7  10   14.51    3.57
   1  -7  11   26.12    4.85
  -1   7 -11   21.34    5.49
  -1   6  12   24.25    4.70
  -1   6  12   12.88    2.97
  -1   6  12   23.47    4.67
  -1   6  11   11.31    2.98
  -1   6  11   17.47    3.94
  -1   6  11   14.43    3.92
  -1   6  10   41.55    4.38
  -1   6  10   46.42    5.84
  -1   6  10   51.01    5.75
  -1   6   9   12.97    3.19
   1  -6  -9   11.93    3.23
  -1   6   9    7.96    2.28
   1  -6  -9    9.27    2.31
  -1   6   9   10.48    2.99
  -1   6   8    1.44    1.34
  -1   6   8    6.71    2.57
   1  -6  -8    1.42    1.60
  -1   6   8    1.89    1.58
   1  -6  -8    4.18    2.38
   1  -6  -7  206.43   10.47
   1  -6  -7  190.18    9.32
  -1   6   7  177.89    8.91
  -1   6   7  190.37    9.42
  -1   6   7  178.92    7.83
   1  -6  -7  172.75    7.82
   1  -6  -6  287.14   12.12
   1  -6  -6  281.91    9.62
  -1   6   6  292.67   10.81
  -1   6   6  290.54   10.84
  -1   6   6  280.77    9.42
   1  -6  -6  287.35   10.80
  -1   6   5    2.75    1.41
  -1   6   5    3.53    1.36
   1  -6  -5    5.28    1.91
   1  -6  -5    5.22    1.58
   1  -6  -5    2.75    2.13
  -1   6   5    2.87    1.35
  -1   6   4    1.58    1.51
  -1   6   4   -0.36    0.77
   1  -6  -4    2.08    1.70
   1  -6  -4    2.23    1.10
   1  -6  -4    2.15    1.40
   1  -6  -3   63.75    4.37
   1  -6  -3   62.81    4.24
  -1   6   3   61.49    4.02
  -1   6   3   66.00    4.46
   1  -6  -3   60.50    5.70
   1  -6  -2   93.93    5.26
   1  -6  -2   99.31    4.88
   1  -6  -2   96.47    7.13
  -1   6   2   98.27    4.73
  -1   6   2  102.57    5.41
  -1   6   1    0.96    1.30
  -1   6   1    0.24    1.07
   1  -6  -1    1.98    1.24
  -1   6   1   -0.01    0.73
   1  -6  -1    1.49    2.08
  -1   6   0   35.93    3.39
  -1   6   0   34.22    3.41
  -1   6   0   35.68    2.29
   1  -6   0   34.98    3.25
   1  -6   0   35.96    4.65
  -1   6  -1   72.04    4.61
  -1   6  -1   64.03    2.47
  -1   6  -1   83.11    6.21
   1  -6   1   73.18    6.51
  -1   6  -1   70.80    4.70
   1  -6   1   72.02    4.71
  -1   6  -2    0.72    0.91
   1  -6   2    3.60    1.47
   1  -6   2    3.28    2.03
  -1   6  -2    1.56    1.31
  -1   6  -2    5.30    2.10
  -1   6  -3   50.22    3.74
  -1   6  -3   42.77    4.96
   1  -6   3   36.96    3.56
  -1   6  -3   47.33    3.39
   1  -6   4  312.75   10.69
  -1   6  -4  317.62   13.75
  -1   6  -4  319.35    9.62
  -1   6  -4  319.66    7.93
   1  -6   5  691.18   16.43
  -1   6  -5  675.97   10.44
  -1   6  -5  658.40   20.40
  -1   6  -5  671.48   14.20
  -1   6  -6  150.31   10.04
  -1   6  -6  131.93    6.63
   1  -6   6  140.30    7.70
  -1   6  -6  138.28    4.28
   1  -6   7   59.65    5.30
  -1   6  -7   49.82    4.31
  -1   6  -7   54.18    6.50
  -1   6  -7   49.61    2.34
  -1   6  -8    6.73    2.21
  -1   6  -8    5.89    2.68
   1  -6   8    2.63    1.97
   1  -6   9   29.04    4.18
  -1   6  -9   28.56    3.84
   1  -6   9   22.85    3.39
  -1   6  -9   25.30    4.96
  -1   6 -10   12.26    4.28
   1  -6  10    9.52    2.68
   1  -6  10   12.61    3.22
  -1   6 -10    7.57    2.23
   1  -6  11    5.98    2.68
   1  -6  11    6.02    2.58
  -1   6 -11    5.06    3.24
  -1   6 -11    5.04    2.62
  -1   6 -12    2.79    3.70
   1  -6  12    3.32    2.56
   1  -6  12    6.52    3.15
  -1   5  13   39.23    6.08
  -1   5  13   33.82    5.59
  -1   5  12   17.11    3.40
  -1   5  12   20.50    4.77
  -1   5  12   17.61    4.18
  -1   5  11   28.39    4.59
  -1   5  11   27.43    3.71
  -1   5  11   40.06    5.20
  -1   5  10    3.87    1.88
  -1   5  10    7.67    2.96
   1  -5 -10    1.36    1.80
  -1   5  10   10.95    3.23
  -1   5   9  106.65    7.41
   1  -5  -9   98.29    6.08
   1  -5  -9  104.35    7.50
  -1   5   9   97.44    6.13
  -1   5   9   98.67    7.12
   1  -5  -8   22.14    3.52
  -1   5   8   20.50    2.77
  -1   5   8   23.70    3.57
  -1   5   8   21.56    3.37
   1  -5  -8   20.07    2.82
  -1   5   7    1.57    1.59
   1  -5  -7    2.73    1.54
  -1   5   7    1.49    1.41
   1  -5  -7    1.04    1.15
  -1   5   7    1.54    1.30
  -1   5   6   27.21    3.34
  -1   5   6   30.44    3.12
  -1   5   6   28.09    3.36
   1  -5  -6   24.09    2.87
   1  -5  -6   31.88    3.59
  -1   5   5   65.00    4.24
   1  -5  -5   57.98    4.03
  -1   5   5   55.41    4.28
  -1   5   5   56.36    4.40
   1  -5  -5   63.61    4.56
   1  -5  -4   23.49    3.18
  -1   5   4   15.70    2.08
   1  -5  -4   15.88    2.29
  -1   5   4   17.92    2.34
   1  -5  -4   19.67    2.42
  -1   5   3   33.09    2.87
   1  -5  -3   32.05    2.94
   1  -5  -3   30.11    2.78
  -1   5   3   32.41    2.81
  -1   5   2  223.24    7.26
   1  -5  -2  224.77    9.76
   1  -5  -2  219.97    6.70
   1  -5  -2  223.34    7.36
  -1   5   2  220.74    6.56
   1  -5  -1  130.10    5.64
  -1   5   1  127.35    4.43
  -1   5   1  139.28    5.76
   1  -5  -1  132.40    4.69
  -1   5   0  261.54    7.96
  -1   5   0  259.52    8.39
  -1   5   0  253.42    5.35
   1  -5   0  243.41    7.71
  -1   5  -1   12.12    1.95
   1  -5   1   15.24    2.87
  -1   5  -1   11.24    0.96
  -1   5  -1   13.74    2.03
   1  -5   1   12.74    1.92
  -1   5  -2  128.43    7.56
  -1   5  -2  120.17    4.92
  -1   5  -2  133.42    5.42
   1  -5   2  135.68    7.88
   1  -5   2  124.56    5.75
  -1   5  -3    9.94    2.36
   1  -5   3    6.18    1.53
  -1   5  -3    5.51    1.31
  -1   5  -3    4.92    1.27
   1  -5   3    8.07    2.18
   1  -5   4  173.87    7.34
  -1   5  -4  176.44    9.57
  -1   5  -4  177.04    5.02
  -1   5  -4  166.96    6.36
   1  -5   5  161.93    7.39
  -1   5  -5  151.57    4.13
  -1   5  -5  147.35    6.17
  -1   5  -5  154.20    9.29
  -1   5  -6  172.40   10.11
   1  -5   6  191.37    8.30
  -1   5  -6  170.47    6.88
  -1   5  -6  167.17    3.98
   1  -5   6  175.13    7.05
  -1   5  -7    1.62    1.37
  -1   5  -7    1.29    0.59
   1  -5   7    0.51    1.10
   1  -5   7    2.14    1.23
  -1   5  -7    4.03    2.05
  -1   5  -8    0.99    1.24
   1  -5   8    3.07    0.87
  -1   5  -8    2.48    1.97
  -1   5  -8    1.87    0.92
   1  -5   8    2.98    1.57
   1  -5   8    1.85    1.57
   1  -5   8    3.62    0.99
   1  -5   9   70.61    3.80
   1  -5   9   66.79    5.26
  -1   5  -9   76.56    5.45
  -1   5  -9   72.74    3.90
   1  -5   9   80.22    6.10
  -1   5  -9   79.09    7.67
  -1   5 -10   10.76    2.65
  -1   5 -10   10.24    1.92
   1  -5  10   12.48    2.93
   1  -5  10   11.51    2.77
  -1   5 -10   16.67    4.30
   1  -5  10    5.59    0.88
   1  -5  10   11.96    1.79
   1  -5  11   38.61    4.78
   1  -5  11   34.21    4.18
   1  -5  11   32.74    3.20
  -1   5 -11   32.71    3.23
  -1   5 -11   31.46    4.11
  -1   5 -11   32.63    5.41
   1  -5  12   21.17    4.04
  -1   5 -12   23.67    5.38
   1  -5  12   26.44    3.19
   1  -5  12   22.26    3.88
  -1   5 -12   17.55    3.68
  -1   5 -13   35.17    6.57
   1  -5  13   38.33    5.17
   1  -5  13   35.44    5.17
  -1   4  13   12.26    3.79
  -1   4  13   14.04    3.30
  -1   4  13   19.20    4.40
  -1   4  12   30.18    4.84
  -1   4  12   31.18    4.79
  -1   4  12   23.42    3.45
  -1   4  11   29.24    3.72
  -1   4  11   36.64    4.99
  -1   4  11   30.12    4.63
  -1   4  10    3.86    2.05
   1  -4 -10    1.22    1.67
  -1   4  10    1.47    1.41
  -1   4   9    6.12    2.23
   1  -4  -9    1.79    1.81
  -1   4   9    1.48    1.61
  -1   4   9    5.90    1.85
   1  -4  -8    8.03    1.98
  -1   4   8    4.24    1.63
  -1   4   8    3.66    1.77
  -1   4   8   11.09    2.61
   1  -4  -8    8.50    2.45
  -1   4   7   66.27    4.42
   1  -4  -7   69.01    4.45
  -1   4   7   67.51    5.09
   1  -4  -7   66.06    5.15
  -1   4   7   72.54    5.40
   1  -4  -6   44.15    3.38
  -1   4   6   46.54    4.02
   1  -4  -6   40.80    3.89
  -1   4   6   42.06    3.35
  -1   4   6   41.19    3.81
  -1   4   5   44.10    3.26
  -1   4   5   44.54    3.72
   1  -4  -5   44.01    3.28
   1  -4  -5   43.15    3.67
  -1   4   5   42.38    3.62
   1  -4  -4   87.94    4.37
  -1   4   4   89.78    4.76
  -1   4   4   87.96    4.33
  -1   4   4   90.78    4.82
   1  -4  -4   90.57    4.85
   1  -4  -3    1.74    0.89
  -1   4   3    1.89    1.08
   1  -4  -3    2.85    0.94
  -1   4   3    2.45    0.86
  -1   4   2  159.47    5.25
   1  -4  -2  158.70    5.59
  -1   4   2  162.45    5.58
   1  -4  -2  166.55    5.41
   1  -4  -1  305.88    7.74
   1  -4  -1  311.57    9.96
   1  -4  -1  302.44    6.45
  -1   4   1  313.37    7.72
  -1   4   1  311.61    6.31
  -1   4   0   85.32    4.10
   1  -4   0   80.89    4.00
   1  -4   0   83.03    5.36
  -1   4   0   85.61    2.77
   1  -4   0   83.62    2.86
  -1   4  -1    3.90    1.18
  -1   4  -1    1.55    0.38
  -1   4  -1    0.88    0.95
   1  -4   1    2.05    0.73
  -1   4  -1    2.67    0.99
   1  -4   1    2.46    1.38
   1  -4   2   38.86    3.04
  -1   4  -2   40.59    3.73
  -1   4  -2   38.73    2.47
  -1   4  -2   40.95    2.69
   1  -4   2   46.38    4.40
  -1   4  -3  151.30    7.80
  -1   4  -3  151.49    5.15
   1  -4   3  152.97    6.03
  -1   4  -3  155.47    4.35
   1  -4   3  157.95    7.87
  -1   4  -4    2.65    0.65
   1  -4   4    3.10    1.19
  -1   4  -4    3.14    1.68
  -1   4  -4    3.89    1.17
  -1   4  -5   13.06    1.07
  -1   4  -5   14.76    1.89
  -1   4  -5   15.90    1.11
  -1   4  -5   18.70    3.24
   1  -4   5   15.16    1.05
   1  -4   5   17.38    2.31
   1  -4   5   14.71    1.31
   1  -4   5   15.34    2.06
  -1   4  -6  126.82    7.84
   1  -4   6  122.18    3.66
   1  -4   6  127.67    6.36
  -1   4  -6  116.93    5.43
   1  -4   6  121.67    5.56
  -1   4  -6  120.40    3.72
   1  -4   6  111.04    3.37
  -1   4  -7   63.96    3.24
   1  -4   7   67.42    3.19
   1  -4   7   62.47    4.28
  -1   4  -7   60.75    5.77
   1  -4   7   55.12    2.49
   1  -4   7   66.70    4.91
  -1   4  -7   62.51    4.28
   1  -4   8   15.98    2.53
  -1   4  -8   14.86    1.97
   1  -4   8   13.34    1.36
  -1   4  -8   13.56    2.43
  -1   4  -8    8.15    2.77
   1  -4   8   13.37    2.38
  -1   4  -9   20.51    3.86
   1  -4   9   15.13    2.60
   1  -4   9   23.15    2.42
   1  -4   9   15.00    1.61
  -1   4  -9   17.76    2.36
  -1   4  -9   23.07    3.07
   1  -4  10    9.85    2.31
   1  -4  10    4.77    1.23
  -1   4 -10    9.05    3.15
   1  -4  10    7.60    2.19
  -1   4 -10    5.97    1.84
  -1   4 -10    3.63    1.71
  -1   4 -11   11.18    2.53
  -1   4 -11   13.47    3.65
  -1   4 -11    8.98    2.65
   1  -4  11    8.06    1.44
   1  -4  11    9.13    2.45
   1  -4  11   10.82    2.86
   1  -4  12    3.27    1.25
  -1   4 -12    8.11    3.75
  -1   4 -12    5.93    2.21
  -1   4 -12    3.81    2.25
   1  -4  12    5.37    2.62
   1  -4  13    5.48    2.61
   1  -4  13    9.69    3.32
  -1   4 -13    9.75    3.91
   1  -4  13   11.18    2.95
  -1   3  14   72.56    7.68
  -1   3  14   71.69    6.65
  -1   3  14   60.85    7.08
  -1   3  13   23.80    3.73
  -1   3  13   22.01    4.74
  -1   3  13   28.60    4.93
  -1   3  13   20.48    3.69
  -1   3  12   16.34    3.78
  -1   3  12   15.01    3.83
  -1   3  12   16.08    2.99
  -1   3  11    9.68    2.25
  -1   3  11   11.44    3.28
   1  -3 -11   11.40    3.44
  -1   3  11   10.72    2.93
   1  -3 -10   30.97    4.17
  -1   3  10   38.86    4.52
  -1   3  10   29.73    3.48
  -1   3  10   35.22    4.24
   1  -3  -9    0.34    1.11
  -1   3   9    3.05    1.78
  -1   3   9    3.92    1.60
  -1   3   9    0.58    1.25
  -1   3   8    2.14    1.35
  -1   3   8    1.24    0.98
   1  -3  -8    3.76    1.59
  -1   3   8    3.43    1.80
   1  -3  -7  520.81   11.57
  -1   3   7  556.41   14.01
  -1   3   7  533.91   13.73
   1  -3  -7  557.89   14.09
  -1   3   7  538.74   11.55
  -1   3   6   39.54    3.65
   1  -3  -6   38.83    3.62
   1  -3  -6   34.51    2.86
  -1   3   6   28.45    3.04
  -1   3   6   41.85    3.12
   1  -3  -5   25.21    2.38
  -1   3   5   23.54    2.66
   1  -3  -5   30.76    2.97
  -1   3   5   25.95    2.76
  -1   3   4   57.50    3.64
   1  -3  -4   60.45    3.81
   1  -3  -4   54.48    3.18
  -1   3   4   55.43    3.58
  -1   3   4   56.09    3.24
  -1   3   3  177.75    5.85
   1  -3  -3  191.30    6.07
  -1   3   3  182.72    5.84
   1  -3  -3  183.71    5.51
  -1   3   3  186.65    5.55
  -1   3   2  187.06    5.34
  -1   3   2  172.85    5.00
   1  -3  -2  177.31    5.27
   1  -3  -2  176.54    5.19
  -1   3   1  118.70    4.17
   1  -3  -1  128.96    5.41
  -1   3   1  117.47    3.55
   1  -3  -1  120.20    4.26
   1  -3  -1  118.97    3.72
   1  -3   0    1.22    0.80
   1  -3   0    0.73    0.44
  -1   3   0    0.67    0.66
   1  -3   0    1.22    0.71
  -1   3   0    1.39    0.46
   1  -3   1    0.51    0.51
  -1   3  -1    0.54    0.66
  -1   3  -1   -0.34    0.65
   1  -3   1    0.49    0.81
   1  -3   2   19.14    1.87
  -1   3  -2   15.79    1.45
  -1   3  -2   16.55    2.13
   1  -3   2   18.81    2.50
  -1   3  -2   17.66    1.35
  -1   3  -2   18.54    1.90
  -1   3  -3   10.72    1.29
  -1   3  -3   11.40    0.93
   1  -3   3    9.33    1.23
  -1   3  -3    8.13    1.57
   1  -3   3   11.30    1.47
   1  -3   4  163.04    3.40
  -1   3  -4  174.70    2.97
   1  -3   4  173.73    3.35
   1  -3   4  188.11    6.35
  -1   3  -4  175.06    7.93
  -1   3  -4  175.76    5.40
  -1   3  -4  150.81    3.46
   1  -3   4  169.99    5.17
  -1   3  -5   94.72    3.26
  -1   3  -5   79.77    3.96
   1  -3   5   74.70    3.83
   1  -3   5   92.50    3.09
   1  -3   5   77.04    2.40
  -1   3  -5   85.74    5.84
   1  -3   5   85.75    4.57
   1  -3   6   19.07    1.64
  -1   3  -6   22.90    2.36
  -1   3  -6   24.59    2.07
   1  -3   6   22.22    1.49
   1  -3   6   23.13    2.43
  -1   3  -6   27.39    3.52
  -1   3  -7    0.83    0.97
  -1   3  -7    3.73    1.14
   1  -3   7    1.77    1.28
   1  -3   7    0.53    0.74
   1  -3   7    0.61    0.59
  -1   3  -7    1.16    1.50
   1  -3   8   12.40    1.80
   1  -3   8   14.69    1.55
  -1   3  -8   14.31    2.13
  -1   3  -8   12.45    2.12
  -1   3  -8    9.58    2.10
   1  -3   8   11.13    2.09
  -1   3  -9   30.46    3.06
  -1   3  -9   23.83    3.87
   1  -3   9   30.39    2.28
   1  -3   9   29.90    2.89
   1  -3   9   29.60    3.56
  -1   3  -9   24.86    3.05
   1  -3  10   27.68    2.27
   1  -3  10   30.66    3.34
   1  -3  10   18.45    3.11
  -1   3 -10   27.69    3.13
  -1   3 -10   22.09    4.07
  -1   3 -10   26.64    3.26
   1  -3  11    4.85    1.53
  -1   3 -11    3.90    2.53
  -1   3 -11    4.61    2.27
  -1   3 -11    6.98    2.34
   1  -3  11    5.98    1.95
   1  -3  11    5.47    2.42
   1  -3  12   12.77    3.11
  -1   3 -12   14.57    3.91
  -1   3 -12   11.73    3.09
  -1   3 -12   14.61    3.10
   1  -3  12   16.20    2.85
   1  -3  12   11.27    2.01
  -1   3 -13    1.28    2.03
  -1   3 -13    3.20    2.44
   1  -3  13    7.89    3.18
   1  -3  13    8.17    2.62
  -1   3 -13    9.92    3.84
  -1   3 -14   22.80    5.28
   1  -3  14   21.81    4.59
  -1   2  14    4.76    3.11
  -1   2  14    1.53    2.98
  -1   2  14    5.85    2.96
  -1   2  13   17.26    3.26
  -1   2  13   17.39    3.66
  -1   2  13   17.31    3.24
  -1   2  13   17.41    3.79
  -1   2  12   48.05    5.59
  -1   2  12   48.12    5.75
  -1   2  12   39.80    4.46
  -1   2  12   46.32    4.66
   1  -2 -11   90.53    7.12
  -1   2  11  100.61    6.35
  -1   2  11   96.44    7.26
  -1   2  11  103.52    7.40
  -1   2  10   13.27    2.43
  -1   2  10    8.64    2.39
   1  -2 -10   10.26    2.55
   1  -2 -10   13.00    2.78
  -1   2  10   11.41    2.85
   1  -2  -9   24.75    3.55
  -1   2   9   29.06    3.83
   1  -2  -9   25.94    3.25
  -1   2   9   26.00    2.86
  -1   2   9   25.08    3.42
   1  -2  -8   41.45    3.91
   1  -2  -8   42.51    4.19
  -1   2   8   40.96    3.41
  -1   2   8   35.45    3.73
  -1   2   8   39.51    3.87
   1  -2  -7  405.66   11.47
  -1   2   7  403.72   11.51
  -1   2   7  398.74    9.62
  -1   2   7  393.56   11.29
   1  -2  -7  414.63   11.29
  -1   2   6  136.43    6.26
   1  -2  -6  124.76    5.72
  -1   2   6  140.31    5.34
   1  -2  -6  144.52    6.39
  -1   2   6  138.27    6.35
   1  -2  -5  283.97    8.02
  -1   2   5  282.44    7.08
   1  -2  -5  271.76    8.11
   1  -2  -5  270.33    7.11
  -1   2   5  273.56    8.14
   1  -2  -4  206.91    5.77
  -1   2   4  223.41    6.79
   1  -2  -4  218.34    6.69
  -1   2   4  218.65    6.65
  -1   2   4  219.52    5.83
   1  -2  -3   27.15    1.95
  -1   2   3   28.25    2.01
  -1   2   3   25.23    2.18
  -1   2   3   26.92    2.13
   1  -2  -3   28.70    2.23
  -1   2   2   25.13    1.80
  -1   2   2   29.66    1.92
   1  -2  -2   27.34    1.87
  -1   2   2   26.60    1.92
   1  -2  -2   27.97    1.93
   1  -2  -1  104.35    3.11
  -1   2   1  105.37    3.43
   1  -2  -1  105.16    3.43
  -1   2   1   97.18    2.91
   1  -2   0   64.77    3.26
   1  -2   0   58.84    2.60
  -1   2   0   61.07    2.59
  -1   2   0   60.61    1.74
   1  -2   0   56.53    1.77
  -1   2  -1   33.28    2.04
   1  -2   1   33.15    1.96
   1  -2   1   28.03    2.34
  -1   2  -1   34.35    2.36
   1  -2   2  986.74    8.55
  -1   2  -2  979.16   14.04
   1  -2   2 1012.05   11.38
   1  -2   2  990.48   14.14
  -1   2  -2 1002.77    8.76
   1  -2   3    5.17    0.78
  -1   2  -3    5.70    0.92
   1  -2   3    7.14    1.14
  -1   2  -3    5.88    1.24
   1  -2   3    6.46    0.70
  -1   2  -3    5.16    0.66
   1  -2   4   43.35    1.50
  -1   2  -4   51.25    3.82
  -1   2  -4   54.57    2.77
  -1   2  -4   54.26    2.38
   1  -2   4   57.86    2.84
   1  -2   4   58.73    2.34
  -1   2  -5   73.55    4.77
   1  -2   5   80.45    2.28
   1  -2   5   80.45    3.26
  -1   2  -5   75.49    3.60
  -1   2  -5   82.53    3.42
   1  -2   5   72.91    3.56
  -1   2  -6  232.55    8.82
   1  -2   6  251.40    4.75
   1  -2   6  247.65    6.45
  -1   2  -6  254.12    7.15
   1  -2   6  239.21    7.12
  -1   2  -6  260.48    6.80
  -1   2  -7   64.48    3.97
   1  -2   7   66.74    3.77
   1  -2   7   63.20    2.70
  -1   2  -7   68.26    3.87
   1  -2   7   61.32    4.04
   1  -2   8   11.59    2.06
   1  -2   8   13.54    2.01
   1  -2   8   13.76    1.56
  -1   2  -8   11.39    2.02
  -1   2  -8   13.57    2.09
   1  -2   9   30.06    2.35
   1  -2   9   27.94    3.47
  -1   2  -9   29.38    3.25
   1  -2   9   30.49    3.22
  -1   2  -9   32.12    3.32
   1  -2  10    3.28    1.33
  -1   2 -10    1.80    1.71
   1  -2  10    3.83    1.90
   1  -2  10    4.41    2.12
  -1   2 -10    2.55    1.88
   1  -2  11   30.09    2.70
  -1   2 -11   27.82    3.74
   1  -2  11   30.13    3.63
  -1   2 -11   32.84    3.92
   1  -2  11   25.75    3.75
   1  -2  12   15.47    3.31
  -1   2 -12   13.28    3.30
   1  -2  12   12.82    3.41
   1  -2  12   10.58    2.13
  -1   2 -12    7.88    2.66
  -1   2 -13   18.75    4.33
   1  -2  13   13.67    3.53
  -1   2 -13   16.56    3.72
  -1   2 -13   18.65    3.68
   1  -2  13   16.75    2.68
   1  -2  13   21.13    3.63
   1  -2  14    8.92    2.96
   1  -2  14    6.55    3.29
  -1   2 -14   15.77    4.34
  -1   1  14   20.37    4.48
  -1   1  14   24.92    4.03
  -1   1  14   21.62    4.15
  -1   1  13  206.34   10.23
  -1   1  13  205.90   11.20
  -1   1  13  209.02   10.10
  -1   1  13  215.77   11.97
  -1   1  12   59.21    5.36
  -1   1  12   65.25    6.23
  -1   1  12   57.12    6.17
  -1   1  12   57.87    5.06
   1  -1 -12   55.07    5.76
  -1   1  11   62.59    5.19
  -1   1  11   63.62    5.04
   1  -1 -11   56.47    5.56
  -1   1  11   57.88    5.68
  -1   1  11   51.88    5.24
   1  -1 -11   56.13    5.38
  -1   1  10    4.23    1.96
   1  -1 -10    3.31    1.93
   1  -1 -10    4.56    1.82
  -1   1  10    4.46    1.90
  -1   1  10    5.49    1.85
  -1   1  10    2.93    1.94
  -1   1   9   -0.27    1.07
  -1   1   9    2.59    1.54
   1  -1  -9    2.00    1.59
  -1   1   9    2.81    1.64
   1  -1  -9    3.01    1.52
  -1   1   9    3.88    1.44
  -1   1   8   43.11    3.51
   1  -1  -8   36.65    3.64
  -1   1   8   37.26    3.74
   1  -1  -8   41.12    3.96
  -1   1   8   40.10    3.93
  -1   1   7    2.01    1.26
  -1   1   7    2.99    1.47
   1  -1  -7    2.33    1.36
   1  -1  -7    4.18    1.50
  -1   1   7    2.07    0.97
  -1   1   6    9.41    1.78
  -1   1   6   10.14    1.64
  -1   1   6   11.79    1.89
   1  -1  -6   10.32    1.88
   1  -1  -6    9.21    1.66
  -1   1   5   20.77    2.24
   1  -1  -5   23.52    2.33
  -1   1   5   19.67    2.22
  -1   1   5   21.10    1.99
   1  -1  -5   19.21    2.14
  -1   1   4   31.05    2.16
   1  -1  -4   27.24    2.26
  -1   1   4   34.66    2.60
   1  -1  -4   36.97    2.63
  -1   1   4   37.88    2.73
   1  -1  -3   29.01    1.96
  -1   1   3   30.46    2.19
  -1   1   3   27.51    2.03
   1  -1  -3   30.84    2.17
   1  -1  -3   32.53    2.20
  -1   1   3   32.68    1.97
   1  -1  -2    0.27    0.46
  -1   1   2    1.77    0.73
  -1   1   2    0.96    0.51
   1  -1  -2    0.26    0.58
  -1   1   2    0.38    0.50
   1  -1  -2   -0.30    0.32
   1  -1  -1   18.88    1.26
  -1   1   1   21.26    1.30
  -1   1   1   23.25    1.39
   1  -1  -1   23.77    1.36
  -1   1   1   22.26    1.35
   1  -1  -1   22.65    1.28
  -1   1   0  145.21    3.16
   1  -1   0  144.92    3.21
   1  -1   0  145.78    2.56
  -1   1   0  152.38    2.60
   1  -1   1  221.85    4.01
   1  -1   1  222.02    4.63
  -1   1  -1  226.50    4.03
  -1   1  -2  218.10    5.12
  -1   1  -2  227.19    3.33
   1  -1   2  222.93    3.61
   1  -1   2  221.67    3.27
   1  -1   2  220.96    4.36
   1  -1   2  223.44    5.22
   1  -1   3   18.37    1.31
   1  -1   3   19.53    1.33
  -1   1  -3   16.03    1.61
  -1   1  -3   18.57    1.36
  -1   1  -3   17.78    1.26
  -1   1  -4  101.14    3.57
  -1   1  -4  106.23    3.62
   1  -1   4  101.30    3.58
   1  -1   4  108.40    3.63
  -1   1  -5  107.73    4.11
   1  -1   5  101.51    4.17
  -1   1  -5  109.90    4.26
   1  -1   5  106.02    4.06
   1  -1   6  311.63    7.79
  -1   1  -6  336.31    8.09
  -1   1  -6  320.04    7.99
   1  -1   6  313.63    8.14
   1  -1   6  331.39    5.88
  -1   1  -7   39.79    3.14
  -1   1  -7   38.78    3.08
   1  -1   7   34.93    3.10
   1  -1   7   33.61    2.14
   1  -1   7   37.86    3.02
   1  -1   8   97.85    5.20
   1  -1   8   92.21    3.87
  -1   1  -8   93.22    5.10
   1  -1   8   90.24    5.20
  -1   1  -8   89.27    4.90
   1  -1   9   36.07    3.57
   1  -1   9   35.39    2.65
   1  -1   9   36.43    3.80
  -1   1  -9   38.88    3.59
  -1   1  -9   39.65    3.58
   1  -1  10   17.93    2.16
  -1   1 -10   18.99    2.90
  -1   1 -10   18.86    2.84
   1  -1  10   19.19    3.14
   1  -1  10   22.02    3.25
   1  -1  11   93.86    6.71
   1  -1  11   93.64    6.46
   1  -1  11   87.76    4.85
  -1   1 -11   97.68    6.53
  -1   1 -11  106.43    6.61
   1  -1  12    4.69    2.57
   1  -1  12    4.78    2.51
  -1   1 -12    1.83    2.33
   1  -1  12    2.59    1.74
  -1   1 -12    5.87    2.53
   1  -1  13   77.19    6.53
   1  -1  13   79.36    6.31
  -1   1 -13   69.00    6.31
  -1   1 -13   61.80    5.79
   1  -1  13   85.28    7.28
   1  -1  13   76.84    5.10
   1  -1  14    7.91    3.20
   1  -1  14    9.02    3.23
   1  -1  14    9.14    2.52
  -1   0  14    6.89    3.36
  -1   0  14    5.40    2.75
  -1   0  14    8.94    3.44
  -1   0  13  194.61    9.48
  -1   0  13  190.89   11.19
  -1   0  13  177.23   10.38
  -1   0  13  186.40   10.02
  -1   0  12   37.99    4.94
  -1   0  12   44.32    4.61
   1   0 -12   43.37    5.22
  -1   0  12   48.52    5.24
   1   0 -12   39.48    4.59
  -1   0  12   45.31    5.57
  -1   0  11    7.45    2.00
   1   0 -11    6.74    2.30
  -1   0  11   11.11    2.94
   1   0 -11   11.95    3.31
  -1   0  11   13.15    3.02
  -1   0  11    8.00    2.42
  -1   0  10   12.85    2.89
   1   0 -10   11.03    2.82
  -1   0  10   10.43    2.39
  -1   0  10   12.06    2.27
  -1   0  10   10.65    2.11
   1   0 -10   13.03    2.95
  -1   0   9   21.31    2.82
  -1   0   9   15.35    2.34
  -1   0   9   18.33    3.09
   1   0  -9   20.41    3.20
  -1   0   9   17.79    2.83
   1   0  -9   19.16    2.72
  -1   0   8    2.03    1.30
  -1   0   8    1.07    0.95
  -1   0   8    0.91    0.95
   1   0  -8    0.64    1.12
  -1   0   8    1.79    1.51
   1   0  -8    0.92    1.24
  -1   0   7    6.12    1.45
  -1   0   7    3.75    1.49
  -1   0   7    6.74    1.46
   1   0  -7    2.20    1.15
  -1   0   7    4.61    1.21
   1   0  -7    5.17    1.41
  -1   0   6   66.62    3.72
  -1   0   6   65.16    4.09
   1   0  -6   67.32    4.19
  -1   0   6   65.07    3.64
  -1   0   6   67.00    4.28
   1   0  -6   67.29    4.09
  -1   0   5  552.65    9.74
  -1   0   5  548.12   10.62
  -1   0   5  559.06   11.28
   1   0  -5  565.14   10.73
  -1   0   5  565.84    9.86
  -1   0   4   55.34    3.25
   1   0  -4   58.17    3.16
  -1   0   4   57.43    3.14
  -1   0   4   55.43    2.83
  -1   0   4   57.13    2.91
   1   0  -4   57.60    3.28
  -1   0   3  302.80    5.83
   1   0  -3  334.88    6.71
  -1   0   3  312.39    6.41
  -1   0   3  303.86    6.63
   1   0  -3  310.67    6.56
  -1   0   3  314.75    6.10
   1   0  -2    6.27    0.87
  -1   0   2    5.27    0.77
  -1   0   2    5.36    0.75
   1   0  -2    6.58    0.89
  -1   0   2    4.69    0.83
  -1   0   2    4.82    0.76
   1   0  -1    0.80    0.34
   1   0   1   63.60    1.37
   1   0   2   55.40    2.19
   1   0   2   56.52    1.74
   1   0   2   53.77    1.77
   1   0   3  417.96    6.97
   1   0   3  429.13    6.24
  -1   0  -3  437.98    7.14
  -1   0  -3  415.10    5.89
   1   0   4   35.36    2.18
  -1   0  -4   34.42    2.33
   1   0   4   37.04    2.38
  -1   0  -4   34.40    2.09
   1   0   5  117.56    4.76
  -1   0  -5  118.55    4.69
   1   0   5  110.08    4.40
  -1   0  -5  113.36    4.22
   1   0   6   11.06    1.52
  -1   0  -6   12.99    1.83
  -1   0  -6   11.84    1.53
   1   0   6   14.29    1.90
  -1   0  -7    8.68    1.59
   1   0   7   10.07    1.79
   1   0   7    9.44    1.64
  -1   0  -7    9.14    1.87
  -1   0  -8    4.52    1.48
   1   0   8    3.70    1.28
  -1   0  -8    4.91    1.41
   1   0   8    5.57    1.66
   1   0   9   16.56    2.86
  -1   0  -9   16.59    2.40
   1   0   9   13.43    2.50
  -1   0  -9   18.01    2.85
   1   0  10   46.02    4.49
  -1   0 -10   40.05    4.15
   1   0  10   40.86    4.23
  -1   0 -10   45.21    4.09
  -1   0 -11  265.99   10.27
  -1   0 -11  268.27   11.02
   1   0  11  257.06   11.02
   1   0  11  251.94   10.67
   1   0  11  261.38    8.63
   1   0  11  285.69    9.97
   1   0  12   15.61    3.29
   1   0  12   18.76    3.05
   1   0  12   14.19    3.21
  -1   0 -12   20.86    3.34
   1   0  12   17.96    2.64
   1   0  13   11.41    3.74
   1   0  13    8.71    2.30
   1   0  13   10.15    2.72
   1   0  13   13.42    3.63
   1   0  14   19.36    4.24
   1   0  14   11.10    2.72
   1   0  14    8.47    3.00
   1   0  14    8.69    3.52
  -1  -1  14    6.48    3.08
  -1  -1  14    4.95    3.03
  -1  -1  14   10.03    3.87
  -1  -1  13   54.52    5.17
  -1  -1  13   49.05    5.46
  -1  -1  13   55.00    6.21
  -1  -1  12   38.76    5.20
   1   1 -12   28.73    4.37
  -1  -1  12   25.47    4.05
   1   1 -12   36.74    4.78
  -1  -1  12   37.02    4.68
  -1  -1  12   26.48    3.56
  -1  -1  11    8.98    2.24
  -1  -1  11   13.95    3.30
   1   1 -11   14.22    3.02
   1   1 -11   11.79    2.96
  -1  -1  11   11.92    2.70
  -1  -1  10   18.14    3.32
  -1  -1  10   12.19    2.80
   1   1 -10   17.55    2.99
   1   1 -10   21.14    3.37
  -1  -1  10   17.11    2.61
   1   1  -9    0.91    1.27
  -1  -1   9    1.82    1.21
  -1  -1   9    0.73    1.11
  -1  -1   9    2.15    1.47
   1   1  -9    1.51    1.79
  -1  -1   8  277.30   10.10
  -1  -1   8  279.30    8.48
   1   1  -8  287.63    9.35
  -1  -1   8  272.65    9.38
   1   1  -8  271.51    9.67
  -1  -1   7    1.57    1.04
  -1  -1   7    4.31    1.44
   1   1  -7    5.46    1.54
  -1  -1   7    2.34    1.02
   1   1  -7    2.25    1.10
   1   1  -6    9.29    1.57
   1   1  -6   12.88    2.04
  -1  -1   6   11.35    1.63
  -1  -1   6   10.43    2.01
  -1  -1   6   10.63    1.70
   1   1  -5    3.66    1.19
  -1  -1   5    4.68    1.41
  -1  -1   5    5.37    1.15
  -1  -1   5    4.71    1.07
   1   1  -5    3.12    1.09
   1   1  -4   61.21    3.49
  -1  -1   4   60.50    3.15
  -1  -1   4   58.51    2.98
   1   1  -4   58.21    2.82
  -1  -1   4   60.39    3.49
   1   1  -4   59.37    3.14
   1   1  -3   26.97    2.11
   1   1  -3   27.60    1.78
  -1  -1   3   25.70    1.83
   1   1  -3   26.60    1.83
  -1  -1   3   23.95    1.96
  -1  -1   2  605.08    7.79
   1   1  -2  597.00    7.67
   1   1  -2  577.16    8.29
  -1  -1   2  592.65    8.37
  -1  -1   2  593.21    7.92
   1   1  -2  584.47    7.43
  -1  -1   1   18.27    1.30
  -1  -1   1   19.72    1.38
   1   1  -1   16.75    1.16
   1   1  -1   19.20    1.38
   1   1  -1   19.03    1.34
   1   1   0    1.96    0.44
  -1  -1  -1  104.33    3.22
   1   1   1  108.01    3.22
   1   1   2  209.54    4.89
   1   1   2  217.75    5.00
   1   1   3  235.16    5.88
   1   1   3  233.89    5.01
   1   1   3  231.90    3.17
   1   1   4  280.48    4.46
   1   1   4  289.49    6.43
   1   1   4  300.46    7.37
  -1  -1  -4  304.84    7.36
   1   1   5    7.20    1.19
  -1  -1  -5    6.28    1.23
   1   1   5    8.90    0.98
  -1  -1  -6   30.70    2.81
   1   1   6   30.33    2.80
   1   1   6   29.61    2.63
   1   1   6   27.80    2.04
   1   1   7   39.71    3.47
  -1  -1  -7   31.84    3.12
   1   1   7   33.64    2.41
   1   1   7   31.30    2.97
   1   1   8    4.67    1.65
   1   1   8    4.86    1.23
  -1  -1  -8    5.41    1.59
   1   1   8    2.06    1.19
  -1  -1  -9   92.16    5.96
   1   1   9   92.45    5.93
   1   1   9   94.63    4.77
   1   1   9   88.26    5.70
  -1  -1 -10  165.02    8.38
   1   1  10  167.81    8.39
   1   1  10  173.67    6.99
   1   1  10  167.76    8.49
   1   1  11  242.00    8.87
   1   1  11  229.75   10.48
   1   1  11  237.38   10.57
  -1  -1 -11  217.26   10.30
   1   1  12   86.89    6.87
  -1  -1 -12   82.64    6.86
   1   1  12   75.25    6.39
   1   1  12   87.46    5.72
   1   1  13   36.74    4.98
   1   1  13   36.57    4.11
   1   1  13   37.79    4.02
   1   1  13   46.57    5.46
   1   1  14   11.07    3.46
   1   1  14    7.56    2.85
   1   1  14   17.13    3.93
   1   1  14   13.17    3.09
  -1  -2  14   12.47    3.74
  -1  -2  14    3.64    2.79
  -1  -2  13   54.84    6.31
  -1  -2  13   51.11    5.45
  -1  -2  13   46.21    4.85
  -1  -2  12    4.44    1.91
  -1  -2  12    1.77    2.10
  -1  -2  12    1.79    2.04
   1   2 -12   -0.64    1.48
   1   2 -12    3.93    2.52
  -1  -2  11   11.84    2.42
   1   2 -11    7.28    2.20
  -1  -2  11   14.69    3.26
   1   2 -11   12.38    3.25
  -1  -2  10    0.66    1.23
  -1  -2  10    4.02    1.74
   1   2 -10    4.86    2.41
   1   2 -10    3.78    1.95
   1   2  -9   13.17    2.39
  -1  -2   9   15.74    2.53
  -1  -2   9   12.04    2.33
  -1  -2   9   13.13    2.37
   1   2  -9   13.07    2.59
   1   2  -8  128.14    6.26
   1   2  -8  133.14    6.85
  -1  -2   8  122.43    6.28
  -1  -2   8  136.94    6.02
  -1  -2   8  122.42    6.74
   1   2  -7   22.25    2.87
   1   2  -7   23.64    2.60
  -1  -2   7   22.21    2.33
  -1  -2   7   23.86    2.96
  -1  -2   6    9.65    1.89
   1   2  -6    8.76    1.80
   1   2  -6   10.25    1.63
  -1  -2   6    6.80    1.16
  -1  -2   6    7.54    1.44
   1   2  -5   16.82    2.15
   1   2  -5   17.64    1.77
  -1  -2   5   17.35    1.97
  -1  -2   5   13.76    2.07
  -1  -2   5   14.02    1.69
   1   2  -5   16.88    1.79
  -1  -2   4  313.83    7.14
  -1  -2   4  308.70    6.92
   1   2  -4  297.64    6.64
   1   2  -4  310.31    6.64
  -1  -2   4  305.58    8.00
   1   2  -4  304.99    7.87
  -1  -2   3   50.29    2.59
   1   2  -3   51.88    3.04
  -1  -2   3   53.62    2.90
   1   2  -3   51.00    2.60
   1   2  -3   50.77    2.48
  -1  -2   3   48.52    2.94
  -1  -2   2   28.68    2.05
   1   2  -2   30.79    1.79
   1   2  -2   33.28    2.09
  -1  -2   2   25.76    1.97
   1   2  -2   29.23    2.11
  -1  -2   1   50.65    2.67
  -1  -2   1   52.04    2.53
   1   2  -1   50.65    2.59
  -1  -2   0  124.27    4.19
   1   2   0  134.99    4.95
   1   2   0  121.65    4.13
  -1  -2  -1    2.49    0.82
   1   2   1    3.36    0.83
   1   2   1    2.64    0.88
  -1  -2  -1    3.13    0.86
  -1  -2  -1    3.11    0.47
   1   2   2  373.66    4.22
  -1  -2  -2  385.97    4.15
  -1  -2  -2  387.99    7.04
   1   2   2  390.65    7.60
   1   2   2  398.55    6.25
   1   2   2  388.06    8.12
  -1  -2  -3  255.23    3.73
  -1  -2  -3  264.11    5.41
   1   2   3  260.11    3.73
  -1  -2  -3  274.71    7.01
   1   2   3  248.53    7.00
   1   2   4  765.02    7.47
   1   2   4  767.31   12.81
  -1  -2  -4  751.30   12.48
   1   2   5  736.09   13.50
   1   2   5  731.06    8.51
  -1  -2  -5  768.30   13.63
   1   2   6   -0.42    0.81
  -1  -2  -6    1.21    0.90
   1   2   6    0.53    0.66
   1   2   6    0.34    0.87
   1   2   7   45.77    3.82
  -1  -2  -7   48.00    3.93
   1   2   7   51.12    2.92
   1   2   7   46.41    3.66
   1   2   8   39.46    2.80
   1   2   8   40.91    3.86
   1   2   8   42.52    3.83
  -1  -2  -8   37.59    3.66
   1   2   9  165.67    8.25
   1   2   9  156.78    7.72
   1   2   9  166.16    6.06
  -1  -2  -9  159.17    7.98
   1   2  10   76.10    6.07
  -1  -2 -10   78.30    6.03
   1   2  10   82.11    4.65
   1   2  10   75.34    5.84
   1   2  11   74.92    4.83
   1   2  11   70.21    6.22
   1   2  11   66.08    5.70
  -1  -2 -11   69.55    6.08
   1   2  12    3.96    1.70
   1   2  12    6.62    2.30
   1   2  12    8.78    3.07
   1   2  13    4.85    2.54
   1   2  13    5.81    2.27
   1   2  13    9.48    3.50
   1   2  14   50.35    6.11
   1   2  14   51.41    6.49
  -1  -3  14    5.58    3.21
  -1  -3  14    7.28    3.30
  -1  -3  14    6.19    2.95
  -1  -3  13   13.87    3.38
  -1  -3  13    7.43    3.02
  -1  -3  13    8.57    3.38
   1   3 -13    5.79    2.74
  -1  -3  12   11.45    3.37
  -1  -3  12   15.10    3.21
   1   3 -12   11.53    2.87
  -1  -3  12   15.98    3.05
   1   3 -11    9.93    3.00
  -1  -3  11    8.01    2.39
   1   3 -11    9.57    2.64
  -1  -3  11    8.61    2.53
  -1  -3  11    6.75    2.35
  -1  -3  10    4.84    1.85
  -1  -3  10    8.95    2.38
   1   3 -10    6.37    2.36
  -1  -3  10    5.56    1.86
   1   3 -10    9.75    2.45
  -1  -3   9   15.09    2.56
  -1  -3   9    9.61    2.47
  -1  -3   9   16.33    2.46
   1   3  -9   16.66    2.96
   1   3  -9   14.19    2.53
  -1  -3   8   52.75    4.16
   1   3  -8   60.93    4.23
  -1  -3   8   58.59    4.17
   1   3  -8   56.06    4.71
  -1  -3   8   59.58    4.89
  -1  -3   7    1.32    0.81
  -1  -3   7    2.29    1.67
  -1  -3   7    0.94    0.65
   1   3  -7    2.73    1.49
   1   3  -7    1.29    1.13
   1   3  -6  165.01    7.07
   1   3  -6  161.10    5.82
  -1  -3   6  162.07    6.11
  -1  -3   6  179.18    6.49
   1   3  -6  164.48    5.56
  -1  -3   6  157.33    6.93
  -1  -3   5    9.95    1.59
   1   3  -5   11.30    1.47
  -1  -3   5   13.94    2.16
   1   3  -5   11.59    1.90
   1   3  -5   11.64    1.66
  -1  -3   5   11.90    1.55
  -1  -3   4   24.38    2.03
  -1  -3   4   26.10    2.39
   1   3  -4   23.65    1.99
   1   3  -4   26.67    2.56
   1   3  -4   24.94    1.99
  -1  -3   4   27.29    2.63
   1   3  -3   18.97    1.59
  -1  -3   3   19.88    1.94
  -1  -3   3   20.31    2.17
   1   3  -3   21.56    2.01
   1   3  -3   18.89    1.96
   1   3  -2    1.06    0.76
  -1  -3   2    1.34    0.81
  -1  -3   2    0.99    0.71
   1   3  -2    0.25    0.39
   1   3  -2    0.60    0.67
  -1  -3   1  130.53    4.96
   1   3  -1  127.40    4.77
   1   3  -1  129.61    6.18
   1   3  -1  120.89    4.45
  -1  -3   0  157.60    4.35
  -1  -3   0  163.77    5.69
   1   3   0  167.78    6.62
   1   3   0  165.53    5.55
  -1  -3  -1  562.73   11.55
   1   3   1  535.16   10.86
  -1  -3  -1  531.09    7.30
  -1  -3  -1  554.75   10.80
   1   3   1  545.85   10.54
  -1  -3  -2   74.13    2.56
   1   3   2   72.38    2.61
   1   3   2   78.81    4.28
   1   3   2   84.68    3.96
  -1  -3  -2   79.79    4.18
   1   3   2   79.20    3.68
  -1  -3  -3   44.07    3.07
   1   3   3   47.38    3.28
  -1  -3  -3   46.09    2.02
   1   3   3   46.70    3.48
   1   3   3   44.70    2.03
  -1  -3  -4  103.92    5.06
  -1  -3  -4  102.15    3.16
  -1  -3  -4   96.39    4.24
   1   3   4   97.01    5.29
   1   3   4   97.86    3.10
   1   3   4   95.75    4.90
   1   3   5  761.28   14.68
   1   3   5  756.00    9.27
  -1  -3  -5  768.07   14.63
  -1  -3  -5  754.91    9.28
  -1  -3  -5  803.74   11.98
   1   3   6   25.07    2.73
   1   3   6   25.11    1.90
  -1  -3  -6   23.39    2.85
   1   3   6   22.05    2.79
   1   3   7   33.23    3.49
  -1  -3  -7   32.24    3.52
   1   3   7   33.46    2.43
   1   3   7   27.83    2.98
   1   3   8   50.28    4.32
   1   3   8   59.41    3.37
  -1  -3  -8   56.84    4.79
   1   3   8   55.48    4.79
   1   3   9    1.78    1.65
   1   3   9    3.22    1.25
   1   3   9    1.76    1.67
  -1  -3  -9    5.37    1.93
  -1  -3 -10    0.68    1.73
   1   3  10    3.38    1.61
   1   3  10    3.52    2.12
   1   3  10    4.05    1.86
   1   3  11   73.01    6.37
   1   3  11   57.10    5.50
  -1  -3 -11   59.85    5.88
   1   3  11   53.25    4.06
   1   3  12  133.23    8.69
   1   3  12  137.99    6.72
   1   3  12  141.32    9.22
   1   3  13   20.83    3.05
   1   3  13   23.57    4.13
   1   3  13   25.13    4.51
   1   3  14    6.16    3.44
   1   3  14    5.73    3.29
  -1  -4  13   17.53    4.30
   1   4 -13    9.96    3.00
  -1  -4  13   11.10    3.10
  -1  -4  13   11.97    3.10
  -1  -4  12    6.95    2.40
   1   4 -12   10.38    3.01
  -1  -4  12    7.73    3.09
  -1  -4  12    4.40    2.37
   1   4 -11    5.56    2.81
  -1  -4  11    6.73    2.39
   1   4 -11   12.67    2.81
  -1  -4  11    8.70    2.60
  -1  -4  11    7.47    2.58
  -1  -4  10   44.17    5.12
  -1  -4  10   46.34    4.29
  -1  -4  10   47.99    4.38
   1   4 -10   51.13    4.50
   1   4 -10   41.36    4.68
   1   4  -9   49.74    4.69
  -1  -4   9   45.34    4.83
  -1  -4   9   52.60    4.27
  -1  -4   9   52.22    4.26
   1   4  -9   51.70    4.07
  -1  -4   8   61.11    4.38
  -1  -4   8   58.82    4.25
   1   4  -8   64.99    5.11
   1   4  -8   67.28    4.31
  -1  -4   8   63.41    5.19
   1   4  -7   32.69    2.85
   1   4  -7   29.50    2.63
  -1  -4   7   27.31    2.92
  -1  -4   7   30.41    3.50
   1   4  -7   32.41    3.72
  -1  -4   7   26.48    2.71
   1   4  -6    5.08    1.56
  -1  -4   6    3.53    1.36
  -1  -4   6    4.82    1.13
   1   4  -6    5.16    1.33
  -1  -4   6    4.40    1.68
   1   4  -6    4.47    1.20
  -1  -4   5   35.09    3.23
   1   4  -5   39.38    2.71
  -1  -4   5   38.99    3.23
   1   4  -5   39.23    2.86
   1   4  -5   37.09    3.45
   1   4  -4   53.77    2.88
  -1  -4   4   55.18    3.80
   1   4  -4   58.33    3.51
  -1  -4   4   57.76    3.84
   1   4  -4   57.42    4.00
   1   4  -3   20.86    2.30
   1   4  -3   22.37    1.85
   1   4  -3   21.84    2.18
   1   4  -3   18.93    2.91
  -1  -4   3   22.14    2.35
  -1  -4   3   18.96    2.20
   1   4  -2  148.80    5.73
   1   4  -2  151.46    7.93
   1   4  -2  151.92    4.56
   1   4  -2  149.87    5.67
  -1  -4   2  152.56    6.00
   1   4  -1  294.15   10.42
  -1  -4   1  262.56    8.04
  -1  -4   1  280.48    7.24
   1   4  -1  275.30    7.89
   1   4  -1  283.48    7.66
   1   4   0   16.69    2.56
  -1  -4   0   15.98    1.69
   1   4   0   14.49    1.97
  -1  -4   0   17.70    2.22
  -1  -4  -1    1.51    0.62
   1   4   1    1.69    1.07
   1   4   1    2.76    1.07
   1   4   1    1.64    1.04
  -1  -4  -1    3.22    1.36
   1   4   2   45.44    3.34
  -1  -4  -2   44.51    2.45
   1   4   2   39.67    2.42
   1   4   2   43.22    3.13
  -1  -4  -2   45.95    3.90
   1   4   2   49.41    3.72
  -1  -4  -3  261.91    5.80
  -1  -4  -3  251.10    8.68
   1   4   3  261.04    8.05
   1   4   3  241.28    5.71
   1   4   3  251.85    8.83
   1   4   4    4.35    0.93
  -1  -4  -4    4.42    1.00
  -1  -4  -4    3.50    1.28
   1   4   4    3.97    1.29
  -1  -4  -4    4.23    1.49
   1   4   4    4.23    1.52
   1   4   5   25.26    2.95
  -1  -4  -5   23.22    1.91
  -1  -4  -5   28.12    3.05
   1   4   5   26.11    3.43
  -1  -4  -5   30.31    3.11
   1   4   5   23.57    1.96
  -1  -4  -6    1.88    1.23
   1   4   6    0.21    0.79
   1   4   6    1.39    0.88
  -1  -4  -6    1.35    0.79
   1   4   6    1.90    1.47
   1   4   7    5.91    1.15
  -1  -4  -7    8.55    2.12
   1   4   7    6.13    1.96
  -1  -4  -7    5.58    1.75
   1   4   7    6.29    1.81
   1   4   8    3.87    1.17
   1   4   8    6.54    2.13
  -1  -4  -8    4.83    1.74
   1   4   8    1.64    1.04
   1   4   9   27.93    2.77
   1   4   9   23.01    3.38
  -1  -4  -9   28.24    3.70
   1   4   9   26.12    3.54
  -1  -4 -10   -0.46    1.68
   1   4  10    3.76    1.56
   1   4  10    5.34    2.16
   1   4  10    4.79    2.49
   1   4  11   11.83    3.39
   1   4  11   12.04    3.02
   1   4  11    5.68    1.84
   1   4  12    8.74    3.03
   1   4  12    4.09    2.64
   1   4  12    3.25    1.73
   1   4  13   21.68    4.37
   1   4  13   23.21    4.60
   1   4  14    7.93    3.43
   1   4  14   10.95    3.71
  -1  -5  13   28.77    5.12
   1   5 -13   27.34    6.11
  -1  -5  13   31.34    4.31
  -1  -5  12   12.10    2.80
  -1  -5  12   15.64    3.68
   1   5 -12   13.66    2.99
   1   5 -12   14.96    4.94
  -1  -5  12   13.04    2.93
   1   5 -11   42.17    6.34
  -1  -5  11   38.25    4.86
  -1  -5  11   42.37    4.39
  -1  -5  11   35.73    3.95
   1   5 -11   44.97    4.51
   1   5 -10   22.83    4.67
   1   5 -10   22.94    3.81
  -1  -5  10   25.17    3.89
  -1  -5  10   22.74    3.12
  -1  -5  10   30.12    3.63
   1   5 -10   28.77    3.50
   1   5  -9    1.79    1.95
  -1  -5   9    0.65    1.22
  -1  -5   9    4.95    1.64
  -1  -5   9    1.21    1.69
   1   5  -9    1.18    1.32
   1   5  -8   71.20    4.36
  -1  -5   8   74.25    5.66
  -1  -5   8   66.09    4.25
   1   5  -8   63.22    3.84
  -1  -5   8   76.74    5.17
   1   5  -8   70.97    5.81
   1   5  -7   94.55    6.20
  -1  -5   7   92.40    5.47
  -1  -5   7   85.17    5.79
   1   5  -7   81.70    4.36
   1   5  -7   91.99    4.56
   1   5  -7   81.10    7.41
   1   5  -6  178.51    8.12
   1   5  -6  188.96    6.56
  -1  -5   6  198.95    7.83
   1   5  -6  186.97    5.99
   1   5  -6  177.15   10.53
  -1  -5   6  179.70    7.91
   1   5  -5   23.62    2.86
   1   5  -5   26.02    2.15
  -1  -5   5   30.14    3.21
  -1  -5   5   24.32    2.89
   1   5  -5   24.52    3.99
   1   5  -5   29.71    2.71
   1   5  -4   38.30    3.49
  -1  -5   4   36.77    3.53
  -1  -5   4   40.49    3.56
   1   5  -4   36.47    3.06
   1   5  -4   37.18    2.47
   1   5  -4   41.84    5.11
  -1  -5   3    0.62    1.02
   1   5  -3    3.08    1.87
   1   5  -3    1.32    1.17
   1   5  -3    1.06    0.87
   1   5  -3    0.75    0.66
  -1  -5   3    2.76    1.23
   1   5  -2  230.23    7.79
  -1  -5   2  217.74    7.42
   1   5  -2  226.71   10.77
   1   5  -2  219.00    7.68
  -1  -5   2  211.60    8.01
   1   5  -1   69.73    4.49
   1   5  -1   71.87    5.89
  -1  -5   1   60.76    3.72
   1   5  -1   68.40    4.19
  -1  -5   1   71.91    4.71
   1   5   0  523.24   14.72
   1   5   0  528.55   12.37
   1   5   0  530.85   10.21
  -1  -5   0  536.51   12.95
  -1  -5   0  531.33   10.45
  -1  -5  -1   77.51    3.87
   1   5   1   78.54    5.47
  -1  -5  -1   85.83    5.98
   1   5   1   79.06    4.22
   1   5   1   77.34    4.99
  -1  -5  -2   13.87    2.68
  -1  -5  -2   12.15    1.59
   1   5   2   18.36    2.76
   1   5   2   15.18    2.12
   1   5   2   14.32    1.77
  -1  -5  -3   73.50    3.63
   1   5   3   67.74    3.51
   1   5   3   67.70    4.46
  -1  -5  -3   74.08    5.51
   1   5   3   79.14    5.52
  -1  -5  -4  108.01    4.34
   1   5   4  113.05    6.11
  -1  -5  -4  108.00    6.57
   1   5   4  103.70    6.52
   1   5   4  103.76    4.32
   1   5   5    8.18    1.40
   1   5   5    8.20    1.84
  -1  -5  -5    8.07    1.33
  -1  -5  -5    8.52    2.02
   1   5   5   13.22    2.89
   1   5   6  151.76    7.79
  -1  -5  -6  154.68    5.43
  -1  -5  -6  152.67    7.69
   1   5   6  150.08    8.63
   1   5   6  144.05    5.16
  -1  -5  -6  146.91    7.41
  -1  -5  -7  219.62    9.62
  -1  -5  -7  226.02    6.93
   1   5   7  201.42    8.84
  -1  -5  -7  204.60    8.70
   1   5   7  220.61    9.88
   1   5   7  217.12    6.62
   1   5   7  221.77   10.79
  -1  -5  -8    6.20    2.06
   1   5   8    6.15    1.58
  -1  -5  -8    6.12    2.19
   1   5   8   10.07    3.22
   1   5   8    7.66    2.34
  -1  -5  -9    5.67    2.42
   1   5   9    9.11    2.48
   1   5   9    4.92    1.52
   1   5   9    5.69    2.28
  -1  -5 -10   27.08    4.07
   1   5  10   31.33    3.06
   1   5  10   34.56    4.63
  -1  -5 -10   30.08    3.73
   1   5  10   34.13    4.43
  -1  -5 -11   90.69    6.34
   1   5  11   99.32    5.55
   1   5  11  115.27    8.52
   1   5  11   99.52    7.69
   1   5  12   12.98    2.56
   1   5  12   17.82    3.87
   1   5  12   20.55    4.21
  -1  -5 -12   14.59    3.18
   1   5  13    2.69    2.84
   1   5  13    7.74    3.63
   1   6 -12    7.78    4.64
  -1  -6  12    4.72    3.02
   1   6 -11    6.28    4.17
  -1  -6  11    1.05    1.98
   1   6 -11    5.56    1.97
  -1  -6  11    5.08    2.46
  -1  -6  10    4.05    2.45
   1   6 -10    8.25    3.83
  -1  -6  10    2.99    2.07
   1   6 -10    0.98    1.80
   1   6 -10    3.93    1.91
   1   6  -9   24.03    4.02
   1   6  -9   30.90    3.30
  -1  -6   9   32.81    3.76
  -1  -6   9   26.72    4.11
   1   6  -9   32.84    5.77
   1   6  -8  190.65   12.16
   1   6  -8  206.70    7.27
   1   6  -8  212.09   10.11
  -1  -6   8  223.37    9.11
  -1  -6   8  209.95    9.86
   1   6  -8  204.12    7.15
  -1  -6   7  270.77    9.88
  -1  -6   7  257.39   10.46
   1   6  -7  266.20    7.59
   1   6  -7  257.17    8.19
   1   6  -7  247.94   10.48
   1   6  -7  240.71   13.54
   1   6  -6  165.08    5.62
   1   6  -6  170.68    6.76
   1   6  -6  151.73   10.51
  -1  -6   6  187.21    8.21
   1   6  -6  164.48    8.12
  -1  -6   6  167.10    8.09
   1   6  -5   18.59    1.88
   1   6  -5   18.74    4.21
  -1  -6   5   17.58    2.76
  -1  -6   5   17.55    2.85
   1   6  -5   18.81    2.43
   1   6  -5   13.58    2.66
   1   6  -4   15.97    3.55
   1   6  -4   17.26    2.66
   1   6  -4   14.49    2.24
  -1  -6   4   24.75    3.15
  -1  -6   4   19.34    2.76
   1   6  -3   38.67    2.66
   1   6  -3   40.16    3.53
   1   6  -3   38.46    3.68
  -1  -6   3   35.58    3.69
   1   6  -3   40.45    5.18
  -1  -6   3   35.37    3.49
   1   6  -2   13.66    3.03
   1   6  -2   14.15    2.34
  -1  -6   2   11.76    2.27
  -1  -6   2   13.78    2.14
   1   6  -2   12.69    2.31
   1   6  -1   22.37    2.77
  -1  -6   1   22.51    3.07
  -1  -6   1   19.92    2.57
   1   6  -1   20.51    2.97
   1   6  -1   19.56    3.54
   1   6   0   83.79    6.44
  -1  -6   0   77.04    4.43
   1   6   0   82.31    5.38
   1   6   0   77.76    4.27
   1   6   1   44.43    3.43
  -1  -6  -1   46.43    4.90
   1   6   1   45.43    4.56
   1   6   1   44.09    4.25
  -1  -6  -1   52.60    3.59
  -1  -6  -2   21.69    3.47
   1   6   2   20.17    2.33
   1   6   2   18.02    2.85
  -1  -6  -2   21.18    2.26
   1   6   2   18.34    2.44
   1   6   2   19.67    2.86
  -1  -6  -3   22.72    2.27
   1   6   3   22.41    2.36
   1   6   3   26.40    3.58
   1   6   3   22.12    2.79
  -1  -6  -3   23.29    3.76
   1   6   4  268.98    7.65
  -1  -6  -4  268.29    7.69
  -1  -6  -4  274.60   11.52
   1   6   4  283.13   10.02
   1   6   4  270.40   11.38
  -1  -6  -5   85.97    4.41
  -1  -6  -5   80.96    6.37
   1   6   5   81.80    5.77
   1   6   5   84.50    4.33
   1   6   5   88.33    6.71
  -1  -6  -6   17.88    3.36
   1   6   6   18.77    2.20
  -1  -6  -6   20.18    2.29
   1   6   6   17.74    2.94
   1   6   6   25.47    4.10
  -1  -6  -7    2.62    1.81
   1   6   7    4.18    1.47
  -1  -6  -7    6.61    1.66
   1   6   7    6.80    2.65
   1   6   7    5.80    2.15
   1   6   7    9.97    2.54
   1   6   8   14.36    2.86
  -1  -6  -8   19.52    3.37
  -1  -6  -8   23.36    2.75
  -1  -6  -8   21.99    3.73
   1   6   8   18.27    2.36
   1   6   8   23.33    4.43
   1   6   8   22.44    3.63
  -1  -6  -9   25.71    3.91
   1   6   9   24.89    2.65
   1   6   9   29.24    5.04
  -1  -6  -9   21.91    4.02
   1   6   9   32.58    4.52
   1   6   9   24.32    3.83
  -1  -6 -10   69.27    6.18
   1   6  10   67.25    4.49
   1   6  10   81.25    6.94
   1   6  10   78.24    7.12
  -1  -6 -11   69.72    6.39
   1   6  11   74.83    7.00
   1   6  11   71.14    4.72
   1   6  11   87.28    7.86
   1   6  12   22.67    4.36
   1   6  12   21.69    4.41
  -1  -7  11   17.02    3.91
  -1  -7  11   19.44    4.13
   1   7 -11   17.05    5.33
  -1  -7  10   27.50    4.65
  -1  -7  10   27.36    4.38
   1   7 -10   31.59    6.10
  -1  -7  10   19.32    3.34
   1   7  -9   27.20    2.98
   1   7  -9   38.32    6.62
  -1  -7   9   36.94    4.85
  -1  -7   9   36.44    4.27
  -1  -7   9   35.90    4.83
   1   7  -9   29.49    3.00
   1   7  -8   32.96    4.70
   1   7  -8   39.76    3.50
  -1  -7   8   42.64    5.19
   1   7  -8   31.62    2.84
   1   7  -8   38.57    6.19
  -1  -7   8   38.26    4.13
  -1  -7   7  176.08    9.66
   1   7  -7  176.37   12.04
   1   7  -7  166.47    7.12
   1   7  -7  158.08    5.65
   1   7  -7  164.72    9.30
  -1  -7   7  182.33    8.63
   1   7  -6  135.66   10.40
   1   7  -6  131.71    5.04
   1   7  -6  131.03    6.46
   1   7  -6  138.10    8.17
  -1  -7   6  146.64    7.84
  -1  -7   6  144.66    8.45
   1   7  -5   28.41    2.31
   1   7  -5   27.66    3.88
   1   7  -5   25.44    3.04
  -1  -7   5   25.95    3.53
   1   7  -5   28.13    5.13
  -1  -7   5   30.49    3.77
   1   7  -4   37.21    3.77
   1   7  -4   30.32    5.12
  -1  -7   4   36.06    3.96
   1   7  -4   32.77    2.49
   1   7  -4   37.72    4.11
  -1  -7   4   36.86    4.26
   1   7  -3    5.97    2.42
  -1  -7   3    2.01    1.22
   1   7  -3    2.15    1.24
  -1  -7   3    2.42    2.34
   1   7  -3    3.35    2.29
   1   7  -3    3.09    2.34
  -1  -7   2    4.23    1.94
   1   7  -2    3.89    1.73
   1   7  -2    4.24    1.90
  -1  -7   2    6.36    1.86
   1   7  -2    3.15    1.78
   1   7  -2    4.36    1.19
   1   7  -1    6.15    1.52
   1   7  -1    9.24    2.54
   1   7  -1    8.24    2.15
   1   7  -1    9.40    2.07
  -1  -7   1    6.02    1.71
   1   7   0   65.44    4.20
  -1  -7   0   69.16    4.65
   1   7   0   67.06    6.50
   1   7   0   79.10    5.90
   1   7   1    3.10    2.23
  -1  -7  -1    4.26    2.58
  -1  -7  -1    2.00    1.27
   1   7   1    1.15    1.02
   1   7   2    2.57    1.79
  -1  -7  -2    2.30    1.40
   1   7   2    3.12    1.87
  -1  -7  -2    4.73    2.83
   1   7   2    2.05    1.31
   1   7   3  249.39    8.33
  -1  -7  -3  248.26    8.29
   1   7   3  253.59    9.54
  -1  -7  -3  265.10   12.52
   1   7   3  260.33   11.31
   1   7   4  210.25    9.13
  -1  -7  -4  190.42   10.69
   1   7   4  194.71    7.29
   1   7   4  201.56   10.32
  -1  -7  -4  200.19    7.44
  -1  -7  -5   39.54    3.39
   1   7   5   38.64    5.14
   1   7   5   37.79    3.33
   1   7   5   43.85    4.57
  -1  -7  -5   39.69    4.93
   1   7   6    1.82    1.38
   1   7   6    3.99    2.60
  -1  -7  -6    0.24    1.07
   1   7   6    2.39    1.70
  -1  -7  -6    1.83    2.41
  -1  -7  -7   77.38    7.08
   1   7   7   74.03    4.65
   1   7   7   96.92    7.30
  -1  -7  -7   84.17    4.96
   1   7   7   91.01    7.85
   1   7   8    7.41    3.20
  -1  -7  -8    4.35    1.71
   1   7   8    3.68    1.84
   1   7   8    4.87    2.47
   1   7   8    6.65    1.93
  -1  -7  -8    6.33    2.78
  -1  -7  -9    6.61    2.98
   1   7   9    8.30    2.63
   1   7   9    4.25    1.82
   1   7   9    8.45    2.82
  -1  -7  -9    5.86    1.80
   1   7  10   10.84    3.35
   1   7  10    5.93    1.99
  -1  -7 -10   10.01    3.42
   1   7  10    6.57    3.29
  -1  -7 -11    1.58    2.68
   1   7  11    3.79    3.38
   1   7  11    2.29    2.67
   1   7  12    9.13    3.37
   1   7  12    6.84    4.00
   1   8 -10   31.54    6.53
  -1  -8  10   43.10    6.10
   1   8  -9   12.83    2.17
   1   8  -9   14.59    4.94
  -1  -8   9   20.43    3.98
  -1  -8   9   22.52    4.17
   1   8  -8    4.17    1.25
   1   8  -8    6.77    3.31
  -1  -8   8    7.88    2.75
   1   8  -8   10.39    2.30
  -1  -8   8    7.05    2.82
   1   8  -7    3.78    1.99
  -1  -8   7    6.47    3.05
   1   8  -7    3.97    2.79
  -1  -8   7    7.34    2.88
   1   8  -7    4.22    3.72
   1   8  -7    2.95    1.22
   1   8  -6   81.76    8.80
  -1  -8   6   81.91    6.49
  -1  -8   6   91.34    7.05
   1   8  -6   78.91    5.51
   1   8  -6   68.78    3.53
   1   8  -6   82.03    6.83
  -1  -8   5    4.36    2.18
   1   8  -5    2.56    1.06
   1   8  -5    1.69    2.24
   1   8  -5    0.16    1.56
   1   8  -5    4.37    3.13
  -1  -8   5    6.78    2.68
  -1  -8   4   10.28    2.74
   1   8  -4   12.14    2.82
   1   8  -4   11.49    3.71
   1   8  -4   13.08    2.73
  -1  -8   4    9.01    2.97
   1   8  -3   49.65    3.40
   1   8  -3   56.81    5.05
   1   8  -3   57.16    5.30
   1   8  -3   51.45    3.31
   1   8  -3   60.08    7.08
  -1  -8   3   54.69    4.98
   1   8  -2   73.95    7.67
   1   8  -2   75.96    4.23
   1   8  -2   82.22    5.99
   1   8  -2   85.00    6.22
  -1  -8   2   85.65    5.99
   1   8  -1    2.06    1.18
   1   8  -1    3.69    2.34
   1   8  -1    0.18    1.08
  -1  -8   1    3.45    1.79
   1   8  -1    1.78    2.15
   1   8   0   31.49    3.14
   1   8   0   25.12    3.45
  -1  -8   0   28.02    3.29
   1   8   0   32.06    4.16
   1   8   0   23.74    4.24
   1   8   1   75.43    6.28
  -1  -8  -1   76.68    5.16
   1   8   1   72.45    4.96
   1   8   1   73.24    6.61
   1   8   2   12.57    2.27
  -1  -8  -2   10.99    2.21
   1   8   2   16.35    3.46
  -1  -8  -2   15.45    3.92
   1   8   3   36.72    3.99
   1   8   3   37.33    4.99
  -1  -8  -3   41.57    5.84
  -1  -8  -3   33.58    3.34
   1   8   4   38.83    4.27
   1   8   4   43.67    3.96
  -1  -8  -4   42.75    3.74
  -1  -8  -4   45.08    5.98
   1   8   4   39.97    5.11
   1   8   5   32.57    4.29
  -1  -8  -5   39.11    5.80
  -1  -8  -5   41.44    3.89
   1   8   5   34.88    3.58
   1   8   5   40.49    5.51
   1   8   6   11.79    3.44
   1   8   6   17.28    2.76
  -1  -8  -6   24.76    4.94
  -1  -8  -6   18.32    2.87
   1   8   6   20.18    3.56
  -1  -8  -7   24.10    3.12
   1   8   7   16.78    2.56
  -1  -8  -7   24.02    4.43
   1   8   7   18.52    3.63
   1   8   8    9.04    2.23
   1   8   8    8.90    3.16
  -1  -8  -8    8.63    3.83
  -1  -8  -8    7.56    2.21
   1   8   8    8.75    2.77
   1   8   9   54.97    4.45
  -1  -8  -9   58.60    6.97
  -1  -8  -9   60.21    4.81
   1   8   9   64.19    6.45
   1   8   9   72.59    7.03
  -1  -8 -10    6.30    4.13
   1   8  10   10.54    3.33
   1   8  10    4.21    2.85
   1   8  11   67.75    7.48
   1   8  11   78.14    7.86
   1   9  -9   15.71    5.48
   1   9  -8   32.41    6.99
  -1  -9   8   41.67    5.69
   1   9  -7    5.81    2.38
   1   9  -7    1.87    0.62
  -1  -9   7    5.88    2.89
   1   9  -7    9.50    3.79
   1   9  -6    3.58    3.88
   1   9  -6    7.49    2.57
   1   9  -6    2.59    0.84
  -1  -9   6    5.86    2.74
   1   9  -6    3.04    0.97
   1   9  -5   38.06    4.36
   1   9  -5   26.90    2.10
   1   9  -5   41.54    7.06
   1   9  -5   29.18    2.29
  -1  -9   5   41.10    5.14
   1   9  -5   39.65    5.10
   1   9  -4    3.78    1.21
   1   9  -4    5.43    3.55
   1   9  -4    8.24    2.91
  -1  -9   4    6.47    2.42
   1   9  -4    5.04    1.09
   1   9  -4    6.89    2.66
   1   9  -3    8.76    2.70
   1   9  -3    1.78    1.28
   1   9  -3    1.90    1.95
   1   9  -3    6.97    1.65
  -1  -9   3    4.60    2.07
   1   9  -3    2.91    2.27
  -1  -9   2    4.53    2.26
   1   9  -2    3.99    1.40
   1   9  -2    0.57    2.04
   1   9  -2    3.27    1.31
   1   9  -2    5.62    2.74
   1   9  -2    5.65    2.56
   1   9  -1   10.76    3.65
  -1  -9   1   11.47    2.72
   1   9  -1   11.31    1.94
   1   9  -1    9.66    2.91
   1   9  -1    7.78    2.72
   1   9   0    3.52    2.64
  -1  -9   0    3.32    1.75
   1   9   0    4.74    2.30
   1   9   0    1.46    1.18
   1   9   1    6.05    2.61
   1   9   1    4.29    1.89
   1   9   1    7.01    2.75
  -1  -9  -1    5.19    2.04
   1   9   2  114.55    6.68
  -1  -9  -2  103.89    6.46
   1   9   2  113.13    8.57
  -1  -9  -3   80.40    8.59
  -1  -9  -3   81.61    5.70
   1   9   3   71.74    6.91
   1   9   3   84.13    6.12
   1   9   4   16.13    3.26
  -1  -9  -4   20.74    5.06
   1   9   4   12.39    3.69
  -1  -9  -4   14.91    2.66
   1   9   5    8.41    2.32
  -1  -9  -5    6.81    2.13
  -1  -9  -5    6.52    3.86
   1   9   5    4.65    2.47
   1   9   6   68.99    5.25
  -1  -9  -6   78.48    8.34
  -1  -9  -6   74.97    5.53
   1   9   6   71.99    6.65
  -1  -9  -7    2.80    1.92
  -1  -9  -7    6.40    4.11
   1   9   7    4.64    2.12
   1   9   7    3.20    2.75
  -1  -9  -8    4.10    3.97
   1   9   8    5.10    3.09
  -1  -9  -8    1.18    1.67
   1   9   8    6.17    2.87
   1   9   8    2.48    1.86
  -1  -9  -9   30.95    6.33
  -1  -9  -9   42.62    4.44
   1   9   9   44.78    6.08
   1   9   9   52.25    6.31
  -1 -10   7   31.52    5.59
   1  10  -7   29.59    7.19
   1  10  -6    3.20    2.32
  -1 -10   6    4.68    3.32
   1  10  -5    7.92    4.18
   1  10  -5    2.75    2.11
  -1 -10   5    5.43    2.75
  -1 -10   4    9.37    3.00
   1  10  -4    9.62    4.71
   1  10  -4    1.60    0.91
   1  10  -4    5.24    2.85
   1  10  -3   25.94    4.71
   1  10  -3   25.69    2.45
   1  10  -3   22.97    2.23
  -1 -10   3   24.16    4.01
   1  10  -2    4.93    2.76
   1  10  -2    5.70    3.48
   1  10  -2    5.91    1.71
  -1 -10   2    1.66    1.84
   1  10  -2    4.88    1.50
   1  10  -1   59.05    6.25
   1  10  -1   51.52    3.96
   1  10  -1   57.94    7.32
  -1 -10   1   59.30    5.64
   1  10   0    6.53    2.08
   1  10   0    9.32    3.76
  -1 -10   0    7.49    2.42
   1  10   0    6.66    2.90
   1  10   1   16.65    2.83
  -1 -10  -1   14.60    3.10
   1  10   1    8.20    2.85
  -1 -10  -2    3.93    2.43
   1  10   2    3.47    2.01
  -1 -10  -3   30.25    3.93
   1  10   3   37.56    4.39
  -1 -10  -4   34.16    4.13
   1  10   4   36.15    4.57
  -1 -10  -5   10.76    2.87
   1  10   5   12.75    3.43
   1  10   6   34.16    5.01
  -1 -10  -6   33.80    4.19
  -1 -10  -7    2.35    1.88
   1  10   7    3.40    2.99
  -1 -10  -8    6.24    2.66
   1  10   8    6.83    3.42
   1  10   8    8.94    3.65
  -1 -11   4   15.71    4.00
   1  11  -4   14.08    5.97
  -1 -11   3    5.83    2.86
  -1 -11   2   26.78    4.30
  -1 -11   1    3.38    2.58
   1  11  -1    4.57    1.79
   1  11  -1    0.53    2.50
   1  11   0    6.75    2.20
  -1 -11   0    4.00    2.52
  -1 -11  -1   28.53    4.36
   1  11   1   31.64    3.90
   1  11   2   40.17    4.53
  -1 -11  -2   41.06    4.85
  -1 -11  -3    2.33    2.47
   1  11   3    6.28    2.59
   1  11   4   35.45    4.91
  -1 -11  -4   33.60    4.64
  -1 -11  -5   22.40    3.91
   1  11   5   28.00    4.51
  -2  11   4   38.79    4.50
   2 -11  -4   41.70    5.74
  -2  11   4   38.07    5.88
   2 -11  -3   59.83    6.52
  -2  11   3   55.50    4.79
   2 -11  -2   10.10    3.59
   2 -11  -1   15.60    3.93
   2 -11   0    8.03    3.10
   2 -11   1   18.61    3.98
   2 -11   2   28.51    5.02
   2 -11   3   51.72    6.54
  -2  10   7   14.04    3.98
   2 -10  -7   12.55    3.10
  -2  10   7   15.60    3.85
  -2  10   6    6.14    2.89
   2 -10  -6    4.91    2.79
  -2  10   6   10.48    3.47
  -2  10   5    6.52    2.49
   2 -10  -5    5.32    2.67
  -2  10   5    9.62    3.16
  -2  10   4    6.15    2.46
   2 -10  -4    3.50    2.58
  -2  10   4    6.03    2.44
  -2  10   3   12.45    2.74
   2 -10  -3    9.68    3.01
  -2  10   2    7.96    2.06
   2 -10  -2   12.37    3.11
  -2  10   1    6.99    1.62
  -2  10   1    4.86    3.22
   2 -10  -1    6.08    2.71
   2 -10   0   83.59    7.26
  -2  10   0   63.51    2.98
  -2  10   0   70.96    6.91
  -2  10   0   87.68    6.65
   2 -10   1    7.47    2.92
  -2  10  -1    6.03    2.55
  -2  10  -1    5.70    2.97
  -2  10  -2    7.84    2.88
   2 -10   2    7.76    2.83
  -2  10  -2    3.14    2.32
  -2  10  -3   13.50    2.98
   2 -10   3   12.05    3.37
  -2  10  -3   17.65    3.77
  -2  10  -4    6.71    3.10
   2 -10   4    6.60    2.99
  -2  10  -5   14.27    3.76
   2 -10   5   20.54    4.36
   2 -10   6   20.93    4.43
   2  -9  -9   83.58    7.53
  -2   9   9   77.97    7.80
  -2   9   9   84.87    8.01
   2  -9  -8    6.64    3.01
  -2   9   8   10.33    3.26
  -2   9   8    4.13    2.70
  -2   9   7   20.85    4.08
   2  -9  -7   22.98    4.14
  -2   9   7   19.47    4.21
   2  -9  -6    7.73    2.91
  -2   9   6    6.09    2.87
   2  -9  -6    7.21    2.68
  -2   9   6    8.07    2.54
  -2   9   5    7.48    2.76
   2  -9  -5    4.23    2.24
  -2   9   5    3.60    1.74
   2  -9  -5    6.47    2.69
  -2   9   4    2.30    2.79
   2  -9  -4    8.02    2.44
  -2   9   4    3.86    2.02
  -2   9   4   10.73    2.67
  -2   9   3   52.13    5.33
  -2   9   3   63.88    4.75
   2  -9  -3   56.13    5.58
  -2   9   3   58.70    7.13
  -2   9   2   24.37    2.78
  -2   9   2   29.85    4.92
   2  -9  -2   29.60    4.06
  -2   9   2   26.88    3.83
  -2   9   1   24.97    3.84
  -2   9   1   27.58    4.48
   2  -9  -1   32.77    4.17
  -2   9   1   35.25    2.91
   2  -9   0    3.85    2.22
  -2   9   0    3.06    2.02
  -2   9   0    5.54    2.41
  -2   9  -1    6.05    2.35
  -2   9  -1   10.55    2.62
   2  -9   1    3.84    1.78
  -2   9  -2   46.17    4.76
   2  -9   2   40.94    4.83
  -2   9  -2   42.96    4.57
  -2   9  -3    2.65    1.97
  -2   9  -3    7.46    2.66
   2  -9   3    2.68    2.04
  -2   9  -4   29.07    3.36
  -2   9  -4   26.97    4.05
   2  -9   4   29.00    4.39
   2  -9   5   12.88    3.28
  -2   9  -5    7.71    2.04
  -2   9  -5    8.83    2.70
  -2   9  -5   12.95    4.34
  -2   9  -6   13.71    2.90
  -2   9  -6   10.69    4.32
   2  -9   6    9.57    3.10
  -2   9  -7    5.65    2.56
  -2   9  -7    7.62    3.65
   2  -9   7    3.09    2.73
   2  -9   8   11.94    3.68
  -2   8  10   13.27    4.23
   2  -8 -10    5.83    2.69
  -2   8  10   12.36    4.02
   2  -8  -9    4.29    2.75
  -2   8   9    4.78    2.41
  -2   8   9    8.92    3.41
  -2   8   8   28.95    4.84
   2  -8  -8   28.45    4.25
  -2   8   8   36.37    5.02
  -2   8   7   29.53    4.36
   2  -8  -7   32.16    4.54
  -2   8   7   41.93    5.06
   2  -8  -7   33.26    4.24
  -2   8   7   32.60    4.54
  -2   8   6   74.65    6.36
   2  -8  -6   61.24    7.47
   2  -8  -6   73.20    6.06
   2  -8  -6   77.23    6.12
  -2   8   6   67.93    5.81
  -2   8   6   70.39    5.96
  -2   8   5   41.48    4.67
   2  -8  -5   44.96    6.49
   2  -8  -5   43.99    4.58
   2  -8  -5   44.50    4.69
  -2   8   5   43.28    4.48
  -2   8   5   47.38    4.94
   2  -8  -4   68.68    5.36
   2  -8  -4   53.41    4.97
  -2   8   4   58.70    5.29
  -2   8   4   54.57    5.06
   2  -8  -4   64.93    7.53
  -2   8   4   68.48    5.16
   2  -8  -3    6.97    2.37
   2  -8  -3    3.79    2.94
   2  -8  -3    6.37    1.80
  -2   8   3    7.22    2.37
  -2   8   3    6.35    1.81
  -2   8   2   35.60    3.22
   2  -8  -2   35.55    4.08
   2  -8  -2   34.88    5.88
  -2   8   2   33.36    3.99
  -2   8   2   37.96    4.94
  -2   8   1  219.33   10.41
   2  -8  -1  227.73   13.57
   2  -8  -1  216.63    9.69
  -2   8   1  236.81    7.12
  -2   8   1  220.88    9.76
  -2   8   0   16.28    1.67
  -2   8   0   14.38    2.92
  -2   8   0   17.23    3.15
   2  -8   0   16.49    4.61
   2  -8   0   15.67    3.05
  -2   8  -1    4.98    1.96
   2  -8   1    5.64    3.43
  -2   8  -1    1.95    1.96
   2  -8   1    3.05    1.62
  -2   8  -1    4.97    2.24
  -2   8  -2    6.27    2.20
   2  -8   2    4.89    1.97
  -2   8  -2    8.60    2.13
   2  -8   2   11.48    3.72
  -2   8  -3   15.25    2.64
  -2   8  -3   15.99    2.82
   2  -8   3   11.69    2.76
   2  -8   3   14.78    4.44
  -2   8  -4   12.99    2.60
  -2   8  -4    9.08    2.03
   2  -8   4    8.96    2.52
  -2   8  -4   15.40    3.95
  -2   8  -5   20.87    4.30
  -2   8  -5   21.55    2.29
   2  -8   5   21.30    3.91
  -2   8  -5   24.95    3.50
   2  -8   6   13.81    3.05
  -2   8  -6    8.70    1.17
  -2   8  -6   13.63    2.79
  -2   8  -7    7.19    2.51
   2  -8   7    8.76    3.10
  -2   8  -8   13.56    4.59
   2  -8   8    5.22    2.74
  -2   8  -8    6.13    2.39
  -2   8  -9   12.73    4.45
   2  -8   9    8.73    3.23
  -2   7  11   55.26    6.76
  -2   7  11   52.62    6.57
  -2   7  10   24.69    4.59
  -2   7  10   33.88    5.08
   2  -7 -10   26.09    4.27
   2  -7  -9   77.06    7.80
  -2   7   9   82.03    7.48
  -2   7   9   95.43    7.81
  -2   7   9   71.20    6.03
   2  -7  -9   85.53    6.79
   2  -7  -8   20.39    4.42
  -2   7   8   17.57    3.42
   2  -7  -8   20.70    3.52
   2  -7  -8   19.21    3.78
  -2   7   8   19.48    3.74
  -2   7   8   20.99    3.63
   2  -7  -7  315.24   12.70
  -2   7   7  319.51   12.62
  -2   7   7  310.47   11.61
   2  -7  -7  327.70   12.16
  -2   7   7  313.37   12.63
   2  -7  -7  305.13   14.42
   2  -7  -6   12.21    2.72
   2  -7  -6   11.54    2.71
  -2   7   6   10.19    2.53
  -2   7   6    9.01    2.37
  -2   7   6   11.87    2.92
   2  -7  -5    5.06    1.97
  -2   7   5    5.01    1.78
   2  -7  -5    4.66    2.92
  -2   7   5    6.96    2.28
   2  -7  -5    8.41    2.34
  -2   7   5    5.42    2.02
  -2   7   4   33.42    3.52
   2  -7  -4   33.84    5.08
   2  -7  -4   38.21    4.00
  -2   7   4   37.07    3.92
  -2   7   4   41.59    4.21
   2  -7  -4   48.12    4.26
   2  -7  -3    4.96    3.02
  -2   7   3    1.91    1.49
   2  -7  -3    2.95    1.69
   2  -7  -3    4.71    1.53
  -2   7   3    2.51    1.36
   2  -7  -2    8.60    1.86
  -2   7   2   11.09    1.91
   2  -7  -2    5.94    3.19
   2  -7  -2    8.45    1.70
  -2   7   2    9.51    2.25
   2  -7  -1   51.49    6.03
   2  -7  -1   47.14    3.26
  -2   7   1   55.01    4.62
   2  -7  -1   54.08    4.61
  -2   7   1   53.78    3.30
  -2   7   1   49.80    4.71
   2  -7   0   75.13    7.43
   2  -7   0   63.38    5.04
  -2   7   0   66.40    3.10
  -2   7   0   61.75    4.93
  -2   7   0   66.44    5.49
  -2   7  -1    1.30    0.43
  -2   7  -1    1.10    1.51
   2  -7   1    2.37    1.62
  -2   7  -1    1.25    1.38
  -2   7  -2   22.95    2.83
  -2   7  -2   33.98    3.78
   2  -7   2   26.28    4.67
   2  -7   2   22.45    3.07
  -2   7  -2   24.60    2.86
  -2   7  -3    3.70    2.79
  -2   7  -3    1.71    1.25
   2  -7   3    3.23    2.78
  -2   7  -3    3.36    1.65
   2  -7   3    3.73    1.96
  -2   7  -4   25.06    2.39
  -2   7  -4   25.98    2.96
  -2   7  -4   29.45    4.47
   2  -7   4   20.38    3.20
  -2   7  -5   48.36    3.97
  -2   7  -5   54.80    2.92
   2  -7   5   57.36    5.39
  -2   7  -5   54.45    6.18
  -2   7  -6    3.98    0.65
  -2   7  -6    9.27    3.46
   2  -7   6    9.00    2.71
  -2   7  -6    3.75    1.83
  -2   7  -7   24.22    3.13
  -2   7  -7   37.30    5.76
   2  -7   7   32.27    4.20
  -2   7  -8    5.09    2.30
   2  -7   8    2.76    2.15
  -2   7  -8    4.01    2.78
  -2   7  -9    3.13    3.20
   2  -7   9    7.00    3.08
  -2   7  -9    2.28    2.11
  -2   7 -10   16.94    3.08
   2  -7  10   22.45    4.00
  -2   7 -10   25.67    5.28
  -2   7 -11   37.78    6.87
   2  -7  11   46.43    5.69
  -2   6  12    7.04    3.89
  -2   6  12    8.16    4.31
  -2   6  11    4.58    2.94
  -2   6  11    4.80    2.71
  -2   6  10    3.39    2.58
   2  -6 -10    6.56    2.87
  -2   6  10    3.03    1.68
  -2   6   9    4.53    2.28
   2  -6  -9    2.64    1.80
  -2   6   9    0.27    2.03
   2  -6  -9    2.66    2.37
  -2   6   9    4.74    2.33
  -2   6   8  126.87    7.38
   2  -6  -8  136.96    8.61
   2  -6  -8  123.24    7.34
  -2   6   8  130.03    8.31
  -2   6   8  134.03    8.33
  -2   6   7   37.90    4.39
  -2   6   7   43.00    4.76
   2  -6  -7   44.14    4.73
   2  -6  -7   40.69    4.19
  -2   6   7   37.91    3.98
   2  -6  -6   20.20    2.98
  -2   6   6   18.06    2.79
  -2   6   6   15.88    2.84
   2  -6  -6   24.60    3.65
  -2   6   6   23.55    3.50
   2  -6  -5   12.73    2.23
   2  -6  -5   11.65    2.59
  -2   6   5   14.41    2.39
  -2   6   5    9.25    2.30
   2  -6  -5   11.44    2.98
  -2   6   5   12.47    2.46
   2  -6  -4   25.67    3.14
   2  -6  -4   27.27    4.04
  -2   6   4   30.90    3.41
  -2   6   4   24.85    2.99
  -2   6   4   29.01    3.36
   2  -6  -4   21.47    3.02
  -2   6   3   41.52    3.74
   2  -6  -3   44.05    3.63
   2  -6  -3   46.29    3.99
  -2   6   3   42.69    3.45
   2  -6  -2   19.26    3.73
  -2   6   2   17.46    2.59
   2  -6  -2   18.73    2.21
   2  -6  -2   20.55    2.76
  -2   6   2   18.36    2.17
  -2   6   1  114.00    6.00
  -2   6   1  124.26    4.70
   2  -6  -1  108.78    4.53
   2  -6  -1  107.44    7.72
   2  -6  -1  111.42    6.06
  -2   6   0    2.43    0.69
   2  -6   0    4.51    1.85
  -2   6   0    2.79    1.47
   2  -6   0    3.45    1.36
   2  -6   0    1.97    0.82
  -2   6  -1    4.34    0.60
   2  -6   1    9.64    3.08
  -2   6  -1    6.39    1.76
   2  -6   1    5.71    1.63
  -2   6  -1    6.14    1.62
  -2   6  -2    2.37    1.22
   2  -6   2    2.89    1.54
   2  -6   2    6.05    2.62
  -2   6  -2    3.79    1.50
  -2   6  -2    3.77    1.42
  -2   6  -3   26.34    3.85
   2  -6   3   21.49    2.78
  -2   6  -3   20.71    2.13
  -2   6  -3   23.96    2.56
   2  -6   3   24.37    4.06
  -2   6  -4   19.88    2.39
   2  -6   4   12.32    3.10
  -2   6  -4   19.40    1.91
   2  -6   4   17.88    2.87
  -2   6  -5   12.14    1.81
  -2   6  -5   14.56    3.16
  -2   6  -5   10.36    1.08
   2  -6   5   13.40    2.64
  -2   6  -6  106.79    8.13
  -2   6  -6   88.76    4.99
   2  -6   6   99.42    6.55
  -2   6  -7   28.15    4.62
  -2   6  -7   22.75    2.78
   2  -6   7   24.70    3.59
  -2   6  -8   98.71    8.45
  -2   6  -8   83.51    5.29
   2  -6   8   92.55    6.76
  -2   6  -9    1.72    1.79
   2  -6   9    3.71    2.42
  -2   6  -9    6.95    3.52
  -2   6 -10    3.02    2.10
   2  -6  10    6.83    2.70
  -2   6 -10   11.39    3.95
  -2   6 -11    1.63    2.91
   2  -6  11    2.94    2.20
   2  -6  11    4.07    2.41
  -2   6 -11    4.25    2.10
   2  -6  12   16.86    3.93
   2  -6  12   11.64    3.23
  -2   6 -12   17.10    4.86
  -2   5  13   10.73    4.18
  -2   5  13   10.04    3.93
  -2   5  12   20.95    4.68
  -2   5  12   21.42    4.41
  -2   5  11   22.25    4.57
  -2   5  11   17.83    3.35
  -2   5  11   21.25    3.90
  -2   5  10   33.38    4.80
  -2   5  10   28.92    3.86
  -2   5  10   32.21    4.48
   2  -5  -9   17.72    2.97
  -2   5   9   17.17    2.75
   2  -5  -9   18.35    3.61
  -2   5   9   15.76    3.07
  -2   5   9   21.33    3.72
   2  -5  -8  145.96    7.69
  -2   5   8  147.68    7.45
  -2   5   8  149.59    8.48
   2  -5  -8  142.80    8.38
  -2   5   8  160.15    8.85
  -2   5   7    4.53    1.97
   2  -5  -7    2.24    1.39
  -2   5   7    3.26    2.05
   2  -5  -7    6.76    2.53
  -2   5   7    1.84    1.26
   2  -5  -6    4.02    1.37
   2  -5  -6    6.71    1.98
  -2   5   6    7.45    1.95
  -2   5   6    8.68    2.43
  -2   5   6    6.25    1.93
   2  -5  -5   97.80    5.66
   2  -5  -5  106.79    6.11
  -2   5   5   95.69    5.50
  -2   5   5   92.87    5.79
  -2   5   5   94.53    5.64
   2  -5  -4    2.74    1.27
  -2   5   4    2.44    1.30
   2  -5  -4    3.96    1.36
  -2   5   4    4.36    1.50
  -2   5   4    2.53    1.24
   2  -5  -3   22.22    2.59
   2  -5  -3   20.32    2.59
   2  -5  -3   28.02    3.59
  -2   5   3   22.14    2.68
  -2   5   3   22.60    2.61
  -2   5   3   25.54    2.56
  -2   5   2   27.85    2.44
  -2   5   2   28.98    2.87
   2  -5  -2   28.08    3.00
   2  -5  -2   30.43    2.64
   2  -5  -1   46.79    2.85
   2  -5  -1   52.29    4.81
  -2   5   1   47.72    3.63
  -2   5   1   51.62    2.88
   2  -5  -1   49.42    3.74
  -2   5   0   17.29    2.25
   2  -5   0   18.10    3.33
   2  -5   0   16.77    1.42
   2  -5   0   16.10    2.23
  -2   5   0   15.76    1.43
   2  -5   1   13.37    2.07
  -2   5  -1   11.69    0.86
   2  -5   1   10.13    0.83
  -2   5  -1   10.59    1.72
   2  -5   2   37.53    4.35
   2  -5   2   36.39    3.35
  -2   5  -2   36.36    3.37
  -2   5  -2   34.92    2.66
  -2   5  -2   32.50    2.63
   2  -5   3   34.43    4.30
   2  -5   3   38.71    3.54
  -2   5  -3   36.22    4.06
  -2   5  -3   36.97    2.41
  -2   5  -3   37.11    2.73
  -2   5  -4    7.15    1.26
   2  -5   4    4.85    1.53
  -2   5  -4    7.02    0.95
   2  -5   4    6.92    2.28
  -2   5  -5    2.34    1.18
  -2   5  -5    2.02    1.90
   2  -5   5    1.87    1.22
   2  -5   6   50.72    4.48
  -2   5  -6   48.41    3.48
  -2   5  -6   53.03    5.40
  -2   5  -7   19.85    2.54
  -2   5  -7   18.38    3.39
   2  -5   7   24.29    3.23
  -2   5  -8    0.98    1.47
   2  -5   8    1.35    0.58
  -2   5  -8    6.05    2.69
   2  -5   8    2.65    1.48
   2  -5   8    6.69    2.18
   2  -5   9    7.31    1.26
   2  -5   9    6.28    1.93
   2  -5   9    9.68    2.64
  -2   5  -9    9.02    2.86
  -2   5  -9    7.12    2.26
   2  -5  10    8.03    1.64
  -2   5 -10    5.96    3.33
   2  -5  10    8.03    2.45
   2  -5  10    3.48    2.08
  -2   5 -10    6.86    2.29
   2  -5  11   20.64    2.38
  -2   5 -11   21.15    4.65
   2  -5  11   21.39    3.49
   2  -5  11   26.83    4.06
  -2   5 -11   18.77    3.10
   2  -5  12   14.73    3.33
   2  -5  12   15.11    3.45
  -2   5 -12   14.84    4.56
  -2   5 -12    9.44    2.91
  -2   4  13   15.87    4.59
  -2   4  13    9.97    3.65
  -2   4  13    7.17    3.24
  -2   4  12    6.60    2.96
  -2   4  12    7.55    2.97
  -2   4  12    3.94    2.26
  -2   4  11   25.85    4.29
  -2   4  11   32.69    4.97
  -2   4  11   16.25    3.08
  -2   4  10   17.97    3.54
  -2   4  10   11.17    3.00
   2  -4 -10   21.64    3.74
  -2   4   9   43.52    4.74
   2  -4  -9   36.43    4.57
  -2   4   9   40.84    4.86
  -2   4   8    7.39    2.37
  -2   4   8    0.89    1.33
   2  -4  -8    3.39    1.57
   2  -4  -8    5.97    2.17
  -2   4   8    3.97    1.97
   2  -4  -7   10.09    2.01
   2  -4  -7   15.76    2.70
  -2   4   7   15.13    2.22
  -2   4   7   18.74    3.07
  -2   4   7   14.00    2.73
   2  -4  -6   33.12    3.72
  -2   4   6   29.21    3.00
   2  -4  -6   28.55    3.15
  -2   4   6   30.53    3.37
  -2   4   6   36.96    3.77
   2  -4  -5   35.67    3.41
   2  -4  -5   36.32    3.31
  -2   4   5   44.63    3.75
  -2   4   5   45.81    3.69
  -2   4   5   41.05    3.74
  -2   4   4  209.26    7.31
  -2   4   4  204.54    7.17
   2  -4  -4  212.03    7.55
   2  -4  -4  200.82    7.22
  -2   4   4  206.89    7.54
  -2   4   3  100.15    4.71
  -2   4   3   95.55    4.78
   2  -4  -3  101.37    5.01
  -2   4   3  103.98    4.99
   2  -4  -3   99.45    4.84
  -2   4   2   72.11    3.83
   2  -4  -2   68.63    4.02
   2  -4  -2   71.67    3.71
  -2   4   2   72.14    3.62
  -2   4   2   70.07    4.02
   2  -4  -1  177.63    7.80
  -2   4   1  179.26    5.02
  -2   4   1  179.72    6.31
   2  -4  -1  174.72    5.09
   2  -4  -1  184.93    6.56
   2  -4   0   79.80    2.90
  -2   4   0   78.46    4.23
   2  -4   0   81.32    4.39
  -2   4   0   81.41    2.81
   2  -4   0   81.18    5.34
   2  -4   1  362.77   11.61
  -2   4  -1  375.68    9.23
  -2   4  -1  356.99    4.54
   2  -4   1  375.69    9.36
  -2   4  -2    0.94    0.78
   2  -4   2    0.66    0.64
   2  -4   2    2.59    1.54
  -2   4  -2    0.33    0.65
  -2   4  -2    0.78    1.01
  -2   4  -3   21.52    1.86
   2  -4   3   26.67    2.68
  -2   4  -3   26.06    2.61
   2  -4   3   25.92    3.33
  -2   4  -3   23.22    1.63
  -2   4  -4   67.34    5.15
   2  -4   4   69.12    5.42
   2  -4   4   67.88    4.30
  -2   4  -4   65.56    3.26
  -2   4  -5   11.47    1.54
   2  -4   5   14.67    2.12
  -2   4  -5   15.94    2.81
   2  -4   6   58.46    3.57
   2  -4   6   58.20    4.36
  -2   4  -6   58.21    5.23
  -2   4  -6   63.51    3.68
   2  -4   6   61.67    2.26
   2  -4   7   93.77    5.67
   2  -4   7   82.56    4.67
   2  -4   7   90.28    3.33
  -2   4  -7   92.98    4.75
  -2   4  -7   90.96    6.74
   2  -4   8   83.12    3.71
  -2   4  -8   90.90    7.14
   2  -4   8   93.58    5.90
  -2   4  -8   83.23    4.78
   2  -4   8   81.12    4.89
  -2   4  -9    4.57    2.34
   2  -4   9    8.70    1.97
   2  -4   9    9.39    2.18
   2  -4   9    9.10    1.65
  -2   4  -9    5.54    1.74
  -2   4 -10  124.41    8.89
   2  -4  10  114.97    7.06
   2  -4  10  115.38    5.43
  -2   4 -10  117.68    6.37
   2  -4  10  121.85    6.80
   2  -4  11   10.23    2.16
  -2   4 -11    8.31    2.45
   2  -4  11   11.98    2.70
   2  -4  11    8.60    2.35
  -2   4 -11    9.68    3.84
   2  -4  12   11.39    2.49
   2  -4  12    9.92    2.83
  -2   4 -12    9.54    3.69
   2  -4  12   10.82    2.73
  -2   4 -12   11.99    3.05
   2  -4  13    8.94    2.53
  -2   4 -13    5.34    3.79
   2  -4  13    6.68    2.74
   2  -4  13    6.81    2.97
  -2   3  14   22.03    4.53
  -2   3  14   14.61    4.26
  -2   3  14   14.46    4.40
  -2   3  13  123.62    8.68
  -2   3  13  116.88    9.57
  -2   3  13  117.19    9.39
  -2   3  12   34.03    4.65
  -2   3  12   30.30    4.91
  -2   3  12   31.01    4.69
  -2   3  12   23.89    3.89
  -2   3  11    6.49    3.17
  -2   3  11    5.07    2.08
  -2   3  11    1.25    1.75
  -2   3  11    2.44    1.87
  -2   3  10    3.87    2.33
  -2   3  10    0.21    1.51
   2  -3 -10    4.62    2.45
  -2   3  10    3.99    2.02
  -2   3   9   42.92    4.70
  -2   3   9   49.47    4.99
  -2   3   9   55.51    4.55
  -2   3   8    1.62    1.70
  -2   3   8    2.59    1.53
  -2   3   8    0.50    1.31
   2  -3  -8    3.60    1.89
  -2   3   7   17.05    2.61
  -2   3   7   20.77    3.03
   2  -3  -7   15.37    2.23
  -2   3   7   17.49    2.38
   2  -3  -7   17.08    3.01
  -2   3   6   11.19    2.12
   2  -3  -6   11.67    1.95
  -2   3   6   10.09    1.91
   2  -3  -6   12.24    2.32
  -2   3   6   10.94    2.14
  -2   3   5   77.43    4.74
   2  -3  -5   90.34    5.15
   2  -3  -5   81.13    4.56
  -2   3   5   77.98    4.85
  -2   3   4   95.27    4.83
  -2   3   4  103.80    5.14
   2  -3  -4  101.05    4.99
  -2   3   4   98.07    4.66
   2  -3  -4  100.60    4.81
   2  -3  -3   88.79    4.38
   2  -3  -3   83.09    4.21
  -2   3   3   83.07    4.16
  -2   3   3   82.74    4.17
  -2   3   3   79.99    4.04
  -2   3   2  512.40    9.13
  -2   3   2  513.87    9.89
   2  -3  -2  500.40    9.84
  -2   3   2  506.20    9.30
   2  -3  -2  512.99    9.27
   2  -3  -1  103.96    3.73
   2  -3  -1  104.53    4.49
  -2   3   1  105.40    3.86
  -2   3   1  102.44    3.63
  -2   3   1  106.02    4.39
   2  -3   0   57.56    3.35
   2  -3   0   61.82    2.45
  -2   3   0   60.96    2.33
  -2   3   0   55.12    3.18
   2  -3   0   62.37    4.08
   2  -3   1   25.52    1.29
  -2   3  -1   28.09    2.34
   2  -3   1   24.43    2.27
   2  -3   1   23.60    2.83
   2  -3   2   74.28    4.83
  -2   3  -2   75.05    2.60
  -2   3  -2   82.22    3.97
   2  -3   2   73.08    1.68
   2  -3   2   74.64    3.85
  -2   3  -3    1.81    0.74
   2  -3   3    0.74    0.30
  -2   3  -3    1.67    0.85
   2  -3   3   -0.40    0.54
   2  -3   3    0.18    0.25
   2  -3   3   -0.02    0.95
  -2   3  -4   18.31    2.36
   2  -3   4   15.46    2.59
   2  -3   4   16.82    1.15
   2  -3   4   20.87    2.18
  -2   3  -4   19.95    1.64
  -2   3  -5  179.04    7.88
   2  -3   5  179.38    6.58
   2  -3   5  192.59    4.33
  -2   3  -5  173.39    5.06
   2  -3   5  177.92    5.09
   2  -3   6   31.92    2.11
  -2   3  -6   27.47    3.57
   2  -3   6   26.29    2.28
  -2   3  -6   25.02    2.28
   2  -3   6   24.83    2.62
   2  -3   7   46.28    3.69
  -2   3  -7   45.59    4.52
   2  -3   7   41.43    2.73
  -2   3  -7   39.29    2.95
   2  -3   7   45.48    3.35
   2  -3   8   17.46    2.54
  -2   3  -8   21.17    3.43
   2  -3   8   14.18    1.74
  -2   3  -8   17.80    2.35
   2  -3   8   18.14    2.62
   2  -3   9    7.49    1.93
  -2   3  -9    8.55    2.64
   2  -3   9    6.72    1.56
   2  -3   9    7.48    1.98
  -2   3  -9    4.11    1.53
  -2   3 -10  175.47    9.65
   2  -3  10  184.37    7.32
   2  -3  10  192.93    8.63
  -2   3 -10  194.90    7.92
   2  -3  10  199.30    8.50
  -2   3 -11   28.85    4.50
   2  -3  11   33.17    3.54
   2  -3  11   30.46    3.77
   2  -3  11   35.69    4.12
  -2   3 -11   26.06    3.31
  -2   3 -12   21.78    4.23
   2  -3  12   12.84    3.07
   2  -3  12   19.82    3.05
  -2   3 -12   19.59    3.44
   2  -3  12   18.08    3.25
   2  -3  13    7.94    2.64
   2  -3  13    5.57    2.96
   2  -3  13    9.24    2.78
  -2   3 -13    8.60    3.61
  -2   3 -13    5.53    2.35
  -2   2  14   13.41    3.92
  -2   2  14   13.22    4.02
  -2   2  14   11.39    3.25
  -2   2  13   19.99    4.65
  -2   2  13   15.49    4.13
  -2   2  13   22.39    3.95
  -2   2  12    5.82    2.42
  -2   2  12    6.50    2.13
  -2   2  12    8.56    2.60
  -2   2  12    8.46    3.02
  -2   2  11   43.88    5.22
  -2   2  11   51.14    5.31
  -2   2  11   44.67    4.62
   2  -2 -11   46.73    5.24
   2  -2 -11   40.61    5.24
  -2   2  11   48.36    5.59
  -2   2  10   26.44    3.51
  -2   2  10   28.06    4.19
  -2   2  10   31.01    4.11
  -2   2  10   34.78    3.85
   2  -2 -10   32.24    4.30
   2  -2 -10   28.50    3.86
  -2   2   9    7.92    2.18
  -2   2   9    4.90    1.98
  -2   2   9    8.02    2.29
   2  -2  -9    8.04    2.40
   2  -2  -9    7.43    2.31
  -2   2   9    7.74    1.93
  -2   2   8    1.06    1.51
  -2   2   8    3.04    1.62
   2  -2  -8    2.93    1.51
  -2   2   8    2.57    1.60
   2  -2  -8    1.15    1.57
  -2   2   7    0.42    1.13
  -2   2   7    0.19    1.17
   2  -2  -7    1.50    1.24
  -2   2   7    0.66    0.89
   2  -2  -7    0.02    0.93
  -2   2   6   14.13    2.13
  -2   2   6   11.31    2.05
  -2   2   6   12.52    1.89
   2  -2  -6   12.78    1.96
   2  -2  -6   10.90    1.95
   2  -2  -6   11.49    2.11
  -2   2   5   38.19    3.31
  -2   2   5   37.56    2.91
  -2   2   5   38.53    3.22
   2  -2  -5   39.30    3.09
   2  -2  -5   43.50    3.39
   2  -2  -5   42.88    3.51
  -2   2   4  215.41    6.52
   2  -2  -4  228.04    7.00
   2  -2  -4  219.99    6.74
  -2   2   4  211.45    6.89
  -2   2   4  221.93    7.14
   2  -2  -4  229.74    7.28
  -2   2   3   62.26    3.52
   2  -2  -3   59.47    3.33
   2  -2  -3   56.77    3.33
  -2   2   3   59.24    3.37
   2  -2  -3   58.77    3.36
  -2   2   3   63.71    3.41
  -2   2   2   42.45    2.62
   2  -2  -2   42.71    2.66
   2  -2  -2   31.15    2.28
  -2   2   2   41.61    2.53
  -2   2   2   41.90    2.60
  -2   2   1  195.10    5.33
   2  -2  -1  193.26    5.43
   2  -2  -1  192.96    4.87
  -2   2   1  193.65    4.73
  -2   2   1  194.79    4.64
  -2   2   0   65.88    2.44
   2  -2   0   63.99    3.09
  -2   2   0   68.51    3.12
   2  -2   0   66.25    2.53
  -2   2   0   62.76    2.18
   2  -2   1   55.03    2.84
   2  -2   1   58.28    3.37
  -2   2  -1   57.68    2.88
  -2   2  -1   56.02    2.10
   2  -2   1   58.94    2.05
  -2   2  -2   79.47    1.87
  -2   2  -2   86.55    3.57
   2  -2   2   81.51    4.21
   2  -2   2   83.94    3.55
  -2   2  -3   26.10    2.31
   2  -2   3   25.15    1.50
  -2   2  -3   27.26    2.17
   2  -2   3   22.87    1.23
   2  -2   3   24.12    2.02
   2  -2   3   22.22    2.29
  -2   2  -3   24.41    1.28
  -2   2  -4  622.57   11.76
   2  -2   4  618.17   10.38
   2  -2   4  621.63    7.59
   2  -2   4  633.49    8.37
  -2   2  -4  644.34    7.66
   2  -2   5    8.92    1.19
  -2   2  -5   12.06    1.88
   2  -2   5   12.88    1.51
   2  -2   5   10.40    1.57
  -2   2  -5   11.98    1.33
   2  -2   6   15.20    1.75
  -2   2  -6   18.49    2.63
   2  -2   6   15.41    1.94
  -2   2  -6   16.43    1.69
   2  -2   6   17.77    1.89
   2  -2   7  126.94    5.59
   2  -2   7  132.16    5.27
  -2   2  -7  131.34    5.09
   2  -2   7  124.05    5.20
  -2   2  -7  113.29    6.32
   2  -2   8    2.40    1.21
  -2   2  -8    4.73    1.92
   2  -2   8    3.82    0.75
  -2   2  -8    3.58    1.49
  -2   2  -8    5.28    1.49
   2  -2   8    1.46    1.03
   2  -2   8    1.67    0.64
   2  -2   8    3.34    1.37
  -2   2  -9   52.74    4.81
  -2   2  -9   51.32    4.00
   2  -2   9   43.62    2.20
   2  -2   9   50.24    3.88
   2  -2   9   51.78    4.11
  -2   2  -9   49.27    3.81
   2  -2   9   39.32    2.35
   2  -2  10   36.22    3.52
  -2   2 -10   34.76    3.63
  -2   2 -10   34.25    4.13
   2  -2  10   31.60    2.18
  -2   2 -10   32.86    3.33
   2  -2  10   31.95    3.63
   2  -2  10   26.89    2.28
   2  -2  11    5.07    2.14
  -2   2 -11    7.33    2.09
   2  -2  11    7.04    1.60
  -2   2 -11    7.54    2.07
   2  -2  11    5.62    1.30
  -2   2 -11   11.20    3.13
   2  -2  11    8.37    2.40
   2  -2  12    8.00    1.67
   2  -2  12    9.68    2.75
  -2   2 -12    7.83    3.19
  -2   2 -12    9.28    2.55
   2  -2  12    8.16    1.58
  -2   2 -12    9.04    2.49
   2  -2  12   14.03    3.05
   2  -2  13    8.05    2.74
   2  -2  13    3.17    2.60
  -2   2 -13    8.53    3.32
   2  -2  13    6.17    2.56
  -2   2 -13    6.91    2.78
   2  -2  14   15.00    3.39
   2  -2  14   22.90    4.54
   2  -2  14   13.48    3.30
  -2   1  14   29.89    5.46
  -2   1  14   25.72    5.07
  -2   1  14   22.78    4.21
  -2   1  13   32.17    5.08
  -2   1  13   30.21    5.11
  -2   1  13   24.13    4.12
  -2   1  12    5.22    2.62
  -2   1  12    3.06    2.48
  -2   1  12    2.38    2.05
  -2   1  12    5.74    2.29
  -2   1  11    6.31    2.47
  -2   1  11   10.24    2.97
  -2   1  11    9.69    2.50
  -2   1  11    8.95    2.54
   2  -1 -11    7.24    2.57
   2  -1 -11    7.38    2.79
   2  -1 -10  106.19    7.27
  -2   1  10  117.05    6.86
  -2   1  10  106.64    7.32
   2  -1 -10  115.92    7.37
  -2   1  10  115.84    6.72
  -2   1  10  116.40    7.67
  -2   1   9   20.07    2.81
  -2   1   9   20.32    3.26
   2  -1  -9   22.77    3.18
  -2   1   9   21.82    2.96
  -2   1   9   16.94    3.00
   2  -1  -9   23.08    3.46
  -2   1   8    1.20    1.21
  -2   1   8    1.24    0.91
  -2   1   8    1.00    0.76
   2  -1  -8    3.80    1.67
   2  -1  -8    1.96    1.37
  -2   1   8    5.77    1.79
  -2   1   7   24.48    2.93
  -2   1   7   24.91    2.75
   2  -1  -7   23.34    2.93
  -2   1   7   24.15    2.74
  -2   1   7   26.71    3.23
   2  -1  -7   22.02    2.77
   2  -1  -6  289.14    9.13
  -2   1   6  286.21    8.17
  -2   1   6  279.58    8.95
  -2   1   6  292.00    8.72
   2  -1  -6  298.85    9.21
  -2   1   6  294.89    9.49
  -2   1   5  101.99    4.58
  -2   1   5   96.67    5.02
  -2   1   5   98.55    4.79
   2  -1  -5   93.62    4.96
  -2   1   5   96.46    4.96
   2  -1  -5  101.23    5.04
  -2   1   4    2.12    1.07
  -2   1   4    0.80    0.75
   2  -1  -4    2.15    0.89
  -2   1   4    0.98    0.63
   2  -1  -4    0.98    0.82
   2  -1  -4    1.18    0.75
  -2   1   4    2.05    0.76
  -2   1   3  118.06    4.30
  -2   1   3  106.96    4.33
  -2   1   3  122.93    4.71
   2  -1  -3  106.51    4.24
   2  -1  -3  122.51    4.80
   2  -1  -3  111.62    4.41
  -2   1   3  119.12    4.64
  -2   1   2  371.68    7.41
  -2   1   2  383.70    7.22
   2  -1  -2  382.67    7.54
  -2   1   2  370.28    7.34
   2  -1  -2  386.74    7.44
   2  -1  -2  382.62    7.16
  -2   1   2  368.27    7.06
   2  -1  -1 1019.85   11.15
  -2   1   1 1005.40   11.04
  -2   1   1 1022.99   10.96
   2  -1  -1 1042.83   11.04
  -2   1   1 1011.61    9.88
   2  -1  -1 1023.25    9.86
  -2   1   0    6.59    0.68
  -2   1   0    6.82    0.98
  -2   1   0    7.03    0.98
   2  -1   0   10.28    1.12
   2  -1   0    7.37    0.70
  -2   1  -1  775.09    8.77
   2  -1   1  770.53    8.85
   2  -1   1  773.00    7.25
  -2   1  -1  779.82    7.60
  -2   1  -2    0.04    0.44
   2  -1   2    1.00    0.35
   2  -1   2   -0.06    0.50
   2  -1   2    0.57    0.46
  -2   1  -2    0.26    0.31
   2  -1   3  139.40    2.45
   2  -1   3  133.86    4.37
   2  -1   3  137.29    3.96
   2  -1   3  138.02    2.69
   2  -1   3  143.88    4.06
  -2   1  -3  125.78    2.67
   2  -1   4  804.29   10.68
   2  -1   4  787.87   10.10
  -2   1  -4  798.32   10.43
   2  -1   4  797.92    8.61
   2  -1   4  784.09    6.67
  -2   1  -4  815.20    8.21
   2  -1   5  151.80    5.15
   2  -1   5  152.00    4.55
  -2   1  -5  148.02    5.11
   2  -1   5  144.91    3.37
   2  -1   5  151.79    4.83
  -2   1  -5  158.18    4.36
   2  -1   6    1.90    0.87
   2  -1   6    3.55    1.10
   2  -1   6    2.82    0.72
  -2   1  -6    2.24    1.04
   2  -1   6    1.60    0.91
  -2   1  -6    2.70    0.88
  -2   1  -7  150.80    6.15
   2  -1   7  151.92    5.93
  -2   1  -7  150.05    5.35
   2  -1   7  141.59    5.85
  -2   1  -7  134.76    5.89
   2  -1   7  144.74    4.50
  -2   1  -8   53.62    3.94
  -2   1  -8   56.56    4.02
   2  -1   8   48.28    3.74
  -2   1  -8   53.72    3.59
   2  -1   8   53.55    3.95
  -2   1  -9    2.78    1.66
   2  -1   9    3.04    1.46
  -2   1  -9    1.35    1.24
   2  -1   9    1.14    0.93
  -2   1  -9    2.55    1.59
   2  -1   9    2.40    1.04
   2  -1  10   11.95    1.65
   2  -1  10   10.87    2.47
  -2   1 -10    9.95    2.34
  -2   1 -10   11.73    2.18
  -2   1 -10   10.19    2.15
   2  -1  10   11.44    2.41
   2  -1  11   11.48    2.31
   2  -1  11    8.33    1.61
   2  -1  11    8.78    2.50
  -2   1 -11    9.38    2.43
  -2   1 -11    8.11    2.42
   2  -1  11   12.37    2.77
  -2   1 -12   33.59    4.24
   2  -1  12   35.96    3.10
   2  -1  12   38.87    4.52
   2  -1  12   38.32    4.59
   2  -1  12   35.88    3.80
  -2   1 -12   36.70    4.28
   2  -1  13    7.62    3.14
  -2   1 -13    7.04    2.63
  -2   1 -13    6.81    2.88
   2  -1  13    9.83    3.16
   2  -1  14   27.71    4.68
   2  -1  14   30.82    4.51
  -2   0  14    5.16    3.48
  -2   0  14    7.77    3.29
  -2   0  13  144.78    9.70
  -2   0  13  131.28    9.73
  -2   0  12   34.76    4.57
  -2   0  12   38.91    4.69
  -2   0  12   36.29    4.86
  -2   0  12   38.48    4.68
   2   0 -11   55.10    5.45
  -2   0  11   43.95    5.03
  -2   0  11   59.90    5.40
  -2   0  11   59.34    5.16
   2   0 -11   54.07    5.41
  -2   0  11   55.18    5.70
   2   0 -10    7.57    2.39
  -2   0  10    8.57    2.37
  -2   0  10    9.23    2.43
  -2   0  10   12.43    2.62
  -2   0  10   13.55    2.75
   2   0 -10    7.06    2.20
  -2   0   9   32.79    3.53
  -2   0   9   26.27    3.42
  -2   0   9   27.14    3.61
  -2   0   9   30.99    3.52
   2   0  -9   21.35    3.20
   2   0  -9   30.57    3.77
  -2   0   8    1.38    1.19
  -2   0   8   -0.59    1.07
  -2   0   8    3.09    1.37
   2   0  -8    0.91    1.18
  -2   0   8    2.10    1.59
   2   0  -8    3.62    1.76
  -2   0   7   81.49    5.44
  -2   0   7   72.64    4.54
   2   0  -7   71.93    4.83
  -2   0   7   73.70    4.91
  -2   0   7   76.52    4.61
   2   0  -7   76.46    5.07
   2   0  -6  230.73    7.99
  -2   0   6  228.42    7.57
  -2   0   6  229.56    7.98
   2   0  -6  244.44    8.35
  -2   0   6  234.85    8.47
  -2   0   6  238.32    7.56
  -2   0   5    9.41    1.73
  -2   0   5   12.45    1.85
  -2   0   5   12.60    1.73
   2   0  -5    9.21    1.60
  -2   0   5    9.94    1.56
   2   0  -5   13.14    2.06
  -2   0   4  250.71    7.45
  -2   0   4  271.23    7.30
   2   0  -4  261.87    7.32
  -2   0   4  259.14    6.74
  -2   0   4  262.51    7.32
   2   0  -4  253.00    7.28
   2   0  -3   42.90    2.73
  -2   0   3   48.53    2.93
  -2   0   3   34.29    2.29
   2   0  -3   30.92    2.36
  -2   0   3   39.63    2.71
   2   0  -3   41.32    2.73
  -2   0   3   43.57    2.87
  -2   0   2 9896.39   35.31
   2   0  -2 9999.00   37.55
  -2   0   2 9968.75   37.11
   2   0  -2 9943.47   36.35
  -2   0   1   20.70    1.49
   2   0  -1   20.86    1.53
   2   0  -1   22.48    1.68
  -2   0   1   18.75    1.53
   2   0  -1   22.03    1.63
   2   0  -1   19.38    1.42
  -2   0   1   21.22    1.49
  -2   0   1   19.58    1.58
  -2   0   0   25.36    1.44
  -2   0   0   25.56    1.28
   2   0   0   26.03    1.50
   2   0   0   23.95    1.64
  -2   0   0   23.08    1.62
   2   0   0   25.96    1.70
   2   0   0   26.43    1.36
  -2   0  -1   86.27    2.34
   2   0   1   84.99    2.37
   2   0   1   88.02    1.95
   2   0   1   84.20    2.85
  -2   0  -1   87.95    2.95
  -2   0  -2  216.17    3.64
   2   0   2  213.00    4.43
  -2   0  -2  213.05    4.54
   2   0   3    0.94    0.38
   2   0   3    1.05    0.49
   2   0   3    0.41    0.50
  -2   0  -3    1.57    0.58
   2   0   3    0.78    0.42
   2   0   4   39.71    2.61
   2   0   4   38.16    1.82
   2   0   4   39.80    2.11
   2   0   4   40.74    2.22
  -2   0  -5  154.75    3.89
   2   0   5  168.97    5.84
   2   0   5  173.41    5.09
   2   0   5  170.70    4.86
  -2   0  -6   20.15    1.75
   2   0   6   25.10    2.27
   2   0   6   21.91    2.02
   2   0   6   23.07    2.44
   2   0   7    2.48    0.96
   2   0   7    1.58    1.32
  -2   0  -7    2.35    1.11
   2   0   7    1.12    1.06
  -2   0  -8   48.63    3.92
   2   0   8   53.99    4.27
   2   0   8   47.50    3.73
  -2   0  -9  363.54   11.45
   2   0   9  352.50   11.16
   2   0   9  348.45   10.74
   2   0  10  116.72    6.75
  -2   0 -10  126.41    7.27
   2   0  10  127.03    7.05
  -2   0 -11   27.58    3.87
   2   0  11   32.64    4.11
   2   0  11   28.83    3.66
   2   0  11   31.99    3.93
   2   0  12   18.37    2.99
   2   0  12   18.10    3.34
  -2   0 -12   16.08    2.94
  -2   0 -12   17.61    3.37
   2   0  12   15.04    3.00
   2   0  12   19.57    3.56
   2   0  12   16.23    2.41
   2   0  13   38.52    4.55
  -2   0 -13   40.83    4.51
   2   0  13   45.02    3.82
   2   0  13   48.30    5.35
   2   0  13   37.72    4.64
   2   0  13   46.43    4.51
   2   0  14   24.06    4.50
   2   0  14   21.53    3.18
  -2  -1  14   15.08    4.43
  -2  -1  14   13.66    3.30
  -2  -1  13   53.48    5.93
  -2  -1  13   48.04    5.14
  -2  -1  13   57.44    6.88
  -2  -1  12   18.92    3.58
  -2  -1  12   17.96    3.36
  -2  -1  12   21.68    4.15
   2   1 -12   15.14    3.63
  -2  -1  11   23.06    3.87
  -2  -1  11   22.28    3.72
  -2  -1  11   26.80    3.58
  -2  -1  11   32.30    4.36
   2   1 -11   28.61    3.97
   2   1 -11   20.30    3.62
  -2  -1  10   45.62    4.66
  -2  -1  10   49.06    5.21
  -2  -1  10   41.55    4.09
  -2  -1  10   37.92    4.36
   2   1 -10   45.18    4.85
   2   1 -10   36.18    4.22
  -2  -1   9    1.52    1.07
  -2  -1   9    2.77    1.72
  -2  -1   9    2.00    1.23
   2   1  -9    0.96    1.45
  -2  -1   9   -0.56    1.25
   2   1  -9    2.40    1.87
  -2  -1   8   47.65    4.28
  -2  -1   8   64.46    4.75
  -2  -1   8   60.34    5.07
   2   1  -8   61.12    4.56
  -2  -1   8   57.67    4.40
   2   1  -8   61.24    4.92
  -2  -1   7    8.45    1.89
  -2  -1   7    4.32    1.65
  -2  -1   7    3.37    1.29
   2   1  -7    5.10    1.72
   2   1  -7    4.80    1.38
   2   1  -6    4.68    1.56
  -2  -1   6    4.84    1.59
  -2  -1   6    0.96    0.84
   2   1  -6    2.33    1.33
   2   1  -5   22.62    2.39
   2   1  -5   25.26    2.44
   2   1  -5   22.41    2.41
  -2  -1   5   23.33    2.30
  -2  -1   5   23.86    2.44
  -2  -1   5   24.17    2.64
   2   1  -4   59.66    3.36
  -2  -1   4   58.00    3.50
   2   1  -4   59.00    3.56
  -2  -1   4   65.31    3.76
   2   1  -4   61.53    3.74
  -2  -1   4   57.89    3.70
  -2  -1   3   26.83    2.29
   2   1  -3   29.70    2.25
  -2  -1   3   28.25    2.32
   2   1  -3   25.29    2.09
   2   1  -3   28.93    2.40
  -2  -1   3   29.45    2.41
  -2  -1   2 1076.97   12.73
  -2  -1   2 1075.84   13.33
   2   1  -2 1113.76   12.85
   2   1  -2 1060.20   12.68
   2   1  -2 1072.79   12.72
  -2  -1   2 1067.97   12.77
  -2  -1   1  487.10    6.87
   2   1  -1  493.22    8.39
   2   1  -1  494.16    8.06
   2   1  -1  502.73    7.79
  -2  -1   1  488.85    7.64
  -2  -1   0  102.98    2.70
   2   1   0  105.21    3.83
  -2  -1   0  100.48    3.81
   2   1   0  102.44    3.14
  -2  -1   0  106.34    3.16
   2   1   1  260.41    5.99
  -2  -1  -1  268.21    3.42
  -2  -1  -1  257.12    6.07
   2   1   2   78.20    3.41
  -2  -1  -2   78.05    3.41
   2   1   3    7.71    1.15
   2   1   3    7.01    1.22
  -2  -1  -3    7.01    1.16
   2   1   4   46.57    3.11
   2   1   4   44.85    2.46
   2   1   4   45.03    1.51
   2   1   4   46.62    2.95
   2   1   5    0.39    0.72
   2   1   5    0.40    0.63
   2   1   5    0.75    0.91
   2   1   6  130.55    5.94
   2   1   6  134.37    5.25
   2   1   6  139.94    5.67
  -2  -1  -7  131.78    6.29
   2   1   7  130.96    6.26
   2   1   7  125.87    5.57
   2   1   7  129.41    5.94
   2   1   8  118.90    6.10
  -2  -1  -8  118.84    6.36
   2   1   8  118.43    5.90
   2   1   8  124.20    6.52
  -2  -1  -9   50.73    4.50
   2   1   9   41.18    4.11
   2   1   9   45.60    3.11
   2   1   9   46.52    4.24
   2   1   9   40.07    3.89
   2   1  10   56.96    5.13
  -2  -1 -10   59.77    5.16
   2   1  10   65.93    5.15
   2   1  10   59.86    5.20
   2   1  10   65.14    3.95
   2   1  11    7.01    2.18
   2   1  11    5.73    1.99
   2   1  11    8.54    2.66
  -2  -1 -11    5.37    2.07
   2   1  11    5.81    1.63
   2   1  12   28.20    3.94
  -2  -1 -12   32.69    4.48
   2   1  12   29.21    3.17
   2   1  12   25.83    3.96
   2   1  12   28.78    4.41
   2   1  13   24.01    4.20
   2   1  13   14.58    3.59
   2   1  13   26.81    4.69
   2   1  13   24.23    3.29
   2   1  14   10.17    3.32
   2   1  14   12.82    3.62
   2   1  14   10.17    2.71
  -2  -2  14    6.27    3.55
  -2  -2  14    9.68    3.52
  -2  -2  14   10.05    3.61
  -2  -2  13   60.43    5.97
  -2  -2  13   53.36    5.64
  -2  -2  13   53.79    6.55
  -2  -2  12   39.78    5.19
  -2  -2  12   46.90    5.00
  -2  -2  12   42.36    5.00
   2   2 -12   40.15    4.98
  -2  -2  11    3.61    2.01
  -2  -2  11    7.03    2.71
  -2  -2  11    1.94    2.02
  -2  -2  11    1.11    1.66
   2   2 -11    3.47    2.11
   2   2 -11    2.18    2.19
  -2  -2  10    5.47    2.06
  -2  -2  10   10.71    2.72
  -2  -2  10   10.46    2.40
   2   2 -10   10.09    2.16
   2   2 -10    8.59    2.73
   2   2  -9    1.28    1.99
  -2  -2   9    2.10    1.26
  -2  -2   9    1.24    1.69
  -2  -2   9    4.01    1.78
   2   2  -9    2.33    1.60
   2   2  -8  418.19   11.71
  -2  -2   8  394.15   11.87
   2   2  -8  402.72   12.61
  -2  -2   8  416.73   13.13
  -2  -2   8  410.25   11.58
   2   2  -7   12.61    2.22
  -2  -2   7   13.90    2.51
  -2  -2   7   10.19    2.09
  -2  -2   7   12.15    2.06
   2   2  -7   10.95    2.02
   2   2  -6   53.65    3.66
  -2  -2   6   50.65    3.83
  -2  -2   6   48.71    3.76
   2   2  -6   49.15    3.66
   2   2  -6   48.45    3.89
  -2  -2   6   45.00    3.85
   2   2  -5   48.94    3.33
  -2  -2   5   46.52    3.48
   2   2  -5   52.90    3.39
   2   2  -5   49.94    3.85
  -2  -2   5   45.37    3.46
  -2  -2   5   44.01    3.61
   2   2  -4   14.60    1.77
   2   2  -4   13.56    1.96
  -2  -2   4   14.95    1.94
   2   2  -4   17.02    1.86
  -2  -2   4   15.41    1.93
  -2  -2   4   16.13    2.03
  -2  -2   3  412.55    8.71
  -2  -2   3  444.69    9.70
   2   2  -3  415.27    8.70
   2   2  -3  423.74    8.58
   2   2  -3  416.62    9.33
   2   2  -2   26.68    2.31
   2   2  -2   27.39    2.17
  -2  -2   2   28.76    2.41
   2   2  -2   28.23    2.32
  -2  -2   2   26.03    2.20
   2   2  -1  459.39    9.07
  -2  -2   1  448.69    9.24
   2   2  -1  453.49    8.32
  -2  -2   1  442.82    8.12
   2   2   0  183.96    5.76
   2   2   0  190.43    5.04
  -2  -2  -1    4.39    1.10
   2   2   1    5.02    1.17
  -2  -2  -2  274.79    7.42
   2   2   2  270.19    5.79
   2   2   2  262.43    7.16
   2   2   3   98.71    4.47
   2   2   3  100.67    4.64
  -2  -2  -3   98.58    4.62
   2   2   4   33.46    2.87
   2   2   4   31.03    2.66
  -2  -2  -5   47.59    2.03
   2   2   5   56.36    3.86
   2   2   5   58.80    1.77
   2   2   5   60.63    3.47
   2   2   5   61.25    4.11
   2   2   6   35.62    1.76
   2   2   6   34.00    3.16
  -2  -2  -6   27.19    1.56
   2   2   6   33.11    2.79
   2   2   6   39.98    3.53
   2   2   7   66.13    4.74
   2   2   7   67.56    4.24
  -2  -2  -7   65.00    4.64
   2   2   7   69.29    2.81
   2   2   7   60.31    4.46
   2   2   8    1.20    1.32
   2   2   8    0.50    1.24
  -2  -2  -8    3.70    1.60
   2   2   8    0.22    0.73
   2   2   8    4.27    1.59
  -2  -2  -9    3.89    1.87
   2   2   9    3.26    1.59
   2   2   9    2.38    0.96
   2   2   9    0.83    1.36
   2   2   9    2.68    1.42
   2   2  10   85.85    4.32
  -2  -2 -10   83.20    6.31
   2   2  10   85.05    6.51
   2   2  10   88.28    6.12
   2   2  10   83.09    6.36
   2   2  11   22.98    3.81
   2   2  11   14.53    3.29
  -2  -2 -11   19.71    3.67
   2   2  11   14.26    2.10
   2   2  11   16.27    3.25
   2   2  12   26.76    4.04
   2   2  12   21.48    2.75
   2   2  12   25.44    4.37
   2   2  12   27.30    4.12
   2   2  13   18.24    4.31
   2   2  13   24.40    3.14
   2   2  13   27.07    4.27
   2   2  14    3.94    2.80
   2   2  14    5.20    3.44
  -2  -3  13    5.92    3.27
  -2  -3  13    4.14    2.70
  -2  -3  13    6.62    2.70
  -2  -3  12    4.12    2.42
  -2  -3  12    4.55    2.33
  -2  -3  12    5.74    2.62
   2   3 -12    6.06    2.83
  -2  -3  11   61.56    5.54
  -2  -3  11   85.95    6.38
   2   3 -11   67.78    6.17
  -2  -3  11   79.32    6.97
   2   3 -11   70.50    5.96
   2   3 -10    5.25    2.37
  -2  -3  10    4.08    2.22
  -2  -3  10    3.13    2.44
  -2  -3  10    3.41    1.80
   2   3 -10    2.19    1.56
   2   3  -9    7.64    2.56
  -2  -3   9    6.03    2.42
  -2  -3   9   10.25    2.31
   2   3  -9    7.39    2.05
  -2  -3   9    5.60    2.03
  -2  -3   8    2.87    1.75
   2   3  -8    0.90    1.57
  -2  -3   8    4.56    1.80
  -2  -3   8    2.95    1.71
   2   3  -8    6.10    1.87
   2   3  -7    1.47    1.05
   2   3  -7    0.62    1.22
  -2  -3   7    1.58    1.22
  -2  -3   7    1.71    1.29
   2   3  -7    1.91    1.10
  -2  -3   7    2.94    1.29
   2   3  -6   56.67    3.72
  -2  -3   6   57.37    4.10
   2   3  -6   55.64    3.86
  -2  -3   6   65.57    4.57
   2   3  -6   68.03    4.82
  -2  -3   6   56.22    4.39
   2   3  -5    5.36    1.48
   2   3  -5    4.60    1.33
   2   3  -5    5.91    1.62
  -2  -3   5    2.87    0.99
  -2  -3   5    4.50    1.25
  -2  -3   5    5.66    1.33
   2   3  -4  440.38    9.34
   2   3  -4  444.37    9.82
  -2  -3   4  433.87    9.74
  -2  -3   4  462.36   10.86
   2   3  -4  456.84   11.00
  -2  -3   4  461.12   11.07
   2   3  -3   25.10    2.46
   2   3  -3   25.71    2.45
   2   3  -3   23.68    2.18
  -2  -3   3   22.90    2.46
  -2  -3   3   25.42    2.54
   2   3  -2   15.78    1.79
   2   3  -2   17.57    2.13
  -2  -3   2   15.40    1.84
  -2  -3   2   18.99    2.31
   2   3  -2   16.97    2.00
   2   3  -1   13.70    1.93
  -2  -3   1   17.42    2.17
   2   3  -1   14.80    1.76
   2   3   0  472.22    9.14
   2   3   0  476.17   10.41
  -2  -3   0  479.94   10.72
  -2  -3  -1   29.22    2.73
   2   3   1   35.31    2.93
   2   3   1   35.52    3.07
   2   3   2    7.05    1.51
   2   3   2    4.98    1.20
  -2  -3  -2    6.61    0.73
  -2  -3  -2    4.32    1.35
   2   3   3    0.76    0.99
   2   3   3    1.66    0.86
  -2  -3  -3    0.84    0.29
   2   3   4    0.04    0.96
   2   3   4    0.33    0.24
   2   3   4    1.59    1.10
  -2  -3  -4    0.69    0.30
  -2  -3  -4    0.43    0.88
   2   3   5   61.43    4.28
  -2  -3  -5   59.77    3.14
   2   3   5   64.09    4.61
   2   3   5   49.50    1.76
  -2  -3  -6  172.55    5.27
   2   3   6  187.23    8.04
   2   3   6  173.83    3.68
   2   3   6  184.59    7.94
   2   3   6  176.46    6.84
  -2  -3  -7   49.37    2.86
   2   3   7   50.16    4.39
   2   3   7   51.41    2.35
   2   3   7   53.45    4.06
   2   3   7   55.91    4.68
  -2  -3  -8    4.12    1.55
   2   3   8    2.70    1.85
  -2  -3  -8    2.25    1.00
   2   3   8    3.27    1.61
   2   3   8    2.74    1.35
  -2  -3  -9  240.76   10.42
   2   3   9  250.20   10.65
   2   3   9  244.39    9.72
   2   3   9  246.02    6.35
   2   3   9  237.15   10.67
   2   3  10    6.70    2.16
  -2  -3 -10    3.51    2.06
   2   3  10    7.11    1.53
   2   3  10    5.17    2.80
   2   3  10    5.87    2.01
  -2  -3 -11    8.39    2.72
   2   3  11    5.19    1.62
   2   3  11    8.37    3.46
   2   3  11    8.98    2.90
   2   3  11    7.08    2.48
   2   3  12    3.81    2.42
   2   3  12    7.21    3.39
   2   3  12    6.55    3.16
   2   3  12    2.12    1.61
   2   3  13   32.51    4.67
   2   3  13   25.70    5.12
   2   3  13   29.95    4.87
   2   3  14    5.71    3.23
   2   3  14    5.78    2.72
  -2  -4  13   33.81    5.44
  -2  -4  13   26.86    4.73
  -2  -4  13   22.40    4.03
  -2  -4  12    2.51    2.63
  -2  -4  12    4.97    2.55
  -2  -4  12    5.84    2.68
   2   4 -12    1.98    2.48
  -2  -4  11   14.08    2.98
  -2  -4  11   12.75    3.31
   2   4 -11   19.69    3.63
  -2  -4  11   11.94    3.12
  -2  -4  10   14.86    2.92
   2   4 -10   16.16    3.35
  -2  -4  10   16.57    3.28
  -2  -4  10   20.29    3.29
   2   4 -10   21.52    3.25
   2   4  -9   66.33    4.95
  -2  -4   9   63.33    5.36
  -2  -4   9   53.67    4.83
   2   4  -9   59.77    5.55
  -2  -4   9   58.28    5.51
   2   4  -8   23.12    2.76
   2   4  -8   24.35    3.39
  -2  -4   8   28.51    3.80
  -2  -4   8   21.85    3.13
   2   4  -8   22.61    2.92
  -2  -4   8   20.98    3.10
   2   4  -7   32.96    3.25
   2   4  -7   44.32    3.60
  -2  -4   7   33.99    3.47
  -2  -4   7   44.08    4.04
   2   4  -7   40.71    4.13
  -2  -4   7   39.89    4.13
   2   4  -6    3.96    1.29
  -2  -4   6    1.56    1.08
   2   4  -6    0.44    1.08
  -2  -4   6    1.42    0.91
   2   4  -6    0.51    1.05
  -2  -4   6    2.30    1.58
   2   4  -5    4.85    1.59
  -2  -4   5    4.77    1.66
   2   4  -5    4.68    1.36
  -2  -4   5    2.19    1.12
   2   4  -5    4.44    1.29
   2   4  -4  165.28    6.49
   2   4  -4  174.38    6.10
  -2  -4   4  177.50    7.40
   2   4  -4  180.21    7.39
  -2  -4   4  171.32    7.05
   2   4  -3  129.23    5.16
   2   4  -3  123.30    5.60
  -2  -4   3  133.27    6.30
   2   4  -3  122.87    5.90
  -2  -4   3  124.43    5.75
   2   4  -2   23.65    2.32
   2   4  -2   27.82    2.74
  -2  -4   2   34.49    3.24
   2   4  -2   29.22    2.87
  -2  -4   1    0.25    1.12
   2   4  -1    0.47    1.06
   2   4  -1   -0.78    0.94
   2   4  -1    2.22    0.90
   2   4   0  214.81    8.88
   2   4   0  221.51    7.81
  -2  -4   0  229.47    8.23
   2   4   0  229.09    7.09
  -2  -4  -1    1.70    1.07
   2   4   1    2.99    1.18
  -2  -4  -1    2.90    0.83
   2   4   1    2.89    1.26
   2   4   2   35.13    3.18
   2   4   2   44.16    3.69
  -2  -4  -2   35.01    2.05
  -2  -4  -2   35.20    3.44
   2   4   3  140.94    5.56
  -2  -4  -3  147.92    3.79
   2   4   3  137.78    6.62
   2   4   3  140.72    6.20
   2   4   4   31.31    3.19
  -2  -4  -4   36.11    3.16
  -2  -4  -4   35.91    1.79
   2   4   4   36.11    3.57
  -2  -4  -5    7.89    1.45
   2   4   5    6.93    1.88
  -2  -4  -5    7.82    0.90
   2   4   5    6.75    0.85
   2   4   5    9.76    2.00
  -2  -4  -6   13.03    1.90
   2   4   6   12.22    1.15
   2   4   6   19.10    2.97
   2   4   6   13.49    2.75
   2   4   7   44.95    4.38
   2   4   7   35.76    2.03
   2   4   7   36.51    3.55
  -2  -4  -7   40.58    3.34
   2   4   7   43.79    4.49
  -2  -4  -8   68.73    4.13
   2   4   8   83.77    6.27
   2   4   8   72.50    3.15
   2   4   8   72.93    5.28
   2   4   8   83.09    6.40
   2   4   9   21.10    4.02
   2   4   9   12.16    1.68
  -2  -4  -9   14.33    2.17
   2   4   9   16.18    3.17
   2   4   9   16.05    2.72
   2   4  10   35.15    2.67
  -2  -4 -10   30.06    2.95
   2   4  10   32.50    4.68
   2   4  10   33.35    4.17
   2   4  11   19.28    2.32
   2   4  11   27.13    5.09
  -2  -4 -11   17.64    2.46
   2   4  11   21.05    3.83
   2   4  11   18.82    3.41
   2   4  12   13.73    4.12
  -2  -4 -12   12.17    2.16
   2   4  12   15.35    2.26
   2   4  12   13.54    3.16
   2   4  12   18.99    3.77
   2   4  13   15.69    3.99
   2   4  13   16.78    4.20
  -2  -5  12   22.09    4.14
  -2  -5  12   17.95    3.52
  -2  -5  12   15.06    3.56
   2   5 -12   14.88    3.62
  -2  -5  11    8.65    2.78
  -2  -5  11   10.27    3.21
  -2  -5  11    8.90    2.71
   2   5 -11    7.52    2.45
  -2  -5  10    7.15    2.18
  -2  -5  10    5.35    2.36
  -2  -5  10    3.51    1.73
   2   5 -10    4.36    1.96
   2   5  -9    4.61    2.01
  -2  -5   9    8.79    2.76
  -2  -5   9   11.21    3.13
   2   5  -9   10.32    2.40
  -2  -5   9    6.51    2.03
   2   5  -9    9.93    2.13
   2   5  -8   23.54    2.88
  -2  -5   8   27.80    3.99
  -2  -5   8   25.20    3.60
   2   5  -8   22.84    3.73
   2   5  -8   22.40    2.99
  -2  -5   7    4.13    2.19
   2   5  -7    1.48    1.62
   2   5  -7    2.84    1.72
  -2  -5   7    0.23    0.94
   2   5  -7    6.92    1.93
   2   5  -6    3.10    1.41
   2   5  -6    2.58    1.74
   2   5  -6    2.29    1.27
  -2  -5   6    2.87    1.68
  -2  -5   6    1.18    1.41
   2   5  -5   54.66    3.68
   2   5  -5   58.86    4.21
  -2  -5   5   63.61    4.99
   2   5  -5   56.11    4.71
  -2  -5   5   58.09    4.63
  -2  -5   4   48.80    4.27
   2   5  -4   48.82    3.43
   2   5  -4   53.71    4.04
   2   5  -4   51.08    4.27
  -2  -5   4   52.86    4.31
   2   5  -3   29.64    4.22
   2   5  -3   27.62    2.58
   2   5  -3   29.01    3.06
  -2  -5   3   29.52    3.28
   2   5  -3   28.29    3.23
   2   5  -2   21.53    2.81
  -2  -5   2   19.42    2.71
   2   5  -2   25.14    3.80
   2   5  -2   21.83    2.75
  -2  -5   1   78.64    4.31
   2   5  -1   84.92    6.39
   2   5  -1   83.15    5.13
  -2  -5   1   80.88    5.31
   2   5  -1   79.42    4.74
  -2  -5   0   66.74    3.68
   2   5   0   69.09    5.67
   2   5   0   73.57    5.06
  -2  -5   0   63.98    4.86
   2   5   0   69.88    4.32
   2   5   1    3.73    1.77
  -2  -5  -1    1.17    1.31
  -2  -5  -1    0.93    0.74
   2   5   1    1.73    1.28
   2   5   2    4.37    1.65
   2   5   2    5.71    1.61
  -2  -5  -2    4.57    1.01
   2   5   2    3.14    1.20
  -2  -5  -2    8.20    2.16
   2   5   3   13.09    2.57
  -2  -5  -3   11.03    1.35
   2   5   3   13.32    2.22
  -2  -5  -4   97.49    6.07
  -2  -5  -4   94.77    3.60
   2   5   4   92.48    6.17
   2   5   4   97.45    5.86
  -2  -5  -5   59.77    4.69
   2   5   5   56.77    4.71
   2   5   5   58.49    2.83
  -2  -5  -5   66.75    2.94
   2   5   5   61.78    5.27
   2   5   6    7.36    2.57
   2   5   6    5.75    1.02
  -2  -5  -6    7.75    1.20
   2   5   6    9.78    2.59
  -2  -5  -6    6.75    1.85
   2   5   7    5.61    1.96
  -2  -5  -7    5.07    1.80
   2   5   7    6.29    2.54
   2   5   7    4.43    0.95
  -2  -5  -8   20.81    2.77
   2   5   8   16.52    1.76
   2   5   8   18.70    3.73
   2   5   8   26.53    3.92
   2   5   8   19.53    3.12
   2   5   9    7.33    1.41
  -2  -5  -9    7.18    2.26
   2   5   9    8.65    3.04
   2   5   9    7.19    2.87
   2   5   9    5.74    2.15
   2   5  10   14.66    4.07
   2   5  10    9.71    1.54
   2   5  10   18.47    3.60
  -2  -5 -10    8.19    2.46
   2   5  10   12.94    2.96
   2   5  11   30.69    4.66
   2   5  11   18.45    4.57
  -2  -5 -11   22.96    3.17
   2   5  11   33.72    4.56
   2   5  11   26.65    2.46
   2   5  12   12.54    3.71
   2   5  12   15.72    3.79
   2   5  13    9.65    3.60
   2   5  13    4.56    3.01
   2   6 -12   22.94    5.94
  -2  -6  12   26.61    4.55
  -2  -6  12   16.87    4.22
  -2  -6  11   13.36    3.38
   2   6 -11   10.48    4.34
   2   6 -11    7.60    2.67
  -2  -6  11    9.42    3.40
  -2  -6  10   86.35    7.33
   2   6 -10   66.15    8.15
   2   6 -10   78.34    5.66
  -2  -6  10   91.15    6.93
   2   6  -9   52.19    4.31
   2   6  -9   57.79    4.69
   2   6  -9   58.27    6.01
  -2  -6   9   66.07    5.96
   2   6  -9   53.72    7.21
  -2  -6   9   64.55    6.26
   2   6  -8   55.79    4.39
   2   6  -8   51.76    4.13
   2   6  -8   50.70    6.79
   2   6  -8   53.60    5.67
  -2  -6   8   55.30    5.38
  -2  -6   8   58.98    5.51
   2   6  -7   13.74    3.08
   2   6  -7   13.23    3.67
  -2  -6   7   14.34    3.05
  -2  -6   7   11.01    2.62
   2   6  -7   16.67    2.47
   2   6  -7   14.60    2.42
   2   6  -6   17.96    2.38
   2   6  -6   19.23    3.22
  -2  -6   6   14.89    2.70
   2   6  -6   20.59    2.98
  -2  -6   6   23.26    3.56
   2   6  -5   45.69    3.43
   2   6  -5   41.91    5.56
   2   6  -5   50.95    4.24
  -2  -6   5   49.86    4.76
   2   6  -5   43.65    4.49
   2   6  -4   40.07    3.76
   2   6  -4   39.78    5.31
   2   6  -4   34.61    3.84
   2   6  -4   37.72    3.22
  -2  -6   4   39.34    4.11
  -2  -6   3   12.98    2.66
   2   6  -3    8.74    2.28
   2   6  -3   12.32    1.97
   2   6  -3   11.34    2.28
   2   6  -3    5.30    2.61
   2   6  -2   15.56    2.51
   2   6  -2   11.69    3.30
  -2  -6   2   18.18    2.45
   2   6  -2   17.85    2.82
  -2  -6   2   15.24    2.76
  -2  -6   1  137.13    6.11
   2   6  -1  123.26    8.61
   2   6  -1  135.51    7.12
   2   6  -1  140.88    6.85
  -2  -6   1  135.60    7.55
   2   6   0    9.03    2.18
  -2  -6   0    9.28    2.30
   2   6   0    7.60    1.77
   2   6   0    9.00    2.77
  -2  -6   0    8.07    1.53
  -2  -6  -1   22.56    3.32
   2   6   1   19.65    3.25
  -2  -6  -1   20.62    2.22
   2   6   1   19.97    2.58
   2   6   1   18.91    2.88
   2   6   2    7.27    2.55
   2   6   2    4.96    1.89
   2   6   2   10.56    1.95
  -2  -6  -2    7.84    1.43
   2   6   3   55.37    4.47
  -2  -6  -3   56.06    3.30
   2   6   3   55.47    4.59
   2   6   3   63.16    5.45
  -2  -6  -4  406.21   13.62
   2   6   4  369.03   11.87
  -2  -6  -4  375.11    8.24
   2   6   4  392.25   13.68
   2   6   5    5.27    1.18
  -2  -6  -5    6.09    1.26
   2   6   5    5.51    1.89
   2   6   5    5.91    2.44
  -2  -6  -5    9.41    2.83
   2   6   6   39.55    4.48
  -2  -6  -6   42.55    4.53
   2   6   6   38.11    2.69
  -2  -6  -6   38.92    2.72
   2   6   6   35.68    4.65
   2   6   7   23.99    4.10
   2   6   7   14.64    1.78
  -2  -6  -7   23.60    3.60
  -2  -6  -7   18.78    2.05
   2   6   7   19.19    3.37
  -2  -6  -8   46.65    4.76
   2   6   8   39.63    2.79
   2   6   8   53.38    5.01
   2   6   8   34.82    4.42
   2   6   8   57.80    6.29
   2   6   9   28.68    2.46
  -2  -6  -9   32.36    3.94
   2   6   9   35.20    4.61
   2   6   9   39.69    5.25
   2   6   9   38.33    5.71
   2   6  10    9.90    1.80
  -2  -6 -10   16.56    3.24
   2   6  10   20.04    4.21
   2   6  10   12.49    3.15
  -2  -6 -11   15.26    3.08
   2   6  11   13.60    3.44
   2   6  11   20.57    4.26
   2   6  12    5.24    3.00
   2   6  12   16.80    3.90
  -2  -7  11    4.32    3.13
  -2  -7  11    8.80    3.44
   2   7 -11    6.85    4.56
  -2  -7  10    7.68    3.28
   2   7 -10    8.57    4.10
   2   7 -10    2.55    1.60
  -2  -7  10    7.09    3.08
   2   7 -10    4.26    2.33
   2   7  -9   35.37    3.92
   2   7  -9   22.61    5.66
  -2  -7   9   37.07    5.09
   2   7  -9   29.10    3.50
  -2  -7   9   47.13    5.28
   2   7  -8   57.30    7.73
   2   7  -8   53.73    4.58
  -2  -7   8   68.54    6.03
   2   7  -8   59.01    4.44
  -2  -7   8   57.83    5.73
  -2  -7   7    7.96    2.73
   2   7  -7    8.49    3.03
   2   7  -7    5.89    2.00
   2   7  -7    7.58    2.95
   2   7  -7    6.50    2.03
   2   7  -6    2.94    1.51
   2   7  -6    2.65    2.25
  -2  -7   6    2.28    1.93
   2   7  -6    5.18    2.08
   2   7  -6    3.98    2.89
   2   7  -5    6.14    1.48
   2   7  -5    6.92    2.83
   2   7  -5    9.18    2.70
  -2  -7   5    9.74    2.63
  -2  -7   5    9.09    2.18
   2   7  -5    9.31    2.47
   2   7  -4   72.47    7.39
  -2  -7   4   64.44    5.42
   2   7  -4   79.77    5.73
   2   7  -4   67.47    4.30
   2   7  -4   66.45    5.64
  -2  -7   4   71.67    5.98
  -2  -7   3   19.19    3.42
   2   7  -3   17.89    3.28
   2   7  -3   15.07    2.18
  -2  -7   3   18.88    2.97
   2   7  -3   14.85    3.33
   2   7  -3   13.86    2.74
   2   7  -2  155.82    7.96
   2   7  -2  148.14    7.89
  -2  -7   2  148.82    7.19
   2   7  -2  140.57   10.07
  -2  -7   2  148.58    8.50
   2   7  -1    0.95    1.55
   2   7  -1    3.45    1.71
  -2  -7   1    2.75    2.13
  -2  -7   1    1.08    1.26
   2   7  -1    2.04    2.13
   2   7   0    2.94    2.33
   2   7   0    2.80    2.06
  -2  -7   0    1.49    1.17
   2   7   0    2.31    1.30
   2   7   0    1.33    1.55
  -2  -7   0    5.10    2.19
   2   7   1    5.61    2.00
  -2  -7  -1    3.75    1.34
   2   7   1    2.06    1.26
   2   7   1    7.62    2.53
   2   7   2   45.82    4.18
  -2  -7  -2   45.14    3.52
   2   7   2   43.93    4.74
   2   7   2   51.71    5.13
   2   7   3  660.95   16.72
   2   7   3  613.13   15.56
  -2  -7  -3  625.69   12.35
   2   7   3  627.56   17.98
   2   7   4    7.86    2.96
  -2  -7  -4    3.06    1.83
   2   7   4    1.57    1.13
  -2  -7  -4    5.64    1.50
  -2  -7  -5   35.84    4.66
   2   7   5   40.24    4.34
  -2  -7  -5   34.77    3.02
   2   7   5   38.92    5.16
  -2  -7  -6   33.42    2.92
  -2  -7  -6   31.45    4.47
   2   7   6   27.95    2.69
   2   7   6   36.10    4.85
   2   7   6   38.43    4.53
   2   7   7   78.34    6.75
   2   7   7   61.99    3.79
  -2  -7  -7   66.82    6.24
  -2  -7  -7   75.33    4.10
   2   7   7   76.96    7.15
   2   7   8   43.59    3.19
   2   7   8   45.75    5.17
   2   7   8   51.05    5.70
  -2  -7  -8   52.35    3.45
  -2  -7  -8   49.44    5.42
   2   7   8   38.34    5.17
  -2  -7  -9    3.50    2.74
   2   7   9    1.02    1.16
   2   7   9    6.34    2.93
   2   7   9    0.44    1.66
  -2  -7 -10    3.51    2.87
   2   7  10   11.40    3.85
   2   7  10    6.03    2.74
   2   7  11   11.71    3.92
   2   7  11   11.84    3.98
   2   8 -10   11.72    5.14
  -2  -8  10    5.29    3.21
  -2  -8  10    8.39    3.61
   2   8  -9   24.55    3.40
   2   8  -9   22.69    5.65
  -2  -8   9   23.62    4.13
  -2  -8   9   30.14    5.06
   2   8  -8   23.07    3.39
   2   8  -8   33.36    6.57
   2   8  -8   18.07    2.70
  -2  -8   8   24.53    4.59
  -2  -8   8   26.09    4.22
   2   8  -7    2.64    2.06
  -2  -8   7    4.43    2.56
  -2  -8   7    5.23    2.75
   2   8  -7    3.45    3.41
   2   8  -7    1.63    1.43
   2   8  -6    5.96    1.82
   2   8  -6    3.14    2.26
  -2  -8   6    2.23    1.62
   2   8  -6   10.27    4.20
   2   8  -6   10.39    2.73
  -2  -8   6    9.92    2.85
   2   8  -5   40.08    5.15
   2   8  -5   43.81    6.80
  -2  -8   5   46.56    5.06
   2   8  -5   45.59    4.63
   2   8  -5   36.78    3.26
  -2  -8   5   43.85    5.29
   2   8  -4    4.86    1.61
   2   8  -4    2.89    2.10
   2   8  -4    6.02    3.08
  -2  -8   4    4.62    2.82
  -2  -8   4    3.54    1.86
   2   8  -4    6.35    2.49
  -2  -8   3   36.42    4.60
   2   8  -3   28.97    5.27
  -2  -8   3   30.48    3.89
   2   8  -3   24.12    2.93
   2   8  -3   29.46    4.13
   2   8  -3   33.04    4.18
  -2  -8   2   12.72    3.36
   2   8  -2   12.46    2.87
  -2  -8   2    8.60    2.14
   2   8  -2    8.48    2.26
   2   8  -2    7.31    3.01
   2   8  -1    6.83    2.47
  -2  -8   1    7.46    1.92
   2   8  -1   11.53    3.90
   2   8  -1   11.44    2.16
   2   8  -1   10.58    2.60
   2   8   0    5.36    2.21
   2   8   0   11.35    3.15
   2   8   0    8.26    2.81
  -2  -8   0    9.07    1.97
   2   8   0    9.95    2.10
   2   8   1   33.56    4.92
   2   8   1   40.41    3.98
  -2  -8  -1   35.85    3.48
   2   8   1   36.86    4.58
  -2  -8  -2   28.06    2.99
   2   8   2   30.83    3.63
   2   8   2   30.51    4.65
   2   8   3   49.64    5.58
   2   8   3   48.91    4.66
  -2  -8  -3   54.30    4.18
   2   8   4    4.35    2.72
  -2  -8  -4    3.95    1.42
   2   8   4    2.96    1.80
  -2  -8  -5   17.29    4.48
   2   8   5   16.17    3.93
  -2  -8  -5   20.00    2.56
   2   8   5   18.48    3.40
  -2  -8  -6   77.49    7.41
  -2  -8  -6   81.08    4.78
   2   8   6   68.97    6.45
   2   8   6   66.87    6.98
  -2  -8  -7   12.44    4.27
  -2  -8  -7   10.71    2.10
   2   8   7    8.73    2.77
  -2  -8  -8   20.75    4.77
   2   8   8   17.60    2.36
  -2  -8  -8   19.33    2.61
   2   8   8   17.95    4.01
   2   8   9    9.93    3.19
  -2  -8  -9    7.40    3.11
   2   8   9   11.76    3.63
   2   8  10    4.34    3.01
   2   8  10    4.55    2.83
   2   9  -8    8.11    2.24
  -2  -9   8   16.04    4.01
   2   9  -8   21.82    5.61
  -2  -9   8   28.78    4.95
   2   9  -7    8.25    4.04
   2   9  -7    6.47    2.98
  -2  -9   7    9.10    3.27
  -2  -9   7    7.66    3.28
   2   9  -6    3.56    1.50
   2   9  -6    5.34    3.78
   2   9  -6    5.25    2.56
  -2  -9   6    5.39    2.62
  -2  -9   6    8.80    3.66
   2   9  -5   20.46    2.77
   2   9  -5   23.52    5.93
  -2  -9   5   31.65    5.23
  -2  -9   5   26.81    4.32
   2   9  -5   23.28    4.04
   2   9  -4    3.40    1.79
   2   9  -4    4.41    3.77
  -2  -9   4   12.43    3.95
  -2  -9   4    5.31    2.47
   2   9  -4    3.81    2.39
  -2  -9   3  204.44   10.17
   2   9  -3  193.95   13.50
   2   9  -3  172.82    7.27
   2   9  -3  179.58    7.53
   2   9  -3  191.39    9.98
  -2  -9   3  207.32   11.53
   2   9  -3  172.13    9.81
  -2  -9   2    2.22    1.73
   2   9  -2    5.16    2.64
   2   9  -2    1.18    2.50
   2   9  -2    2.39    1.42
   2   9  -2    4.48    2.70
   2   9  -2    1.88    1.48
   2   9  -1   34.84    3.77
  -2  -9   1   33.52    4.13
   2   9  -1   34.92    4.68
   2   9  -1   31.66    4.46
   2   9  -1   39.73    6.15
   2   9   0   14.85    3.06
   2   9   0   18.23    4.38
   2   9   0   18.03    3.94
  -2  -9   0   14.50    2.67
   2   9   0   16.39    2.80
   2   9   1   29.60    4.07
  -2  -9  -1   28.45    3.54
   2   9   1   32.24    4.81
   2   9   1   33.03    3.85
   2   9   2    3.52    2.93
   2   9   2    2.94    1.82
   2   9   2    4.67    3.10
  -2  -9  -2    0.79    1.21
  -2  -9  -3   24.77    3.09
   2   9   3   22.89    4.69
   2   9   3   24.45    3.75
  -2  -9  -4   43.70    4.08
   2   9   4   48.81    5.17
   2   9   5   82.87    6.91
  -2  -9  -6    2.72    1.62
   2   9   6    1.60    2.33
   2   9   7   65.90    6.82
  -2  -9  -7   59.45    4.54
  -2  -9  -7   62.79    7.48
  -2  -9  -8   14.25    4.71
  -2  -9  -8   13.93    2.57
   2   9   8   15.35    4.10
   2   9   9   28.60    5.30
   2   9   9   22.42    4.51
  -2 -10   7   11.04    3.82
   2  10  -6   49.69    8.13
  -2 -10   6   57.36    6.54
   2  10  -5    9.20    4.75
   2  10  -5   10.16    3.25
   2  10  -5    8.67    1.83
  -2 -10   5   16.56    3.76
   2  10  -4   12.01    4.38
   2  10  -4   10.40    2.03
   2  10  -4    8.88    3.08
  -2 -10   4   20.49    4.26
   2  10  -4   15.04    2.29
   2  10  -3    5.51    4.22
   2  10  -3    4.68    1.89
  -2 -10   3    5.37    2.59
   2  10  -3    5.49    2.00
   2  10  -3    3.12    2.52
   2  10  -2   45.92    5.81
   2  10  -2   44.24    7.12
   2  10  -2   40.53    3.88
  -2 -10   2   42.94    5.04
   2  10  -2   40.03    3.73
   2  10  -1    8.97    3.98
  -2 -10   1    4.21    2.30
   2  10  -1    7.78    2.30
   2  10   0   22.98    3.23
  -2 -10   0   23.10    3.70
   2  10   1   42.77    6.12
  -2 -10  -1   38.24    4.24
   2  10   1   36.35    4.28
  -2 -10  -2    4.47    2.16
   2  10   2    5.36    2.40
  -2 -10  -3   12.51    2.70
   2  10   3   10.91    3.18
  -2 -10  -4    0.68    1.35
   2  10   4    5.67    2.72
  -2 -10  -5   77.92    5.68
   2  10   5   64.56    6.61
  -2 -10  -6    5.41    2.24
   2  10   6   12.53    4.05
  -2 -10  -7    5.29    2.33
   2  10   7    4.77    3.59
  -2 -11   4    7.15    3.09
   2  11  -4    8.87    4.91
   2  11  -3    9.17    4.68
  -2 -11   3    6.25    3.06
  -2 -11   2    9.53    2.97
   2  11  -2   13.60    5.10
   2  11  -2    5.55    1.91
   2  11  -1   29.76    3.61
  -2 -11   1   39.79    5.18
   2  11   0    8.64    4.09
  -2 -11   0    3.93    2.42
   2  11   0    4.18    2.32
  -2 -11  -1   20.23    3.65
   2  11   1   17.98    3.50
  -2 -11  -2   22.36    3.72
   2  11   2   22.40    3.83
   2  11   3    8.69    2.87
  -2 -11  -3    5.40    2.53
  -2 -11  -4   18.76    3.24
   2  11   4   27.87    4.73
  -2 -11  -5   21.99    3.61
   2  11   5   30.75    5.09
  -3  10   6   40.65    5.17
   3 -10  -6   35.31    5.21
  -3  10   6   38.60    5.81
  -3  10   5   10.79    2.99
   3 -10  -5   12.10    3.80
  -3  10   5   16.32    4.04
  -3  10   4    7.06    2.54
   3 -10  -4    5.52    2.76
  -3  10   4    6.10    3.01
   3 -10  -3   34.37    4.98
  -3  10   3   35.65    4.78
  -3  10   2   26.23    2.93
   3 -10  -2   29.10    4.52
  -3  10   1   21.29    4.83
  -3  10   1   15.47    1.95
   3 -10  -1   21.07    4.15
  -3  10   0   17.50    3.52
   3 -10   0   24.77    4.46
  -3  10   0   16.43    4.04
  -3  10  -1   45.56    5.46
   3 -10   1   52.98    6.25
  -3  10  -1   44.88    5.01
  -3  10  -2   11.91    3.18
   3 -10   2    9.10    3.20
  -3  10  -2    7.16    2.59
   3 -10   3   26.25    4.46
  -3  10  -3   19.45    3.42
   3 -10   4   43.76    6.00
   3 -10   5   63.30    6.94
  -3   9   8   77.06    7.51
   3  -9  -8   83.38    7.70
  -3   9   8   81.30    7.85
  -3   9   7   16.77    3.86
   3  -9  -7    9.53    3.37
  -3   9   7    9.76    3.46
  -3   9   6   28.38    4.17
  -3   9   6   23.81    4.01
   3  -9  -6   34.34    5.18
   3  -9  -6   25.20    4.14
  -3   9   5   14.75    3.14
   3  -9  -5    9.16    2.81
   3  -9  -5    6.71    2.56
  -3   9   5    5.52    2.25
  -3   9   4   14.80    2.91
   3  -9  -4   11.96    3.12
   3  -9  -4    8.97    2.53
  -3   9   4   13.66    3.17
  -3   9   3    6.39    2.07
   3  -9  -3    5.59    2.01
   3  -9  -3    4.70    2.48
  -3   9   3    6.31    2.54
  -3   9   2   11.35    2.07
  -3   9   2   10.97    3.60
   3  -9  -2    8.06    2.88
  -3   9   1    3.94    1.38
   3  -9  -1    1.87    1.62
  -3   9   1    2.03    3.07
  -3   9   0   15.55    3.54
   3  -9   0   13.83    3.21
  -3   9   0    6.79    1.01
   3  -9   1   59.88    5.93
  -3   9  -1   48.67    5.24
  -3   9  -1   53.48    4.89
   3  -9   2   12.44    3.30
  -3   9  -2    9.07    2.58
  -3   9  -2   10.97    2.60
  -3   9  -3   26.38    3.77
  -3   9  -3   30.48    3.47
   3  -9   3   39.35    5.09
  -3   9  -4    3.19    1.67
  -3   9  -4    7.09    2.56
   3  -9   4    2.38    2.04
   3  -9   5   60.34    6.35
  -3   9  -5   52.09    4.74
   3  -9   6    7.30    3.22
   3  -9   7   22.41    4.50
  -3   8   9    9.44    3.43
   3  -8  -9   13.13    3.69
  -3   8   9    9.59    3.24
  -3   8   8   15.96    3.74
   3  -8  -8    9.51    3.13
  -3   8   8   17.63    4.15
  -3   8   7   30.85    4.50
   3  -8  -7   30.88    4.44
   3  -8  -7   30.74    4.58
  -3   8   7   35.29    4.79
   3  -8  -6   47.54    5.24
  -3   8   6   56.60    5.49
  -3   8   6   50.02    5.44
   3  -8  -6   49.52    5.23
  -3   8   5   26.06    3.80
  -3   8   5   18.78    3.44
   3  -8  -5   20.66    3.68
   3  -8  -5   23.36    3.66
  -3   8   5   23.57    3.86
   3  -8  -4   10.95    2.53
  -3   8   4    7.85    2.21
  -3   8   4   15.03    3.09
  -3   8   3   22.60    2.93
  -3   8   3   17.56    3.51
   3  -8  -3   18.92    4.94
   3  -8  -3   18.96    3.35
   3  -8  -3   17.00    2.80
  -3   8   3   14.53    2.93
   3  -8  -2   26.40    3.00
   3  -8  -2   33.32    5.71
  -3   8   2   32.54    4.25
   3  -8  -2   32.44    4.14
   3  -8  -1   31.03    5.74
  -3   8   1   30.59    4.00
  -3   8   1   35.48    2.87
   3  -8  -1   31.88    4.05
   3  -8  -1   30.18    2.80
   3  -8   0   14.51    4.43
  -3   8   0    8.54    3.00
   3  -8   0    9.61    2.54
  -3   8   0    8.70    1.24
  -3   8   0   11.06    2.65
   3  -8   1   44.55    6.78
  -3   8  -1   52.95    5.20
   3  -8   1   43.33    4.75
  -3   8  -1   43.89    4.61
  -3   8  -1   51.44    4.27
  -3   8  -2   85.16    6.63
   3  -8   2   88.88    6.78
  -3   8  -2   82.04    5.56
  -3   8  -2   87.39    5.70
   3  -8   2   88.33    9.30
  -3   8  -3    8.83    2.29
   3  -8   3    8.01    2.84
   3  -8   3   14.88    4.38
  -3   8  -3    8.40    2.09
   3  -8   4   99.64    7.30
   3  -8   4   92.27    9.89
  -3   8  -4   92.10    5.52
  -3   8  -4  104.35    4.87
  -3   8  -5    7.30    2.17
   3  -8   5    6.74    2.75
  -3   8  -5    3.80    0.89
  -3   8  -6   16.41    2.74
   3  -8   6   13.95    3.36
  -3   8  -7    5.92    2.32
   3  -8   7    7.45    3.07
   3  -8   8    7.26    3.17
  -3   8  -9  117.88   10.24
   3  -8   9   94.48    8.26
  -3   7  11   11.97    3.94
  -3   7  11   12.93    3.92
  -3   7  10    8.24    3.21
  -3   7  10    8.16    3.26
   3  -7 -10    2.59    2.22
  -3   7   9   24.30    4.39
   3  -7  -9   25.67    4.23
  -3   7   9   32.94    5.05
  -3   7   8   12.91    3.49
   3  -7  -8   16.42    3.07
  -3   7   8   15.03    3.47
   3  -7  -7   43.38    5.25
   3  -7  -7   39.93    4.66
  -3   7   7   48.09    5.24
  -3   7   7   42.86    4.78
  -3   7   7   43.21    5.20
  -3   7   6   36.71    4.39
  -3   7   6   29.66    4.06
   3  -7  -6   26.77    5.07
   3  -7  -6   32.41    4.11
   3  -7  -6   27.54    4.03
  -3   7   6   35.64    4.36
  -3   7   5   29.93    3.65
  -3   7   5   28.60    3.80
   3  -7  -5   28.62    3.89
   3  -7  -5   33.40    3.94
  -3   7   5   31.25    3.97
   3  -7  -5   32.56    5.13
  -3   7   4    0.95    1.46
  -3   7   4    3.09    1.44
   3  -7  -4    3.89    1.83
   3  -7  -4    3.19    2.55
   3  -7  -4    5.06    1.89
  -3   7   4    1.02    1.38
  -3   7   3   13.23    2.22
   3  -7  -3   10.74    3.60
   3  -7  -3    8.83    2.11
  -3   7   3    8.05    2.08
   3  -7  -3   13.48    2.63
  -3   7   3    9.45    2.04
  -3   7   2   17.71    2.24
   3  -7  -2   15.04    3.79
  -3   7   2   20.66    3.10
   3  -7  -2   14.58    2.68
   3  -7  -2   16.35    2.36
  -3   7   2   17.85    2.66
  -3   7   1   14.06    1.84
   3  -7  -1   12.78    1.88
  -3   7   1   15.79    2.67
   3  -7  -1   12.43    2.59
   3  -7  -1   12.78    3.94
   3  -7   0   12.79    1.47
   3  -7   0   17.21    4.57
  -3   7   0   15.83    1.61
  -3   7   0   18.35    2.89
   3  -7   0   17.57    2.97
   3  -7   1   25.50    4.70
  -3   7  -1   21.45    3.14
  -3   7  -1   22.80    3.12
   3  -7   1   25.72    3.50
  -3   7  -2   18.67    3.08
  -3   7  -2   20.15    2.70
   3  -7   2   18.40    3.14
  -3   7  -2   21.45    2.88
  -3   7  -3   12.08    2.11
   3  -7   3   10.48    2.40
  -3   7  -3   13.33    2.06
   3  -7   4   32.49    5.48
   3  -7   4   37.50    4.32
  -3   7  -4   32.31    2.50
  -3   7  -4   36.91    3.24
   3  -7   5  129.11    7.97
  -3   7  -5  120.34    5.59
  -3   7  -6    8.07    2.08
   3  -7   6    5.39    2.38
  -3   7  -7    4.16    1.54
   3  -7   7    5.63    2.09
  -3   7  -7    3.06    2.52
  -3   7  -8   17.38    4.11
  -3   7  -8   19.12    2.66
   3  -7   8   21.27    3.87
   3  -7   9   58.52    5.97
  -3   7  -9   64.80    7.16
   3  -7  10    4.73    2.39
  -3   7 -10   10.31    4.13
  -3   6  11   22.94    4.71
  -3   6  11   32.73    5.38
  -3   6  10   16.70    4.07
  -3   6  10   17.41    3.98
   3  -6 -10   15.14    3.50
   3  -6  -9  115.36    7.90
  -3   6   9  113.14    8.40
  -3   6   9  122.02    7.85
  -3   6   9  123.59    8.78
  -3   6   8  194.43   10.46
   3  -6  -8  183.93    9.55
   3  -6  -8  194.20   10.56
  -3   6   8  177.34    9.13
  -3   6   8  188.28    9.97
  -3   6   7   37.48    4.33
   3  -6  -7   35.75    4.28
  -3   6   7   42.45    4.70
   3  -6  -7   42.99    4.66
  -3   6   7   39.31    4.77
  -3   6   6    7.21    2.33
   3  -6  -6    5.90    2.28
  -3   6   6    8.67    2.56
   3  -6  -6    5.84    2.19
  -3   6   6    8.63    2.45
  -3   6   5   15.71    2.88
  -3   6   5   14.09    2.61
   3  -6  -5   15.16    2.70
   3  -6  -5   14.94    2.72
  -3   6   5   19.60    3.13
   3  -6  -4  106.94    6.50
   3  -6  -4  108.57    6.22
  -3   6   4  106.28    6.05
  -3   6   4  104.46    6.32
  -3   6   4  110.82    6.51
  -3   6   3    4.10    1.58
   3  -6  -3    1.92    2.12
  -3   6   3    1.12    1.02
  -3   6   3   -0.41    0.90
   3  -6  -3    2.92    1.22
   3  -6  -3    2.75    1.62
  -3   6   2    9.43    2.04
   3  -6  -2   11.67    2.45
   3  -6  -2   11.64    2.02
  -3   6   2   10.55    1.88
  -3   6   1   93.12    4.22
  -3   6   1  101.04    6.00
   3  -6  -1   98.23    7.81
   3  -6  -1   80.89    5.54
   3  -6  -1   88.11    4.33
  -3   6   0   37.38    3.72
   3  -6   0   34.45    2.34
  -3   6   0   38.84    2.36
   3  -6   0   37.39    3.97
   3  -6   0   36.17    5.01
  -3   6  -1   21.35    2.92
   3  -6   1   22.47    3.08
   3  -6   1   15.78    1.26
   3  -6   1   23.32    4.19
   3  -6   2  188.10   10.89
  -3   6  -2  197.56    8.47
   3  -6   2  188.82    8.39
  -3   6  -2  189.79    6.38
  -3   6  -2  186.56    6.79
   3  -6   3 1064.23   26.08
  -3   6  -3 1060.19   20.09
   3  -6   3 1055.96   20.02
  -3   6  -3 1042.22   13.97
  -3   6  -3 1081.42   14.84
  -3   6  -4   81.02    3.24
   3  -6   4   91.27    6.14
  -3   6  -4   86.39    4.29
   3  -6   4   89.13    7.59
  -3   6  -5   20.15    2.22
   3  -6   5   27.06    3.64
  -3   6  -6    3.22    1.42
  -3   6  -6    3.07    2.20
   3  -6   6    5.60    2.14
   3  -6   7   49.98    5.12
  -3   6  -7   53.73    3.68
  -3   6  -7   54.14    5.83
  -3   6  -8   11.05    2.03
  -3   6  -8    9.93    3.09
   3  -6   8    8.80    2.50
   3  -6   9    4.51    2.31
  -3   6  -9    1.95    1.24
   3  -6  10   15.44    3.70
  -3   6 -10    8.70    2.16
  -3   6 -11    6.39    3.64
   3  -6  11    3.96    2.91
  -3   5  12    6.87    3.36
  -3   5  12    4.30    3.29
  -3   5  12    7.11    3.04
  -3   5  11   30.07    5.12
  -3   5  11   28.23    4.95
  -3   5  10    7.63    3.01
  -3   5  10    8.23    2.69
  -3   5  10   -0.61    1.31
  -3   5   9   13.76    3.23
  -3   5   9   13.57    3.20
  -3   5   9    8.92    2.43
   3  -5  -9    8.01    2.28
   3  -5  -9   14.26    3.36
  -3   5   8    5.82    2.32
  -3   5   8    9.12    2.70
  -3   5   8    6.00    2.32
   3  -5  -8    5.31    1.94
   3  -5  -8    9.87    2.75
  -3   5   7   32.34    3.91
   3  -5  -7   36.27    4.55
   3  -5  -7   35.69    4.06
  -3   5   7   34.99    4.21
  -3   5   7   33.61    4.13
  -3   5   6   21.71    3.17
  -3   5   6   22.68    3.10
   3  -5  -6   22.56    3.22
   3  -5  -6   23.94    3.46
  -3   5   6   23.05    3.27
  -3   5   5    0.59    1.20
  -3   5   5    0.89    0.89
   3  -5  -5    1.67    1.13
   3  -5  -5    2.34    1.42
  -3   5   5    2.44    1.33
  -3   5   4   74.87    5.08
   3  -5  -4   87.71    5.39
  -3   5   4   77.77    5.02
  -3   5   4   79.28    5.22
   3  -5  -4   76.39    5.18
  -3   5   3   78.87    4.59
  -3   5   3   86.77    5.30
   3  -5  -3   82.48    4.88
   3  -5  -3   84.30    5.29
  -3   5   3   89.07    5.12
  -3   5   2  101.17    5.60
  -3   5   2   90.22    4.51
   3  -5  -2   95.43    4.83
  -3   5   2  101.29    5.08
  -3   5   1   22.40    2.07
   3  -5  -1   25.36    2.30
   3  -5  -1   27.12    3.08
  -3   5   1   30.23    3.11
  -3   5   1   27.29    2.54
   3  -5   0  142.99    8.25
  -3   5   0  138.18    6.48
  -3   5   0  149.91    4.52
   3  -5   0  148.82    4.71
   3  -5   0  153.59    7.00
   3  -5   1    2.26    0.70
   3  -5   1    5.44    2.21
  -3   5  -1    2.70    1.33
   3  -5   1    4.98    1.51
   3  -5   2   12.12    3.18
  -3   5  -2    6.92    1.18
  -3   5  -2    7.60    1.62
   3  -5   2    7.29    1.73
  -3   5  -3  197.89    8.04
   3  -5   3  193.31    7.96
   3  -5   3  179.40    9.86
  -3   5  -3  198.63    5.44
  -3   5  -3  185.99    5.10
   3  -5   4  111.70    7.83
   3  -5   4  118.09    6.36
  -3   5  -4  108.08    4.06
   3  -5   5   21.70    3.95
  -3   5  -5   14.64    1.76
   3  -5   5   18.46    2.82
  -3   5  -6   13.96    1.71
   3  -5   6   13.96    2.57
  -3   5  -7  100.50    7.21
   3  -5   7   98.59    6.28
  -3   5  -7   86.83    4.33
   3  -5   8    2.49    0.44
  -3   5  -8    3.43    1.46
   3  -5   9    8.18    1.05
   3  -5   9   12.29    2.60
  -3   5  -9    9.33    1.95
   3  -5  10   31.37    4.21
   3  -5  10   26.64    2.07
  -3   5 -10   26.16    3.00
   3  -5  11   65.50    6.06
  -3   5 -11   62.46    6.53
  -3   5 -11   44.61    3.85
   3  -5  11   50.18    4.44
   3  -5  12    8.09    2.85
  -3   4  13    9.63    3.64
  -3   4  13   21.64    4.95
  -3   4  13   15.18    4.31
  -3   4  12    8.67    3.39
  -3   4  12    6.99    3.48
  -3   4  12    8.60    3.50
  -3   4  11   19.92    3.83
  -3   4  11   17.78    3.80
  -3   4  11   21.11    4.11
  -3   4  10    4.51    2.52
  -3   4  10    3.19    2.36
  -3   4   9   32.91    4.59
  -3   4   9   32.52    4.33
  -3   4   9   32.00    3.90
   3  -4  -9   34.75    4.74
   3  -4  -8  104.36    7.16
  -3   4   8   99.62    6.21
   3  -4  -8  101.01    6.50
  -3   4   8   91.04    6.53
  -3   4   8  112.22    7.50
  -3   4   7   11.39    2.25
  -3   4   7    5.86    2.00
  -3   4   7    7.55    1.89
   3  -4  -7    4.52    1.74
   3  -4  -7    8.34    2.48
  -3   4   6   22.59    3.23
  -3   4   6   26.12    3.00
   3  -4  -6   16.85    2.57
   3  -4  -6   25.06    3.55
  -3   4   6   23.37    3.08
  -3   4   5   13.22    2.36
  -3   4   5   10.97    2.01
   3  -4  -5   11.09    2.12
   3  -4  -5    6.42    1.98
  -3   4   5    8.65    1.98
  -3   4   4  115.16    5.85
   3  -4  -4  110.73    5.88
  -3   4   4  115.37    5.82
  -3   4   4  109.39    5.81
   3  -4  -4  113.56    5.81
   3  -4  -3  137.89    5.95
  -3   4   3  127.52    5.62
  -3   4   3  128.38    6.03
   3  -4  -3  132.43    6.21
  -3   4   3  141.73    6.06
   3  -4  -2   27.38    2.52
  -3   4   2   24.53    2.65
  -3   4   2   28.97    2.60
  -3   4   1   61.53    3.99
   3  -4  -1   63.04    3.41
   3  -4  -1   65.06    4.26
  -3   4   1   59.03    3.17
  -3   4   1   60.26    3.35
  -3   4   0   38.64    3.19
   3  -4   0   40.62    3.43
   3  -4   0   43.64    4.00
   3  -4   0   36.54    2.35
  -3   4   0   37.47    2.30
  -3   4   0   42.30    2.57
   3  -4   1   49.99    2.34
   3  -4   1   53.84    4.69
   3  -4   1   50.15    3.65
  -3   4  -1   50.49    3.60
   3  -4   2   60.54    4.05
   3  -4   2   61.66    5.05
  -3   4  -2   59.07    4.01
   3  -4   2   56.80    2.08
  -3   4  -2   67.37    2.63
   3  -4   3   78.96    4.70
  -3   4  -3   80.10    2.51
   3  -4   3   68.99    1.86
  -3   4  -3   83.37    4.82
   3  -4   3   79.56    5.94
  -3   4  -3   82.25    2.82
   3  -4   4   60.85    4.22
  -3   4  -4   61.41    2.54
   3  -4   4   62.78    5.35
   3  -4   5   26.05    2.85
   3  -4   5   21.92    1.23
   3  -4   5   23.76    1.29
  -3   4  -5   26.88    1.87
  -3   4  -6    1.51    0.87
  -3   4  -6    2.69    1.65
   3  -4   6    1.87    1.42
   3  -4   6    1.90    0.60
   3  -4   7   27.28    3.34
   3  -4   7   23.50    1.76
  -3   4  -7   23.59    2.12
   3  -4   8    2.19    1.07
   3  -4   8    4.51    1.91
   3  -4   8    2.89    1.11
  -3   4  -8    1.52    1.08
   3  -4   9    1.60    1.49
  -3   4  -9    6.10    2.52
   3  -4   9    5.06    2.12
  -3   4  -9    2.43    1.46
   3  -4   9    2.43    1.11
   3  -4  10    4.48    1.34
  -3   4 -10    5.81    2.78
   3  -4  10    4.48    1.80
   3  -4  10    6.43    2.06
  -3   4 -10    7.30    1.97
   3  -4  11    8.32    1.97
   3  -4  11    5.56    2.15
  -3   4 -11    8.51    3.11
   3  -4  11    7.87    2.53
  -3   4 -11    6.79    2.00
   3  -4  12   14.64    2.63
  -3   4 -12   16.69    4.07
   3  -4  12   13.60    3.10
   3  -4  12   12.11    2.89
  -3   3  13   12.60    4.11
  -3   3  13    8.22    3.62
  -3   3  13   13.75    3.92
  -3   3  12    5.25    2.40
  -3   3  12   12.24    3.35
  -3   3  12    8.94    3.13
  -3   3  11   11.28    3.09
  -3   3  11   14.82    3.69
  -3   3  11   10.05    3.34
  -3   3  11    8.49    2.45
  -3   3  10    9.05    2.70
  -3   3  10    6.04    2.66
  -3   3  10    5.32    2.48
  -3   3  10    8.99    2.48
   3  -3 -10    8.49    3.15
  -3   3   9  155.30    8.47
  -3   3   9  141.97    8.41
  -3   3   9  137.41    7.45
   3  -3  -9  152.93    8.85
   3  -3  -9  151.20    8.50
  -3   3   9  151.20    8.83
  -3   3   8   10.18    2.67
  -3   3   8    8.32    2.40
  -3   3   8   11.26    2.23
   3  -3  -8    9.35    2.64
   3  -3  -8   12.25    2.63
  -3   3   8   14.15    2.67
  -3   3   7   34.89    3.50
   3  -3  -7   34.87    4.09
   3  -3  -7   33.18    3.52
  -3   3   7   41.25    4.18
   3  -3  -7   36.46    3.77
  -3   3   7   44.87    4.37
  -3   3   6   58.14    4.65
   3  -3  -6   55.91    4.36
   3  -3  -6   59.24    4.75
  -3   3   6   58.48    4.29
   3  -3  -6   61.46    4.64
  -3   3   6   60.95    4.78
  -3   3   5   29.85    2.97
  -3   3   5   30.62    3.20
   3  -3  -5   30.04    3.17
   3  -3  -5   28.38    2.94
  -3   3   5   29.02    3.06
  -3   3   4   91.25    4.96
   3  -3  -4   94.38    5.16
   3  -3  -4   89.10    4.96
  -3   3   4   88.96    4.93
  -3   3   4   93.46    5.09
  -3   3   3   97.69    4.92
   3  -3  -3   82.60    4.59
   3  -3  -3   92.74    4.80
  -3   3   3   92.03    4.63
  -3   3   3  102.94    4.91
  -3   3   2    2.49    0.95
  -3   3   2    5.13    1.26
   3  -3  -2    2.91    1.16
   3  -3  -2    2.70    1.03
  -3   3   2    2.61    0.94
  -3   3   1   60.72    3.71
   3  -3  -1   63.59    3.36
  -3   3   1   56.90    3.10
   3  -3  -1   52.94    3.46
  -3   3   1   57.73    3.00
   3  -3   0   12.51    1.51
  -3   3   0   12.44    1.90
   3  -3   0   12.48    1.85
  -3   3   0   10.83    1.18
  -3   3   0   10.84    1.17
  -3   3   0   10.07    1.43
   3  -3   1   24.94    2.83
  -3   3  -1   25.19    2.41
  -3   3  -1   22.45    1.80
   3  -3   1   26.52    2.51
   3  -3   1   25.45    1.75
  -3   3  -1   22.47    1.38
   3  -3   2   75.77    2.71
   3  -3   2   74.42    4.92
   3  -3   2   77.60    4.23
  -3   3  -2   75.43    4.05
  -3   3  -2   71.67    2.69
  -3   3  -2   64.09    1.98
  -3   3  -3  165.52    6.14
   3  -3   3  153.37    5.93
  -3   3  -3  146.72    3.10
   3  -3   3  162.77    3.86
   3  -3   3  155.05    7.34
   3  -3   4   10.73    1.76
   3  -3   4   11.94    2.46
   3  -3   4   10.65    1.20
  -3   3  -4    9.18    0.80
   3  -3   5   61.12    4.03
   3  -3   5   59.29    2.79
  -3   3  -5   57.97    2.30
  -3   3  -6   36.12    3.55
   3  -3   6   28.51    2.98
   3  -3   6   32.04    2.31
  -3   3  -6   31.39    1.95
   3  -3   6   30.63    2.05
  -3   3  -7   19.67    2.77
   3  -3   7   23.21    2.18
   3  -3   7   22.76    2.65
  -3   3  -7   20.26    1.93
   3  -3   7   18.48    1.96
   3  -3   8   16.94    2.15
   3  -3   8   20.23    2.80
  -3   3  -8   16.56    2.76
   3  -3   8   18.66    2.08
  -3   3  -8   15.62    1.84
   3  -3   9    4.64    1.73
  -3   3  -9    6.52    2.43
   3  -3   9    6.76    1.83
   3  -3   9    5.45    1.51
  -3   3  -9    6.58    1.53
  -3   3 -10   40.18    4.24
   3  -3  10   36.15    3.79
   3  -3  10   44.01    3.70
  -3   3 -10   40.76    3.36
   3  -3  10   44.11    3.87
   3  -3  11    5.44    2.21
   3  -3  11    3.11    2.03
  -3   3 -11    9.07    2.07
   3  -3  11    6.24    1.75
   3  -3  12    8.16    2.34
  -3   3 -12   10.50    3.11
   3  -3  12    9.37    2.52
   3  -3  12    7.94    2.17
   3  -3  13   38.47    4.42
   3  -3  13   42.77    4.51
   3  -3  13   44.14    4.84
  -3   2  13   32.88    5.58
  -3   2  13   33.83    5.46
  -3   2  13   38.15    5.20
  -3   2  12    8.25    2.85
  -3   2  12   12.63    3.80
  -3   2  12    5.20    2.70
  -3   2  11   16.29    3.72
  -3   2  11   10.19    3.27
  -3   2  11   16.18    3.39
  -3   2  11   10.60    2.76
  -3   2  10   28.42    4.16
  -3   2  10   29.02    4.01
  -3   2  10   27.50    4.12
   3  -2 -10   33.43    4.79
  -3   2  10   33.53    3.91
   3  -2 -10   30.85    4.48
  -3   2   9  255.28   10.60
   3  -2  -9  263.30   11.24
  -3   2   9  264.76   11.08
   3  -2  -9  260.53   10.85
  -3   2   9  257.65   11.37
  -3   2   9  242.29    9.65
  -3   2   8   11.19    2.17
  -3   2   8    7.68    2.36
  -3   2   8    9.33    2.52
  -3   2   8   11.92    2.20
   3  -2  -8   10.72    2.41
   3  -2  -8   11.06    2.39
  -3   2   7   85.28    5.23
   3  -2  -7   86.73    5.88
  -3   2   7   83.82    5.66
  -3   2   7   80.24    5.58
   3  -2  -7   92.34    5.87
  -3   2   7   90.58    6.06
  -3   2   6   62.63    4.62
  -3   2   6   58.70    4.49
  -3   2   6   64.55    4.33
   3  -2  -6   57.84    4.31
   3  -2  -6   61.60    4.52
  -3   2   6   68.47    4.98
   3  -2  -6   67.69    4.95
   3  -2  -5   80.98    5.01
  -3   2   5   61.67    4.29
  -3   2   5   76.02    4.52
   3  -2  -5   76.77    4.67
   3  -2  -5   76.30    4.72
  -3   2   5   76.11    4.86
  -3   2   4   16.14    2.11
  -3   2   4   13.68    1.96
  -3   2   4   17.65    2.15
  -3   2   4   12.89    1.80
   3  -2  -4   16.53    2.19
   3  -2  -4   16.03    2.09
   3  -2  -4   17.18    2.27
  -3   2   3   33.49    2.71
  -3   2   3   35.18    2.95
  -3   2   3   27.18    2.43
   3  -2  -3   31.58    2.83
   3  -2  -3   35.97    3.13
  -3   2   3   27.38    2.50
   3  -2  -3   36.50    2.82
  -3   2   2    3.40    0.91
   3  -2  -2    3.83    1.23
  -3   2   2    2.92    0.80
  -3   2   2    3.77    1.07
   3  -2  -2    3.42    1.07
  -3   2   2    1.26    0.87
   3  -2  -2    0.98    0.74
  -3   2   1   37.13    2.64
   3  -2  -1   38.32    2.59
  -3   2   1   39.74    2.76
   3  -2  -1   38.63    2.30
   3  -2  -1   38.62    2.78
  -3   2   1   37.52    2.48
  -3   2   1   39.41    2.31
  -3   2   0  449.30    8.87
   3  -2   0  449.93    9.10
  -3   2   0  448.34    8.22
   3  -2   0  449.72    8.05
  -3   2   0  448.49    6.32
  -3   2  -1    4.62    0.52
   3  -2   1    6.55    1.16
  -3   2  -1    4.01    0.83
  -3   2  -1    5.99    1.22
   3  -2   1    4.17    1.02
  -3   2  -2  235.58    4.78
  -3   2  -2  237.82    6.42
   3  -2   2  229.71    6.48
   3  -2   2  243.38    5.38
  -3   2  -3   85.60    3.98
   3  -2   3   79.93    3.87
  -3   2  -3   76.35    2.41
   3  -2   3   77.69    4.42
   3  -2   4   49.05    3.65
   3  -2   4   45.68    2.62
   3  -2   4   48.02    3.10
   3  -2   5  156.13    5.17
   3  -2   5  153.54    5.64
   3  -2   5  151.71    3.54
   3  -2   6    9.74    1.35
   3  -2   6   10.03    1.58
   3  -2   6   10.57    1.62
   3  -2   7   10.32    1.51
   3  -2   7   10.46    1.80
   3  -2   7    9.55    1.70
   3  -2   8    8.21    1.72
  -3   2  -8   11.58    2.03
   3  -2   8   10.05    1.95
   3  -2   8   11.30    1.87
   3  -2   9    6.96    1.87
  -3   2  -9    8.47    2.20
   3  -2   9    6.80    1.77
   3  -2   9    9.58    1.98
   3  -2  10   22.96    2.90
  -3   2 -10   19.40    2.69
   3  -2  10   28.21    3.20
   3  -2  10   22.91    2.82
   3  -2  11   17.88    3.08
  -3   2 -11   16.44    2.86
   3  -2  11   21.75    3.12
   3  -2  11   18.76    2.71
   3  -2  12   43.12    4.36
   3  -2  12   42.88    4.52
   3  -2  12   45.46    4.60
  -3   2 -12   42.02    4.22
   3  -2  13    5.26    2.67
  -3   2 -13    3.04    1.76
   3  -2  13    4.36    2.15
   3  -2  13    8.63    2.60
  -3   1  14   24.79    4.96
  -3   1  13   23.17    4.99
  -3   1  13   13.73    3.61
  -3   1  13   20.06    4.20
  -3   1  12    6.46    2.67
  -3   1  12    6.02    3.00
  -3   1  12    2.91    1.99
  -3   1  11    9.28    2.82
  -3   1  11    5.67    2.44
  -3   1  11    5.68    2.11
  -3   1  10   13.52    2.98
  -3   1  10    9.08    2.54
  -3   1  10    6.44    2.50
   3  -1 -10    5.38    2.33
   3  -1 -10    7.65    2.53
  -3   1   9    5.96    2.17
  -3   1   9    0.16    1.47
  -3   1   9    1.66    1.34
   3  -1  -9    3.29    2.09
   3  -1  -9    4.28    2.28
  -3   1   8    4.37    1.98
  -3   1   8    3.20    1.15
  -3   1   8    2.68    1.26
   3  -1  -8   -0.20    1.02
   3  -1  -8    4.61    1.90
  -3   1   7    1.53    1.67
  -3   1   7    1.75    1.20
  -3   1   7    1.75    1.39
  -3   1   7    3.49    1.49
   3  -1  -7   -0.53    0.98
   3  -1  -7    2.69    1.47
  -3   1   6    5.64    1.71
  -3   1   6    3.53    1.45
  -3   1   6    2.49    1.19
  -3   1   6    6.54    1.50
   3  -1  -6    7.02    1.81
   3  -1  -6    1.75    1.36
  -3   1   5   49.40    3.75
  -3   1   5   47.30    3.50
   3  -1  -5   48.70    3.76
   3  -1  -5   47.82    3.77
  -3   1   5   49.57    3.92
   3  -1  -4   13.40    2.17
  -3   1   4   13.18    1.94
  -3   1   4    9.29    1.76
  -3   1   4    8.65    1.54
  -3   1   4    9.87    1.60
   3  -1  -4   10.54    1.75
   3  -1  -4    9.74    1.73
  -3   1   3   34.91    2.73
  -3   1   3   36.83    2.78
   3  -1  -3   32.19    2.68
  -3   1   3   34.37    2.84
  -3   1   3   32.68    2.79
   3  -1  -3   35.42    2.86
   3  -1  -3   36.38    2.76
  -3   1   2   58.17    3.30
  -3   1   2   56.16    3.47
   3  -1  -2   62.44    3.51
   3  -1  -2   63.11    3.56
  -3   1   2   63.10    3.54
   3  -1  -2   65.07    3.30
  -3   1   2   61.75    3.27
  -3   1   1  210.87    5.96
   3  -1  -1  207.80    5.89
   3  -1  -1  212.01    6.02
   3  -1  -1  215.52    5.96
  -3   1   1  216.37    5.89
   3  -1  -1  215.34    5.14
  -3   1   1  217.72    5.27
   3  -1   0   73.30    3.24
  -3   1   0   72.36    3.29
   3  -1   0   71.01    3.33
  -3   1   0   72.31    3.38
   3  -1   0   78.56    3.50
   3  -1   0   75.56    2.50
  -3   1   0   77.71    2.54
  -3   1  -1  131.17    4.21
   3  -1   1  125.99    3.88
  -3   1  -1  125.82    4.15
   3  -1   1  127.83    4.24
   3  -1   1  109.21    2.19
  -3   1  -1  116.56    2.14
   3  -1   1  124.46    4.22
  -3   1  -2  220.17    5.43
   3  -1   2  216.18    5.45
   3  -1   2  214.49    4.63
  -3   1  -2  209.96    4.94
  -3   1  -3   78.84    3.33
   3  -1   3   78.35    3.29
   3  -1   3   77.48    2.59
   3  -1   3   72.54    3.46
  -3   1  -3   78.14    2.87
   3  -1   4   31.71    2.40
   3  -1   4   32.17    2.43
   3  -1   4   33.77    2.26
   3  -1   4   32.58    1.61
   3  -1   4   27.24    1.31
  -3   1  -4   30.12    1.74
   3  -1   5   67.79    3.68
   3  -1   5   74.16    3.47
   3  -1   5   72.46    2.53
   3  -1   5   73.32    2.72
   3  -1   6  107.24    4.35
   3  -1   6  105.41    4.98
   3  -1   6  109.11    3.28
   3  -1   6  105.96    3.98
   3  -1   7   44.79    3.01
   3  -1   7   48.23    3.61
   3  -1   7   45.54    2.32
   3  -1   7   49.71    3.18
   3  -1   8    2.30    1.33
   3  -1   8    2.27    0.83
   3  -1   8    4.59    1.33
   3  -1   8    5.02    1.37
   3  -1   9  158.33    6.32
  -3   1  -9  153.73    5.48
   3  -1   9  162.23    7.32
   3  -1   9  145.67    4.83
   3  -1   9  164.29    6.93
   3  -1  10    4.18    1.81
  -3   1 -10    2.11    1.27
   3  -1  10    4.62    1.75
   3  -1  10    3.03    1.25
   3  -1  10   -0.49    1.03
   3  -1  10    0.37    0.83
  -3   1 -11   28.53    2.76
   3  -1  11   30.40    3.30
   3  -1  11   29.82    2.26
   3  -1  11   32.29    2.68
   3  -1  11   33.99    3.86
   3  -1  11   33.14    3.90
   3  -1  12   12.56    3.05
   3  -1  12   10.49    1.65
  -3   1 -12   10.48    1.91
   3  -1  12   11.02    2.46
   3  -1  12    7.58    1.66
   3  -1  12   16.62    3.28
   3  -1  13    9.12    3.00
   3  -1  13    9.95    2.62
   3  -1  13    9.48    3.07
   3  -1  14   11.39    3.65
   3  -1  14    4.28    2.24
   3  -1  14    7.01    3.13
  -3   0  14   12.78    4.20
  -3   0  14   19.94    4.81
  -3   0  14   22.78    4.74
  -3   0  13   12.13    3.68
  -3   0  13    8.15    3.27
  -3   0  13    8.73    3.53
  -3   0  12   14.79    3.91
  -3   0  12   13.78    3.59
  -3   0  11   34.11    4.95
  -3   0  11   24.48    3.75
   3   0 -11   23.15    4.04
  -3   0  10    8.55    2.93
  -3   0  10    2.09    1.17
  -3   0  10    4.90    1.93
  -3   0  10    8.11    2.54
   3   0 -10    4.75    2.20
   3   0 -10    8.13    2.26
  -3   0   9    9.37    2.25
  -3   0   9    8.53    2.15
  -3   0   9   10.16    2.34
   3   0  -9   14.11    2.86
   3   0  -9   13.39    2.68
   3   0  -8   35.72    3.98
  -3   0   8   38.78    3.83
  -3   0   8   38.22    3.95
   3   0  -8   41.90    4.30
  -3   0   8   33.31    4.13
  -3   0   7  192.20    7.79
  -3   0   7  180.42    7.95
   3   0  -7  193.80    8.37
  -3   0   7  178.92    8.09
   3   0  -7  187.85    8.26
  -3   0   7  185.67    8.55
  -3   0   6   69.17    4.72
  -3   0   6   68.81    4.42
   3   0  -6   66.57    4.67
  -3   0   6   65.35    4.64
   3   0  -6   64.12    4.60
  -3   0   6   66.50    4.89
  -3   0   5  103.25    5.08
  -3   0   5  104.11    5.48
   3   0  -5   99.86    5.32
  -3   0   5   97.05    5.36
   3   0  -5  100.29    5.32
  -3   0   5  103.92    5.55
   3   0  -4    4.45    1.45
   3   0  -4    4.38    1.43
  -3   0   4    2.31    1.21
  -3   0   4    0.76    0.77
  -3   0   4    2.31    0.98
  -3   0   4    4.72    1.31
   3   0  -3   34.13    2.72
  -3   0   3   36.28    2.61
  -3   0   3   28.92    2.70
   3   0  -3   33.29    2.81
  -3   0   3   38.47    3.03
   3   0  -3   36.84    2.86
  -3   0   3   35.29    2.80
   3   0  -2   14.00    1.65
   3   0  -2   14.78    1.67
   3   0  -2   12.00    1.58
  -3   0   2   14.83    1.74
   3   0  -2   14.74    1.92
  -3   0   2   13.04    1.79
  -3   0   2   15.55    1.67
  -3   0   2   15.02    1.86
   3   0  -1   33.21    2.55
  -3   0   1   37.42    2.35
   3   0  -1   30.38    2.32
   3   0  -1   34.72    2.42
  -3   0   1   32.92    2.51
   3   0  -1   35.67    2.21
  -3   0   1   36.36    2.27
   3   0   0   13.77    1.60
  -3   0   0   16.42    1.50
   3   0   0   15.82    1.74
  -3   0   0   16.83    1.74
   3   0   0   17.12    1.60
   3   0   0   17.09    1.36
  -3   0   0   18.40    1.35
   3   0   1    6.10    0.76
   3   0   1    5.82    1.13
  -3   0  -1    6.76    0.97
   3   0   1    5.76    0.90
  -3   0  -1    3.92    0.87
  -3   0  -2   58.49    2.37
   3   0   2   55.64    2.33
   3   0   2   53.48    2.77
  -3   0  -2   54.79    2.95
   3   0   2   57.59    1.86
  -3   0  -3   41.14    1.99
   3   0   3   45.41    2.07
   3   0   3   37.49    2.30
  -3   0  -3   38.42    2.45
   3   0   4   54.79    3.35
   3   0   4   54.16    2.32
   3   0   4   57.48    2.91
   3   0   4   55.44    2.30
  -3   0  -4   53.36    2.86
   3   0   5   41.97    3.14
   3   0   5   49.85    2.40
   3   0   5   50.35    2.85
   3   0   5   46.79    2.51
   3   0   6    0.73    0.85
   3   0   6    0.15    0.44
   3   0   6    0.44    0.66
   3   0   6   -0.21    0.71
   3   0   7   26.99    2.89
   3   0   7   21.86    1.86
   3   0   7   27.13    2.51
   3   0   7   23.71    2.36
   3   0   8    7.34    1.52
   3   0   8    8.79    1.95
   3   0   8    8.34    1.46
   3   0   8   10.07    1.98
   3   0   9  284.18   10.24
   3   0   9  266.18    7.51
   3   0   9  268.13    9.03
   3   0   9  265.31    8.04
   3   0  10   36.51    3.14
   3   0  10   42.76    4.14
   3   0  10   37.74    3.78
   3   0  10   33.50    3.16
  -3   0 -11    5.40    1.06
   3   0  11    6.08    1.99
   3   0  11    3.96    1.38
   3   0  11    6.55    2.10
   3   0  12    3.49    2.43
   3   0  12    1.78    1.95
  -3   0 -12    1.97    0.78
   3   0  12    2.48    1.81
   3   0  12    5.16    2.13
   3   0  13    2.64    1.56
   3   0  13    3.97    2.58
   3   0  13    2.57    2.00
   3   0  13    4.94    2.41
   3   0  14   44.87    5.33
   3   0  14   50.19    5.78
  -3  -1  14   21.08    5.11
  -3  -1  14   19.37    4.66
  -3  -1  14   22.40    4.88
  -3  -1  13   12.02    3.78
  -3  -1  13    5.51    2.65
  -3  -1  13   10.90    3.56
  -3  -1  12    5.12    3.03
  -3  -1  12    3.53    2.43
  -3  -1  12    5.07    2.72
  -3  -1  11    5.44    2.47
  -3  -1  11    0.93    1.69
  -3  -1  11    6.73    2.38
  -3  -1  11    1.97    2.07
   3   1 -11    0.06    1.69
   3   1 -10  116.66    7.72
  -3  -1  10  127.23    7.96
  -3  -1  10  126.09    7.64
  -3  -1  10  120.94    7.86
   3   1 -10  117.12    7.81
  -3  -1  10  125.78    8.40
  -3  -1   9   11.70    2.83
  -3  -1   9    8.75    2.09
  -3  -1   9    9.33    2.35
  -3  -1   9    9.34    2.39
   3   1  -9   14.38    2.80
   3   1  -9   10.80    2.45
   3   1  -8    3.83    1.68
  -3  -1   8    2.48    1.31
  -3  -1   8    1.91    1.28
  -3  -1   8    3.64    1.70
   3   1  -8    5.35    2.07
  -3  -1   8    1.77    1.52
   3   1  -7    4.86    1.94
  -3  -1   7    4.32    1.30
  -3  -1   7    4.49    1.72
  -3  -1   7    5.97    1.93
  -3  -1   7    6.56    1.77
   3   1  -7    2.76    1.75
  -3  -1   6   22.46    2.89
  -3  -1   6   30.52    3.07
   3   1  -6   25.74    3.05
  -3  -1   6   26.18    3.01
  -3  -1   6   24.94    2.88
   3   1  -6   25.92    3.06
   3   1  -5    5.27    1.32
   3   1  -5    5.86    1.53
   3   1  -5    7.94    1.49
  -3  -1   5    3.90    1.59
  -3  -1   5    4.83    1.49
  -3  -1   5    7.44    1.69
  -3  -1   5    6.74    1.50
   3   1  -4  329.75    8.71
  -3  -1   4  328.66    9.35
  -3  -1   4  322.21    8.44
   3   1  -4  320.20    8.84
   3   1  -4  324.65    9.11
  -3  -1   4  323.81    9.23
  -3  -1   4  318.84    9.06
   3   1  -3    1.29    0.98
   3   1  -3    0.30    0.67
  -3  -1   3    3.22    1.47
   3   1  -3    2.10    1.09
  -3  -1   3    0.69    0.72
  -3  -1   3    1.17    1.18
  -3  -1   3    1.89    1.11
   3   1  -2   25.04    2.40
   3   1  -2   22.35    2.21
  -3  -1   2   18.76    2.05
   3   1  -2   23.01    2.22
  -3  -1   2   22.95    1.99
  -3  -1   2   25.58    2.27
  -3  -1   1  100.28    4.74
  -3  -1   1  106.21    3.85
   3   1  -1  103.04    4.49
   3   1  -1  102.77    4.44
   3   1  -1  110.92    4.20
  -3  -1   1  104.17    3.99
  -3  -1   0   27.87    2.52
  -3  -1   0   28.03    1.82
   3   1   0   24.87    2.25
   3   1   0   29.12    1.99
  -3  -1   0   28.66    1.94
  -3  -1  -1  573.68    6.92
   3   1   1  569.61    7.06
   3   1   1  573.68   10.40
  -3  -1  -1  570.43   10.63
   3   1   1  569.97    8.05
  -3  -1  -2  233.10    3.80
   3   1   2  211.11    3.66
   3   1   2  225.64    6.46
  -3  -1  -2  220.45    6.57
  -3  -1  -3    4.62    0.55
  -3  -1  -3    3.60    1.13
   3   1   3    5.04    0.57
   3   1   4    2.40    0.37
  -3  -1  -4    4.51    1.21
   3   1   4    4.10    1.15
   3   1   4    5.09    1.25
   3   1   5   80.62    4.62
   3   1   5   74.91    2.14
   3   1   5   76.01    3.44
   3   1   5   76.90    4.08
   3   1   6    1.56    0.54
   3   1   6    1.96    1.18
   3   1   6    0.65    1.09
   3   1   6    1.44    0.74
   3   1   7   59.16    4.52
   3   1   7   57.87    2.49
   3   1   7   59.50    3.77
   3   1   7   61.42    4.06
   3   1   8  424.43    7.53
   3   1   8  424.44   12.36
   3   1   8  435.96   10.91
   3   1   8  437.88   11.26
   3   1   9  240.59    9.97
   3   1   9  236.17    8.75
   3   1   9  227.84    8.67
   3   1   9  230.12    6.17
   3   1  10   89.19    5.83
   3   1  10   96.12    4.51
   3   1  10   93.35    4.35
   3   1  10   98.35    6.70
   3   1  10   80.35    5.57
   3   1  11   59.84    3.80
   3   1  11   56.06    5.46
   3   1  11   64.94    4.02
   3   1  11   68.40    5.49
   3   1  11   59.21    5.05
   3   1  12   52.41    3.79
   3   1  12   44.71    3.56
   3   1  12   50.86    5.23
   3   1  12   48.01    4.90
   3   1  12   44.10    4.58
   3   1  13    4.24    2.66
   3   1  13    3.65    1.74
   3   1  13    4.22    2.94
   3   1  14    4.18    3.01
   3   1  14    5.55    3.11
  -3  -2  13    5.20    3.16
  -3  -2  13    8.56    3.30
  -3  -2  13   11.16    3.74
  -3  -2  12   13.81    4.13
  -3  -2  12    6.26    2.86
  -3  -2  12   14.51    3.79
  -3  -2  11    5.39    2.83
  -3  -2  11    3.20    1.89
  -3  -2  11    5.62    2.71
   3   2 -11    3.37    1.69
   3   2 -10   21.26    3.78
  -3  -2  10   21.79    3.82
  -3  -2  10   20.00    3.71
  -3  -2  10   25.52    3.91
  -3  -2  10   27.01    3.88
   3   2 -10   17.74    3.05
   3   2  -9    5.70    2.41
  -3  -2   9   11.16    2.60
  -3  -2   9    5.19    2.45
  -3  -2   9   12.06    2.77
  -3  -2   9   10.13    2.56
   3   2  -9    6.82    2.13
   3   2  -8    7.51    2.06
  -3  -2   8    8.37    2.48
  -3  -2   8    6.57    1.65
  -3  -2   8   12.11    2.31
   3   2  -8   11.78    2.64
   3   2  -7   29.28    3.48
   3   2  -7   41.03    3.65
   3   2  -7   36.87    3.81
  -3  -2   7   33.90    3.59
  -3  -2   7   38.76    3.94
  -3  -2   7   39.71    4.20
  -3  -2   6   50.29    4.25
   3   2  -6   42.66    3.58
   3   2  -6   45.77    3.91
  -3  -2   6   47.79    4.11
   3   2  -6   47.58    4.21
  -3  -2   6   42.57    3.98
  -3  -2   5   32.19    3.06
   3   2  -5   34.68    3.18
   3   2  -5   29.62    3.01
  -3  -2   5   30.19    3.23
   3   2  -5   30.20    3.24
  -3  -2   5   31.67    3.28
   3   2  -4   23.81    2.60
   3   2  -4   20.08    2.40
   3   2  -4   24.36    2.60
  -3  -2   4   27.01    3.01
  -3  -2   4   21.38    2.50
  -3  -2   4   27.50    2.96
   3   2  -3   16.42    2.05
   3   2  -3   15.66    2.07
  -3  -2   3   17.43    2.14
   3   2  -3   12.84    1.90
  -3  -2   3   20.39    2.53
   3   2  -2  180.16    6.26
   3   2  -2  181.14    6.44
  -3  -2   2  165.92    6.61
   3   2  -2  180.58    6.25
  -3  -2   2  183.45    6.18
  -3  -2   1   10.79    1.68
   3   2  -1   14.49    1.79
   3   2  -1    8.95    1.54
   3   2  -1   12.13    1.93
  -3  -2   1   12.34    1.59
   3   2   0    5.48    1.10
  -3  -2   0    5.13    1.26
  -3  -2   0    6.27    0.95
   3   2   0    5.51    1.16
  -3  -2  -1  111.33    3.06
   3   2   1  105.82    4.95
  -3  -2  -1  108.41    5.14
   3   2   1  110.54    4.12
  -3  -2  -2  635.93    5.54
   3   2   2  635.51   12.19
  -3  -2  -2  629.23   12.44
   3   2   3  683.14   12.88
  -3  -2  -3  683.45   13.14
   3   2   4   96.12    5.07
   3   2   4   92.77    4.84
  -3  -2  -4   87.99    4.87
   3   2   5   86.06    5.07
   3   2   5   87.66    4.95
   3   2   6   19.43    2.48
   3   2   6   15.13    2.34
   3   2   6   15.22    1.88
   3   2   7   89.49    2.29
   3   2   7  103.24    6.11
   3   2   7   92.82    2.30
   3   2   7   99.86    5.12
   3   2   7  104.28    5.77
   3   2   8   82.28    2.73
   3   2   8   84.63    5.91
   3   2   8   85.17    2.81
   3   2   8   87.42    5.14
   3   2   8   87.66    5.65
   3   2   9   98.50    6.75
   3   2   9   97.74    3.51
   3   2   9  102.46    6.01
   3   2   9  101.27    6.42
   3   2  10   37.14    4.37
   3   2  10   28.86    2.27
   3   2  10   26.60    3.54
   3   2  10   27.61    3.54
   3   2  11   17.45    3.39
   3   2  11   12.89    1.79
   3   2  11   13.89    3.07
   3   2  12   58.90    5.96
   3   2  12   59.13    3.63
   3   2  12   64.24    5.74
   3   2  12   59.22    5.83
   3   2  13   24.51    3.99
   3   2  13   19.00    4.01
   3   2  13   21.98    4.03
   3   2  14   11.46    3.56
   3   2  14    9.66    3.79
  -3  -3  13    8.07    3.88
  -3  -3  13    2.35    2.85
  -3  -3  13    3.76    2.89
  -3  -3  12    7.01    3.07
  -3  -3  12    6.29    2.53
  -3  -3  12    9.01    3.15
  -3  -3  11   13.96    3.43
  -3  -3  11   20.44    3.75
  -3  -3  11   11.27    3.12
   3   3 -11   10.65    3.07
   3   3 -10   83.62    6.93
  -3  -3  10   90.77    6.69
   3   3 -10   76.84    6.28
  -3  -3  10   75.21    6.45
  -3  -3  10   92.36    7.39
   3   3  -9   21.40    3.66
  -3  -3   9   16.22    3.11
  -3  -3   9   18.24    3.13
  -3  -3   9   13.22    2.73
   3   3  -9   14.17    2.93
   3   3  -8   46.98    4.17
  -3  -3   8   46.85    4.56
   3   3  -8   45.45    4.47
  -3  -3   8   40.02    4.39
   3   3  -8   48.18    4.86
  -3  -3   8   47.91    4.92
   3   3  -7    8.47    2.08
   3   3  -7   10.83    2.07
   3   3  -7   13.36    2.74
  -3  -3   7    9.30    2.34
  -3  -3   7    7.77    2.13
  -3  -3   7    7.30    2.27
   3   3  -6   60.05    4.31
   3   3  -6   65.22    4.70
  -3  -3   6   51.58    4.25
  -3  -3   6   55.15    4.55
   3   3  -6   59.25    4.84
  -3  -3   6   62.42    5.00
   3   3  -5   15.32    2.56
   3   3  -5   14.51    2.20
  -3  -3   5   14.66    2.37
   3   3  -5   15.62    2.26
  -3  -3   5   12.35    2.03
  -3  -3   5   12.71    2.36
   3   3  -4    2.88    1.17
   3   3  -4    4.59    1.38
  -3  -3   4    6.10    1.67
   3   3  -4    1.80    1.05
  -3  -3   4    3.91    1.44
   3   3  -3  238.79    7.98
   3   3  -3  232.21    7.62
  -3  -3   3  244.67    8.62
   3   3  -3  243.05    8.20
  -3  -3   3  240.66    8.04
   3   3  -2   70.68    4.35
   3   3  -2   60.65    3.88
  -3  -3   2   69.29    4.62
   3   3  -2   63.62    3.95
  -3  -3   2   67.90    4.03
   3   3  -1  218.53    7.68
  -3  -3   1  240.46    8.40
   3   3  -1  240.03    7.36
  -3  -3   0    3.50    1.44
   3   3   0    0.30    0.88
   3   3   0    0.76    1.26
   3   3   1  251.76    8.35
  -3  -3  -1  243.27    8.41
   3   3   1  259.44    7.12
   3   3   2  133.71    5.61
   3   3   2  133.44    6.18
  -3  -3  -2  135.52    6.37
   3   3   3  295.87    7.17
   3   3   3  322.12    9.79
  -3  -3  -3  311.76    9.83
   3   3   4  150.08    6.70
   3   3   4  154.83    6.99
  -3  -3  -4  155.13    7.07
   3   3   5   40.66    3.75
   3   3   5   39.95    3.79
   3   3   6   15.63    2.71
   3   3   6   16.61    2.68
   3   3   7    5.02    1.90
   3   3   7    4.00    1.94
   3   3   7    6.30    1.87
   3   3   8   33.71    3.51
   3   3   8   36.43    4.00
   3   3   8   40.68    4.31
   3   3   9   50.17    4.44
   3   3   9   39.00    1.79
   3   3   9   50.71    5.19
   3   3   9   48.93    4.88
   3   3  10  172.59    9.41
   3   3  10  140.13    3.92
   3   3  10  164.55    8.31
   3   3  10  163.46    9.17
   3   3  11    3.36    2.21
   3   3  11    2.42    0.93
   3   3  11    6.13    3.14
   3   3  11    0.36    1.89
   3   3  12   18.31    3.62
   3   3  12   13.64    3.76
   3   3  12   21.76    4.28
   3   3  13   10.62    3.44
   3   3  13    3.47    3.13
   3   3  13    7.30    3.01
  -3  -4  13    6.42    3.36
  -3  -4  13    7.36    3.41
  -3  -4  13    6.42    3.14
  -3  -4  12   50.22    6.32
  -3  -4  12   39.60    5.25
  -3  -4  12   38.04    5.07
  -3  -4  11   13.06    3.87
  -3  -4  11   11.42    2.92
  -3  -4  11   14.60    3.41
   3   4 -11   13.34    3.26
  -3  -4  10   18.37    3.34
  -3  -4  10   18.36    3.73
  -3  -4  10   19.83    3.49
   3   4 -10   17.79    3.19
   3   4  -9   41.29    4.89
   3   4  -9   46.00    4.56
  -3  -4   9   47.49    4.97
  -3  -4   9   44.09    4.84
  -3  -4   9   49.71    5.42
   3   4  -8   14.18    2.66
   3   4  -8   11.99    2.99
  -3  -4   8   17.02    3.19
  -3  -4   8    7.51    2.26
  -3  -4   8   14.38    2.96
   3   4  -8   10.75    2.58
   3   4  -7    1.06    1.63
   3   4  -7   -0.62    1.60
   3   4  -7    1.73    1.05
  -3  -4   7    0.69    1.28
  -3  -4   7    1.66    1.48
  -3  -4   7    3.08    1.51
   3   4  -6   46.30    4.03
   3   4  -6   42.05    3.81
  -3  -4   6   51.31    4.66
   3   4  -6   41.32    4.16
  -3  -4   6   49.23    4.59
  -3  -4   5    9.21    2.05
   3   4  -5    7.26    1.77
   3   4  -5   12.11    2.49
  -3  -4   5   10.18    2.01
   3   4  -5   11.45    2.08
   3   4  -4   39.89    3.37
   3   4  -4   40.32    3.65
  -3  -4   4   41.40    3.95
   3   4  -4   45.28    4.02
  -3  -4   4   43.04    3.86
   3   4  -3   54.42    4.23
   3   4  -3   49.89    3.80
  -3  -4   3   51.72    4.37
   3   4  -3   56.70    4.24
  -3  -4   3   46.96    3.87
   3   4  -2    3.41    1.11
   3   4  -2    3.99    1.59
  -3  -4   2    7.34    1.85
   3   4  -2    4.35    1.62
   3   4  -1   39.81    3.58
  -3  -4   1   30.72    3.30
   3   4  -1   36.00    3.20
  -3  -4   0    1.08    0.85
   3   4   0    3.49    1.54
   3   4   0    1.94    1.09
   3   4   1  369.56   11.44
   3   4   1  381.36   11.05
   3   4   1  372.88    9.48
  -3  -4  -2    2.70    1.62
  -3  -4  -2    2.21    0.60
   3   4   2    2.52    1.12
   3   4   2    4.16    1.51
  -3  -4  -3   26.44    1.36
   3   4   3   22.49    2.40
  -3  -4  -3   29.97    3.33
   3   4   3   30.20    3.40
   3   4   4    0.59    1.09
   3   4   4    2.46    1.57
   3   4   4    2.25    1.07
   3   4   5    3.25    1.65
   3   4   5    1.93    1.21
   3   4   6   20.30    3.06
   3   4   6   25.20    3.28
   3   4   7   18.23    2.67
   3   4   7   17.03    2.83
   3   4   8   10.22    2.13
   3   4   8   10.81    2.30
   3   4   8   14.66    2.42
   3   4   9    8.11    2.97
   3   4   9    2.41    2.14
   3   4   9    2.42    1.68
   3   4  10   13.56    0.98
   3   4  10   16.00    3.54
   3   4  10   19.63    3.45
   3   4  10   21.18    3.31
   3   4  11   23.24    4.40
   3   4  11   29.72    4.44
   3   4  11   32.96    4.44
   3   4  12   12.47    3.65
   3   4  12   14.85    3.73
   3   4  13   16.40    3.81
   3   4  13   21.03    4.36
  -3  -5  12   25.63    4.68
  -3  -5  12   29.05    5.10
  -3  -5  12   20.61    3.83
  -3  -5  11    7.68    3.20
  -3  -5  11   10.53    3.34
  -3  -5  11    6.72    2.53
   3   5 -11   12.66    3.06
  -3  -5  10   24.24    4.08
   3   5 -10   22.84    3.82
  -3  -5  10   21.30    3.82
   3   5  -9   57.90    4.83
   3   5  -9   65.62    5.25
[truncated: 204,076 more chars]
