# Supplementary material for: Different packing motifs mediated by hydrogen bonds in the hydro­chloride salts of two pyridoxal N-acyl­hydrazone derivatives
Source: Acta Crystallogr E Crystallogr Commun. 2025 Sep 9;81(Pt 10):938–43. doi: 10.1107/S2056989025007856 (PMC12498043; doi:10.1107/S2056989025007856)
Supplement: Supplementary file 2 [file e-81-00938-Isup2.hkl]

data_I                                                                          
_shelx_title ' 440_a.res in Ia'                                                 
_shelx_refln_list_code          4                                               
_shelx_F_calc_maximum      244.72                                               
_exptl_crystal_F_000       752.00                                               
_reflns_d_resolution_high  0.7700                                               
                                                                                
loop_                                                                           
 _space_group_symop_operation_xyz                                               
 'x, y, z'                                                                      
 'x+1/2, -y, z'                                                                 
 'x+1/2, y+1/2, z+1/2'                                                          
 'x+1, -y+1/2, z+1/2'                                                           
                                                                                
_cell_length_a     6.6920                                                       
_cell_length_b    14.0625                                                       
_cell_length_c    16.9446                                                       
_cell_angle_alpha  90.000                                                       
_cell_angle_beta   96.821                                                       
_cell_angle_gamma  90.000                                                       
                                                                                
_shelx_F_squared_multiplier     1.000                                           
                                                                                
loop_                                                                           
 _refln_index_h                                                                 
 _refln_index_k                                                                 
 _refln_index_l                                                                 
 _refln_F_squared_calc                                                          
 _refln_F_squared_meas                                                          
 _refln_F_squared_sigma                                                         
 _refln_observed_status                                                         
   0   0  -2      16524.28      16001.52        20.37 o                         
   0   0  -4      27927.58      27085.73        37.25 o                         
   0   0  -6      33963.86      32329.55        53.08 o                         
   0   0  -8       3696.72       3621.65        20.95 o                         
   0   0  10       6164.41       6158.52        29.33 o                         
   0   0 -12       4734.91       4489.76        25.36 o                         
   0   0 -14        970.95        947.89        17.96 o                         
   0   0  16       2065.62       1908.36        29.00 o                         
   0   0 -18        223.09        189.72        16.50 o                         
   0   0 -20       1695.12       1811.99        41.09 o                         
   0   1  -1       1552.79       1781.38         4.90 o                         
   0  -1   3        846.69        793.31         4.12 o                         
   0   1   5         20.48         11.95         1.98 o                         
   0  -1  -7        546.30        600.87         6.44 o                         
   0  -1  -9        187.40        210.62         4.98 o                         
   0  -1  11        413.15        407.96         6.34 o                         
   0   1  13          6.45          3.04         3.24 o                         
   0  -1 -15        676.35        689.34         9.85 o                         
   0  -1  17        453.49        418.09         9.50 o                         
   0   1 -19        376.13        382.54        12.59 o                         
   0  -1  21        259.85        279.22        13.57 o                         
   0   2   0       1364.60       1559.84         5.97 o                         
   0  -2   2        179.44        256.48         2.19 o                         
   0  -2  -4       1491.89       1725.56         7.27 o                         
   0   2   6       2672.62       2680.84        10.74 o                         
   0  -2  -8       1928.71       2139.40        12.04 o                         
   0  -2 -10        757.27        809.45         9.23 o                         
   0  -2  12       6320.08       6083.19        24.73 o                         
   0   2  14       1422.07       1348.79        13.76 o                         
   0   2 -16       3443.45       3196.58        22.71 o                         
   0   2 -18        303.00        316.37         8.79 o                         
   0  -2  20        205.17        185.01         8.70 o                         
   0  -3   1       5089.75       5599.39        10.27 o                         
   0  -3   3       1910.93       2060.98         7.01 o                         
   0  -3   5       1487.56       1422.59         8.09 o                         
   0  -3  -7        366.78        333.55         5.05 o                         
   0   3   9       1647.64       1777.62        10.43 o                         
   0   3 -11        979.00        914.29         9.54 o                         
   0   3 -13       1922.82       1869.03        14.84 o                         
   0  -3 -15         59.50         56.70         4.38 o                         
   0  -3 -17        255.10        262.10         7.85 o                         
   0   3  19        660.94        687.80        12.79 o                         
   0  -3 -21        173.85        162.97         9.27 o                         
   0  -4   0        518.66        610.94         5.83 o                         
   0  -4  -2       3679.42       3649.10        10.14 o                         
   0   4  -4       2360.74       2409.80         9.78 o                         
   0   4   6         13.72         21.99         2.39 o                         
   0  -4  -8        555.28        573.33         6.51 o                         
   0   4  10        872.11        892.90         8.14 o                         
   0   4  12        225.00        189.26         5.04 o                         
   0  -4 -14        644.09        572.89         8.30 o                         
   0  -4  16        660.90        610.89         9.54 o                         
   0   4 -18        179.86        183.41         6.90 o                         
   0   4 -20        105.55         98.69         8.96 o                         
   0  -5   1       1988.39       2081.54        10.02 o                         
   0  -5  -3       9217.48       9622.03        19.64 o                         
   0  -5   5        716.36        764.33         7.30 o                         
   0  -5   7       3782.61       3974.06        15.53 o                         
   0   5   9        787.00        683.56         7.30 o                         
   0   5 -11        441.25        401.69         5.81 o                         
   0   5 -13        790.39        816.28         9.53 o                         
   0   5 -15       1320.71       1085.12        13.99 o                         
   0  -5  17        861.97        742.38        11.69 o                         
   0  -5  19        779.87        854.00        19.81 o                         
   0  -5  21         13.84         10.83         7.00 o                         
   0  -6   0       4806.12       5204.63        22.87 o                         
   0  -6  -2       3366.22       3374.02        13.29 o                         
   0   6   4       3332.68       3392.78        13.02 o                         
   0  -6   6       2876.72       3253.59        17.03 o                         
   0  -6  -8        984.06        859.91         9.11 o                         
   0  -6 -10        613.35        602.16         7.04 o                         
   0   6  12         60.91         76.42         3.51 o                         
   0  -6  14        608.99        593.58         8.85 o                         
   0   6 -16        119.51        104.65         5.38 o                         
   0  -6 -18         42.02         58.93         5.28 o                         
   0  -6 -20        312.90        339.09        10.90 o                         
   0  -7  -1       5669.40       6501.42        18.82 o                         
   0  -7   3       5600.33       6050.41        18.62 o                         
   0   7   5        277.85        268.94         6.08 o                         
   0   7   7       2609.49       2853.01        18.29 o                         
   0  -7  -9        188.35        194.48         4.87 o                         
   0  -7 -11        170.68        142.99         4.78 o                         
   0   7 -13       1515.72       1423.62        11.58 o                         
   0   7  15         48.26         41.85         3.77 o                         
   0  -7 -17        361.75        319.38         7.56 o                         
   0  -7 -19        586.62        614.90        12.75 o                         
   0   8   0         16.69         21.90         3.59 o                         
   0  -8  -2        308.02        361.80         5.36 o                         
   0  -8   4       1184.58       1248.25         9.48 o                         
   0  -8   6        596.82        572.09         7.74 o                         
   0  -8  -8        231.26        275.99         5.66 o                         
   0  -8 -10        979.32        989.64        10.32 o                         
   0   8  12        113.13        125.23         4.55 o                         
   0   8 -14        105.89         83.40         4.32 o                         
   0  -8 -16        320.94        296.23         6.37 o                         
   0   8 -18        304.29        323.42         9.86 o                         
   0  -9   1        377.11        438.52         5.51 o                         
   0  -9   3        456.71        501.11         6.13 o                         
   0  -9   5       4211.69       4243.03        22.28 o                         
   0   9   7       1832.01       1976.70        15.90 o                         
   0   9  -9      10381.79      10535.51        32.22 o                         
   0  -9 -11        456.12        385.41         7.22 o                         
   0  -9  13       1670.40       1546.15        13.91 o                         
   0  -9  15       1303.20       1350.74        12.91 o                         
   0   9 -17        454.32        493.73        11.09 o                         
   0   9 -19        707.79        686.15        27.81 o                         
   0 -10   0       1124.54       1161.41        12.29 o                         
   0  10  -2        849.19        841.92         7.48 o                         
   0 -10   4       1968.85       1984.99        11.95 o                         
   0 -10   6       1569.83       1613.68        12.68 o                         
   0  10   8        572.15        568.86         7.77 o                         
   0 -10  10         51.55         71.47         4.01 o                         
   0  10 -12        587.96        566.41         8.38 o                         
   0 -10 -14        342.37        352.88         6.97 o                         
   0  10 -16        629.14        692.13        14.62 o                         
   0 -10  18          8.47         10.83         6.30 o                         
   0 -11  -1        414.47        420.33         6.07 o                         
   0 -11   3       4228.02       4287.94        17.85 o                         
   0  11  -5       1191.64       1297.63        11.79 o                         
   0  11  -7       2363.88       2352.40        17.80 o                         
   0  11   9       1100.66       1081.61        11.35 o                         
   0 -11 -11        282.62        270.46         6.16 o                         
   0  11  13        507.11        507.42         8.49 o                         
   0 -11 -15         33.87         28.59         5.02 o                         
   0 -11  17        659.42        792.77        16.40 o                         
   0 -12   0         27.86         31.98         4.53 o                         
   0 -12  -2        326.80        332.46         5.73 o                         
   0  12   4       1376.48       1439.50        11.40 o                         
   0  12   6        136.49        120.53         4.84 o                         
   0  12  -8        798.51        862.74        10.17 o                         
   0 -12 -10        186.07        195.59         5.81 o                         
   0 -12  12        627.66        627.01         9.32 o                         
   0  12  14       1235.11       1205.05        16.43 o                         
   0 -12  16        379.42        353.22        11.09 o                         
   0  13   1        527.44        476.16         7.15 o                         
   0  13   3        258.71        196.40         4.77 o                         
   0  13   5        223.32        219.85         5.44 o                         
   0 -13  -7        173.28        153.97         4.93 o                         
   0  13  -9        147.41        152.76         5.48 o                         
   0  13  11        240.32        272.37         6.79 o                         
   0  13  13         19.32         18.45         4.85 o                         
   0 -13 -15        181.31        201.33         9.62 o                         
   0 -14   0        265.44        293.85         8.99 o                         
   0 -14  -2       1094.27       1062.45        10.76 o                         
   0  14  -4       1038.41       1133.12        11.12 o                         
   0  14  -6        310.06        302.04         6.90 o                         
   0  14  -8        817.95        841.35        10.50 o                         
   0 -14 -10       1337.33       1368.75        14.64 o                         
   0  14  12        706.78        765.37        15.03 o                         
   0 -14 -14        682.56        704.22        15.35 o                         
   0  15   1        581.71        540.09         8.67 o                         
   0 -15   3       1001.20        993.08        11.15 o                         
   0  15  -5        270.62        297.10         6.64 o                         
   0 -15  -7         60.83         46.69         4.13 o                         
   0  15  -9        688.14        690.20        11.81 o                         
   0  15  11        106.88        129.20         7.96 o                         
   0  16   0        238.06        242.98         8.79 o                         
   0 -16   2        545.14        535.63         9.18 o                         
   0  16  -4       1082.42       1162.56        13.31 o                         
   0 -16   6        347.43        370.22         9.59 o                         
   0 -16   8        795.87        880.39        15.27 o                         
   0 -16  10         34.35         42.73         6.41 o                         
   0  17  -1         82.42         82.19         5.51 o                         
   0  17   3        131.44        129.94         6.43 o                         
   0  17   5         65.99         88.43         6.97 o                         
   0  17   7        103.28        109.12         7.62 o                         
   0 -18   0         78.90         73.16        10.14 o                         
   0  18  -2        143.72        158.13         9.03 o                         
  -1   1  20        423.23        404.08        18.30 o                         
   1   1 -18        203.19        204.20         8.34 o                         
  -1  -1  16        670.42        692.46        16.47 o                         
  -1   1  14       1186.65       1229.52        19.16 o                         
  -1   1  12        254.93        261.31        10.41 o                         
  -1   1  10        381.55        314.88         7.16 o                         
   1  -1  -8       2734.61       2765.79        17.10 o                         
  -1   1   6       1285.39       1134.68         8.69 o                         
  -1   1   4        859.93        898.14         6.05 o                         
   1  -1  -2         54.60         48.57         1.27 o                         
  -1  -1   0         16.46         23.33         1.66 o                         
  -1  -1  -2        828.27        771.86         5.21 o                         
  -1  -1  -4       1687.65       1711.31         8.66 o                         
  -1  -1  -6       2341.17       2391.36        12.63 o                         
  -1  -1  -8         86.83         97.57         4.63 o                         
  -1  -1 -10        231.32        253.51         8.15 o                         
  -1  -1 -12        817.75        832.33        12.89 o                         
   1  -1  14         71.23         73.93         5.38 o                         
  -1   1 -16        661.99        677.06        11.27 o                         
   1  -1  18         98.26        107.61         6.20 o                         
   1   1  20         26.09          9.13         7.02 o                         
   1  -2 -21        197.12        189.65        10.93 o                         
  -1   2  19         12.67         13.55         5.65 o                         
   1   2 -17        212.87        217.20         8.88 o                         
  -1  -2  15       1842.50       1785.32        20.98 o                         
  -1   2  13        280.54        282.68         9.11 o                         
   1  -2 -11        515.42        534.09        11.29 o                         
  -1   2   9       1171.55       1321.28        12.49 o                         
   1  -2  -7        670.67        827.40         7.28 o                         
   1  -2  -5       2685.57       2488.29        10.60 o                         
   1   2  -3        237.87        255.46         2.76 o                         
  -1   2   1        818.00        756.44         3.32 o                         
  -1   2  -1       1719.50       1725.02         6.71 o                         
   1   2   3       1013.89        897.83         5.78 o                         
   1  -2   5        575.31        588.61         7.38 o                         
  -1  -2  -7       2243.42       2365.47        16.32 o                         
   1  -2   9         10.55         12.86         3.50 o                         
  -1  -2 -11        701.87        734.01        10.82 o                         
  -1  -2 -13       1009.28        971.15        14.07 o                         
  -1  -2 -15       1178.60       1192.58        14.74 o                         
   1  -2  17        193.61        188.93         7.18 o                         
  -1   2 -19        174.31        191.79         8.05 o                         
   1   2  21        173.22        173.53        11.00 o                         
   1   3 -20         30.70         20.80         8.47 o                         
   1   3 -18         76.22         66.49         6.50 o                         
  -1  -3  16        140.30        129.01         6.66 o                         
   1   3 -14        858.22        909.21        15.47 o                         
   1  -3 -12        787.09        803.24        10.48 o                         
   1   3 -10        297.84        264.84         6.91 o                         
   1  -3  -8       2783.70       2763.17        14.44 o                         
  -1   3   6        242.74        180.08         3.74 o                         
  -1  -3   4       9413.29       8948.58        16.25 o                         
   1  -3  -2       4814.83       4539.89        11.44 o                         
  -1   3   0       1300.23       1201.62         5.54 o                         
  -1  -3  -2       4705.83       4794.37        13.25 o                         
  -1   3  -4       5286.94       4936.12        14.59 o                         
   1  -3   6       1005.44        918.87         7.16 o                         
   1  -3   8       1800.71       1884.32        13.03 o                         
  -1  -3 -10        261.45        265.74         6.53 o                         
  -1   3 -12       1637.73       1806.43        16.44 o                         
  -1   3 -14        916.33        883.53        12.04 o                         
   1  -3  16        194.41        187.93         7.70 o                         
  -1  -3 -18        235.94        248.45         8.44 o                         
   1  -3  20        106.53        102.28         8.63 o                         
  -1   4  21        210.43        168.59         8.35 o                         
  -1   4  19         87.78         93.95         7.49 o                         
   1  -4 -17        441.22        423.34         9.53 o                         
   1  -4 -15         96.47        116.71         6.48 o                         
  -1   4  13        482.26        481.71         9.56 o                         
   1  -4 -11        552.89        560.18         9.86 o                         
  -1   4   9        915.72       1083.74        10.85 o                         
   1  -4  -7       6125.12       6493.66        18.44 o                         
   1   4  -5        142.67        195.31         3.57 o                         
   1   4  -3       1500.44       1547.30         8.36 o                         
   1   4  -1       3081.60       2958.10         9.39 o                         
   1  -4   1        325.39        300.09         3.84 o                         
  -1  -4  -3       3374.46       3421.88        12.63 o                         
   1   4   5       4666.17       5034.29        15.18 o                         
  -1   4  -7       4771.66       5038.46        17.38 o                         
   1  -4   9       1892.48       1860.10        12.56 o                         
  -1  -4 -11        680.81        640.90        10.06 o                         
  -1   4 -13        823.59        796.48        12.63 o                         
   1  -4  15        595.18        611.80        12.13 o                         
   1   4  17        238.62        228.06         8.00 o                         
  -1   4 -19        257.80        279.61        10.39 o                         
   1   5 -20        286.44        325.64        14.83 o                         
   1  -5 -18         13.83         13.54         4.85 o                         
   1  -5 -16        519.08        462.29        12.59 o                         
   1  -5 -14        308.60        303.34         8.72 o                         
  -1  -5  12        596.98        553.35         8.90 o                         
  -1   5  10        174.58        174.76         5.00 o                         
   1  -5  -8        828.16        844.45         7.33 o                         
  -1   5   6        899.90        867.12         6.15 o                         
  -1   5   4        538.41        575.21         6.28 o                         
  -1   5   2       3275.72       3398.22        12.58 o                         
   1  -5   0       3454.83       3517.43        11.36 o                         
  -1   5  -2        904.43       1032.29         7.22 o                         
   1  -5   4        290.95        287.91         4.65 o                         
  -1   5  -6        597.58        651.21         6.46 o                         
   1  -5   8        262.75        263.38         4.51 o                         
   1  -5  10        160.62        144.12         4.57 o                         
   1  -5  12         47.86         59.08         4.33 o                         
   1   5  14        299.75        257.56         7.96 o                         
  -1  -5 -16        265.94        255.69         8.75 o                         
   1   5  18         73.59         67.42         6.25 o                         
   1  -5  20        121.68        117.80        10.58 o                         
  -1  -6  19        340.65        380.17        12.02 o                         
   1  -6 -17        634.93        624.61        11.36 o                         
  -1  -6  15        302.45        315.31         7.81 o                         
   1  -6 -13       1320.67       1286.52        13.82 o                         
   1   6 -11        735.27        719.57         9.28 o                         
   1   6  -9       1235.81       1220.66         9.11 o                         
   1  -6  -7       1190.67       1146.82         7.92 o                         
  -1   6   5       1010.90        991.73         8.61 o                         
  -1   6   3        101.94         96.87         2.85 o                         
  -1  -6   1       5246.24       5535.66        14.27 o                         
  -1  -6  -1       2472.69       2668.66        10.37 o                         
  -1   6  -3        491.25        453.80         5.29 o                         
  -1  -6  -5       2243.09       2270.33        11.98 o                         
   1  -6   7         71.30         49.48         3.62 o                         
  -1  -6  -9       2069.14       2098.28        12.11 o                         
  -1  -6 -11        459.26        432.19         7.62 o                         
  -1  -6 -13        676.15        637.37        10.69 o                         
  -1  -6 -15        624.33        722.72        13.30 o                         
   1   6  17        215.44        203.57         7.45 o                         
  -1  -6 -19        145.65        155.53        10.66 o                         
  -1   7  20        129.71        137.04         8.47 o                         
  -1   7  18         27.20         31.59         7.02 o                         
  -1   7  16         93.11         91.55         5.05 o                         
  -1   7  14        136.24        124.62         4.75 o                         
  -1  -7  12        169.40        161.00         4.91 o                         
  -1   7  10         39.61         47.46         3.15 o                         
  -1  -7   8         38.71         32.55         2.74 o                         
   1   7  -6       1221.84       1199.00         9.36 o                         
   1   7  -4         65.20         70.54         2.97 o                         
  -1  -7   2        857.85        926.81         7.32 o                         
  -1  -7   0       1949.48       2052.66         9.72 o                         
  -1   7  -2        142.13        146.47         3.42 o                         
  -1   7  -4        673.98        667.38         5.95 o                         
   1   7   6        254.04        263.68         5.19 o                         
   1  -7   8         64.36         52.51         3.97 o                         
   1   7  10        172.70        167.16         5.00 o                         
  -1  -7 -12        268.15        251.92         6.11 o                         
  -1  -7 -14         85.84         71.65         4.52 o                         
  -1  -7 -16         80.01         73.25         5.21 o                         
  -1   7 -18        209.87        237.15         9.71 o                         
   1   8 -19        101.59         85.23         6.96 o                         
  -1   8  17        159.77        132.72         6.51 o                         
   1  -8 -15        131.65        128.54         5.18 o                         
   1   8 -13        223.43        210.13         6.27 o                         
  -1   8  11       1265.94       1244.42        10.85 o                         
  -1   8   9        422.34        412.99         8.27 o                         
  -1  -8   7        638.08        571.51         7.36 o                         
   1  -8  -5        623.76        628.90         7.31 o                         
  -1  -8   3        895.82        860.99         7.23 o                         
   1  -8  -1        987.06        964.50         7.30 o                         
  -1  -8  -1        507.72        481.38         5.70 o                         
  -1  -8  -3        589.51        555.21         6.60 o                         
  -1  -8  -5        129.57        129.69         3.74 o                         
   1   8   7         70.46         64.22         3.74 o                         
  -1  -8  -9        303.12        270.44         6.77 o                         
  -1  -8 -11        724.70        738.66         8.96 o                         
  -1  -8 -13        199.45        181.89         5.51 o                         
   1   8  15        209.16        211.20         6.26 o                         
  -1  -8 -17        150.32        146.12         8.10 o                         
  -1  -8 -19        216.71        214.64        21.55 o                         
  -1   9  18        228.86        254.58        12.82 o                         
   1   9 -16        556.02        545.89        10.11 o                         
  -1   9  14         57.73         61.07         4.45 o                         
   1   9 -12        725.78        672.68        10.88 o                         
   1   9 -10       2828.11       2836.35        18.31 o                         
   1   9  -8        282.01        286.61         6.09 o                         
  -1   9   6        857.24        813.65         8.43 o                         
  -1  -9   4        932.80        853.49         7.65 o                         
  -1   9   2        416.89        397.71         5.60 o                         
  -1  -9   0        302.97        302.56         5.03 o                         
   1  -9   2        548.55        495.47         6.26 o                         
   1   9   4         23.06         25.57         2.61 o                         
  -1   9  -6        259.78        252.60         5.33 o                         
  -1  -9  -8       2255.47       2224.73        15.98 o                         
   1   9  10        912.86        871.45        10.40 o                         
  -1  -9 -12         96.37         77.85         4.27 o                         
  -1  -9 -14        228.78        218.92         6.58 o                         
   1  -9  16         98.71         83.99         6.41 o                         
   1   9  18        149.19        142.97         8.75 o                         
   1  10 -17          9.47         15.39         5.89 o                         
   1 -10 -15        185.50        178.09         6.48 o                         
  -1  10  13         69.81         66.24         5.20 o                         
  -1  10  11          6.10          3.32         4.22 o                         
   1 -10  -9        649.27        639.15         9.37 o                         
   1  10  -7        214.12        203.24         5.14 o                         
  -1  10   5        572.76        534.53         6.47 o                         
   1  10  -3        230.49        238.38         4.78 o                         
   1  10  -1        226.44        208.78         4.38 o                         
   1 -10   1        724.68        701.28         7.56 o                         
   1  10   3        339.73        340.71         5.70 o                         
  -1 -10  -5         54.37         56.31         3.27 o                         
   1 -10   7       1077.57       1059.54        11.75 o                         
  -1 -10  -9        363.75        365.29         7.71 o                         
  -1  10 -11        169.63        161.63         5.41 o                         
   1 -10  13        439.65        424.69         8.04 o                         
   1  10  15        148.39        149.19         7.53 o                         
   1 -10  17         20.81         22.18         7.66 o                         
   1  11 -16          7.05         15.86         5.73 o                         
  -1 -11  14        279.25        281.90         9.07 o                         
   1 -11 -12         48.48         49.58         5.13 o                         
   1  11 -10        249.51        237.28         7.68 o                         
   1 -11  -8        775.75        834.24         9.84 o                         
  -1 -11   6       3939.60       3856.40        17.67 o                         
  -1  11   4        822.43        825.14         8.13 o                         
  -1 -11   2        121.90        120.35         3.98 o                         
   1  11   0       1403.69       1311.74        10.45 o                         
  -1 -11  -2       1171.51       1142.61         9.65 o                         
   1 -11   4       1204.26       1210.34        10.26 o                         
   1  11   6       3688.75       3635.69        17.12 o                         
  -1 -11  -8         55.19         61.61         4.80 o                         
  -1 -11 -10        614.90        605.76         9.26 o                         
  -1 -11 -12        452.41        481.40         8.47 o                         
  -1 -11 -14        225.08        244.94         8.27 o                         
  -1  11 -16         58.53         54.53         8.18 o                         
  -1 -12  15         47.33         36.75         6.22 o                         
  -1 -12  13        200.50        217.77         8.58 o                         
  -1 -12  11         72.46         67.80         4.89 o                         
   1 -12  -9        142.05        157.46         5.48 o                         
   1 -12  -7        254.76        280.89         6.14 o                         
  -1 -12   5        367.86        367.17         6.09 o                         
  -1 -12   3         45.75         43.36         3.44 o                         
  -1  12   1         10.94         14.48         2.86 o                         
   1  12   1         44.25         39.28         3.07 o                         
   1  12   3        303.24        306.21         5.60 o                         
   1  12   5        515.84        500.67         6.76 o                         
  -1 -12  -7        172.47        186.86         5.66 o                         
   1 -12   9         38.00         44.10         4.84 o                         
   1  12  11        284.75        290.31         7.75 o                         
   1 -12  13          9.74         11.81         6.40 o                         
  -1  12 -15         37.75         49.41         8.12 o                         
  -1 -13  14         30.14         40.44         5.93 o                         
  -1  13  12        303.87        316.14         9.94 o                         
  -1  13  10        428.97        438.67         8.19 o                         
  -1  13   8        338.42        377.25         7.26 o                         
   1  13  -6        513.01        528.55         7.68 o                         
  -1 -13   4        195.98        171.10         4.59 o                         
  -1  13   2        892.00        803.85         8.68 o                         
   1 -13   0        153.74        135.06         4.40 o                         
   1  13   2        875.92        767.08         8.65 o                         
  -1 -13  -4        114.09        110.96         4.04 o                         
   1  13   6         53.43         54.73         4.33 o                         
  -1  13  -8        624.43        657.40         9.91 o                         
   1  13  10         26.54         28.42         4.44 o                         
   1  13  12        219.02        222.81         8.21 o                         
  -1 -13 -14        164.99        176.92         8.63 o                         
   1  14 -13         52.23         56.10         7.66 o                         
  -1 -14  11         32.48         29.84         5.50 o                         
   1  14  -9          2.17          6.96         4.51 o                         
   1 -14  -7          5.31          4.51         4.02 o                         
   1  14  -5        392.90        350.63         6.41 o                         
   1 -14  -3        149.91        136.44         4.60 o                         
   1 -14  -1        109.65         90.84         4.13 o                         
  -1 -14  -1        178.35        163.58         4.85 o                         
  -1  14  -3        175.89        160.45         4.96 o                         
   1  14   5        199.30        196.79         5.18 o                         
  -1 -14  -7         33.69         41.45         5.13 o                         
   1 -14   9          2.70          5.99         5.44 o                         
  -1 -14 -11        101.47        106.70         8.27 o                         
   1  14  13         16.74         10.34         6.39 o                         
  -1  15  12         92.87         95.06         8.15 o                         
  -1 -15  10        737.49        802.93        14.56 o                         
  -1  15   8        567.54        612.30        10.06 o                         
   1 -15  -6        263.94        265.08         6.31 o                         
   1 -15  -4        650.98        647.11         7.91 o                         
  -1  15   2        252.35        250.43         5.93 o                         
  -1  15   0        405.40        415.68         6.63 o                         
   1 -15   2        440.79        427.11         7.83 o                         
  -1 -15  -4        160.44        163.39         4.98 o                         
  -1  15  -6        305.54        294.46         6.96 o                         
  -1  15  -8        501.66        544.83        12.42 o                         
   1 -15  10        177.85        178.07         8.40 o                         
  -1 -16   9        277.21        301.02        10.70 o                         
  -1  16   7         10.78          8.04         5.86 o                         
   1 -16  -5         48.71         53.23         5.18 o                         
   1  16  -3         95.96        101.28         5.57 o                         
   1  16  -1         12.82         12.91         4.45 o                         
  -1 -16  -1          3.08          3.74         4.40 o                         
  -1  16  -3        204.29        216.53         7.30 o                         
   1 -16   5         21.85         23.23         4.62 o                         
   1 -16   7         14.92         13.20         6.76 o                         
   1  16   9        694.86        781.68        16.31 o                         
  -1 -17   6          7.36          0.75         6.23 o                         
   1  17  -4        122.74        120.37         6.54 o                         
  -1  17   2        316.20        346.56         8.79 o                         
  -1 -17   0         19.84         12.59         5.41 o                         
  -1 -17  -2        466.49        522.52         9.64 o                         
   1  17   4        305.77        319.12         8.25 o                         
   1  17   6         83.07         74.06         6.89 o                         
   1  18  -3        541.06        548.24        12.68 o                         
  -1  18   1        141.94        140.85         7.78 o                         
  -1 -18  -1        205.51        190.80         8.48 o                         
  -2   0  20        112.51        125.71        10.24 o                         
  -2   0  18        755.92        776.62        14.78 o                         
  -2   0  16         69.66         90.70         7.10 o                         
  -2   0  14       1878.60       2087.01        22.47 o                         
   2   0 -12         61.68         72.02         5.07 o                         
  -2   0  10       1289.37       1495.07        13.84 o                         
  -2   0   8       1931.91       2090.40        19.37 o                         
  -2   0   6        229.30        276.36         9.73 o                         
  -2   0   4       1338.21       1526.50        16.55 o                         
   2   0  -2      59886.09      60004.97       173.29 o                         
  -2   0   0      56492.71      56348.42        75.72 o                         
  -2   0  -2       7126.39       7011.71        37.50 o                         
  -2   0  -4         85.93         78.14         3.73 o                         
  -2   0  -6       1939.23       1922.05        18.85 o                         
  -2   0  -8        662.71        619.02         9.23 o                         
   2   0  10        364.54        347.78         8.41 o                         
   2   0  12       2263.42       2214.82        22.69 o                         
   2   0  14          2.02         -4.65         5.61 o                         
   2   0  16       1308.69       1217.86        18.07 o                         
  -2   0 -18         94.95         80.80         9.76 o                         
  -2   0 -20        991.42       1031.32        30.90 o                         
  -2  -1  21        125.75        152.80         7.66 o                         
  -2  -1  19         96.24        103.56         5.60 o                         
  -2  -1  17        408.98        448.33         8.46 o                         
   2   1 -15         16.39         25.42         4.21 o                         
  -2   1  13        334.47        377.62         7.57 o                         
   2   1 -11        126.20        120.54         4.30 o                         
   2   1  -9         66.39         69.58         3.14 o                         
  -2  -1   7        275.67        301.93         7.33 o                         
  -2  -1   5        573.49        600.51         7.40 o                         
   2  -1  -3         67.34         66.37         2.11 o                         
  -2  -1   1       3519.11       3208.01         9.16 o                         
  -2  -1  -1       3507.98       3312.49        10.95 o                         
  -2  -1  -3       1749.40       1671.66        10.38 o                         
   2   1   5       1788.11       1822.81         9.28 o                         
  -2   1  -7       1044.02       1068.79         8.91 o                         
  -2  -1  -9       1281.78       1167.94         9.42 o                         
  -2   1 -11        514.52        479.08         7.11 o                         
  -2  -1 -13        235.41        228.88         7.14 o                         
  -2  -1 -15        888.05        872.62        10.55 o                         
   2  -1  17         72.62         57.21         5.40 o                         
   2  -1  19        340.79        347.09        12.43 o                         
  -2  -2  20        191.26        199.15         8.66 o                         
  -2  -2  18        350.23        411.23         9.34 o                         
   2  -2 -16       1950.28       2027.81        15.29 o                         
  -2   2  14        993.60       1098.67        11.10 o                         
   2   2 -12       1524.02       1662.40        11.80 o                         
  -2   2  10       2090.02       2519.22        15.97 o                         
  -2  -2   8        237.12        268.67         7.41 o                         
  -2   2   6       1777.30       1905.00        11.49 o                         
   2   2  -4       2449.52       2541.89         8.88 o                         
  -2  -2   2       2136.05       2123.56         7.51 o                         
  -2   2   0       1557.51       1401.41         8.88 o                         
   2  -2   2       4090.41       4044.13        10.28 o                         
  -2   2  -4       1192.74       1052.20         6.04 o                         
  -2  -2  -6         70.91         74.35         3.40 o                         
  -2  -2  -8       2368.66       2475.79        15.26 o                         
  -2  -2 -10       1136.16       1008.66        11.93 o                         
   2   2  12       1626.03       1489.18        16.44 o                         
   2  -2  14       1505.90       1481.53        17.27 o                         
  -2   2 -16        366.99        324.70         8.41 o                         
   2  -2  18        164.66        141.57         6.62 o                         
  -2  -2 -20        190.42        198.07         9.56 o                         
  -2  -3  21        148.61        170.31         7.15 o                         
   2   3 -19        155.77        177.75         8.30 o                         
   2  -3 -17        164.03        197.74         5.70 o                         
   2   3 -15        188.67        204.70         6.08 o                         
  -2  -3  13        695.48        726.30        11.67 o                         
   2  -3 -11        611.90        636.54         9.38 o                         
  -2  -3   9        187.46        211.84         6.72 o                         
  -2   3   7        267.87        273.92         5.88 o                         
  -2   3   5       1037.32       1156.28         7.17 o                         
  -2   3   3         57.44         50.65         1.78 o                         
  -2  -3   1       3875.54       4038.68        12.16 o                         
  -2  -3  -1        205.37        170.97         2.26 o                         
   2  -3   3       1643.74       1708.07        11.03 o                         
  -2  -3  -5        381.61        362.65         5.74 o                         
   2   3   7        378.68        381.73         7.28 o                         
  -2  -3  -9        522.43        549.87         8.71 o                         
   2   3  11        939.89        869.02        13.11 o                         
   2  -3  13        103.30         82.21         4.96 o                         
  -2   3 -15         59.82         48.82         4.66 o                         
  -2  -3 -17        241.59        213.70         7.43 o                         
   2   3  19         82.56         66.94         6.89 o                         
  -2   4  20         12.91         21.19         4.69 o                         
  -2  -4  18        119.31        112.11         4.55 o                         
  -2  -4  16        626.77        660.65        11.31 o                         
  -2   4  14         48.37         48.61         4.00 o                         
   2   4 -12          7.99          9.53         3.18 o                         
  -2   4  10        336.42        346.24         9.53 o                         
   2   4  -8        353.70        388.24         7.08 o                         
  -2   4   6        169.59        181.37         3.65 o                         
  -2   4   4        898.04        932.28         5.99 o                         
  -2   4   2        280.43        256.60         3.03 o                         
   2   4   0       2162.77       2024.25         7.32 o                         
  -2  -4  -2        926.36        873.27         6.52 o                         
   2   4   4         86.63         75.36         3.27 o                         
   2  -4   6        817.84        805.61         8.35 o                         
  -2  -4  -8        818.76        816.32         9.77 o                         
   2   4  10         88.52         79.78         4.49 o                         
   2   4  12         26.15         26.63         4.18 o                         
   2  -4  14        649.20        593.55        11.94 o                         
   2   4  16         11.40         14.50         4.37 o                         
   2   4  18         33.53         27.82         6.15 o                         
  -2  -4 -20         38.75         37.20         7.74 o                         
  -2  -5  21         68.09         64.14         5.49 o                         
  -2  -5  19         96.45        100.35         5.24 o                         
  -2   5  17        750.76        758.72        15.34 o                         
   2   5 -15        111.53         98.97         4.49 o                         
  -2  -5  13        695.93        780.71        12.38 o                         
   2  -5 -11        193.16        189.22         6.46 o                         
  -2   5   9        865.38        916.33        14.16 o                         
  -2   5   7       1457.22       1508.49        10.74 o                         
  -2  -5   5       1445.86       1570.97         9.00 o                         
  -2  -5   3        828.78        842.19         5.97 o                         
   2  -5  -1        439.32        439.85         4.09 o                         
   2  -5   1       1843.24       1923.62         8.37 o                         
  -2  -5  -3        202.77        249.73         3.85 o                         
  -2  -5  -5       1131.52       1197.35         9.62 o                         
  -2  -5  -7          4.61          8.95         2.39 o                         
   2  -5   9         48.35         38.80         2.70 o                         
   2   5  11        109.80         95.76         4.96 o                         
  -2  -5 -13        133.57        131.81         5.74 o                         
  -2  -5 -15        645.02        592.18        13.40 o                         
  -2  -5 -17         16.69         16.11         4.89 o                         
   2  -5  19        179.12        182.12        10.48 o                         
  -2  -6  20         28.79         31.22         4.88 o                         
   2   6 -18         37.83         34.83         5.91 o                         
   2   6 -16         62.41         62.29         4.44 o                         
  -2   6  14        284.09        271.67         6.99 o                         
  -2   6  12         22.70         20.80         3.34 o                         
   2  -6 -10         31.56         32.60         3.17 o                         
   2  -6  -8        155.77        163.83         4.47 o                         
   2  -6  -6          3.79          2.50         2.09 o                         
   2  -6  -4        114.07        121.21         3.07 o                         
  -2  -6   2        306.86        322.13         3.86 o                         
  -2  -6   0        239.48        233.52         3.60 o                         
   2   6   2         21.78         20.48         2.00 o                         
   2  -6   4         91.50         86.96         3.41 o                         
  -2  -6  -6        152.31        161.09         5.34 o                         
  -2  -6  -8         18.67         17.77         2.87 o                         
  -2   6 -10         95.98        102.27         4.51 o                         
   2   6  12         80.63         68.85         3.64 o                         
  -2  -6 -14         84.56         76.48         4.29 o                         
  -2  -6 -16         28.83         24.14         4.29 o                         
  -2  -6 -18        124.61        109.90         8.19 o                         
  -2   7  19         57.83         68.18         5.82 o                         
  -2  -7  17        290.95        306.07        11.76 o                         
   2  -7 -15        372.37        361.16        10.44 o                         
   2  -7 -13        527.97        506.95        10.55 o                         
   2   7 -11         64.95         64.60         3.62 o                         
  -2  -7   9        248.06        258.28         6.10 o                         
  -2  -7   7        924.46        916.58         9.27 o                         
   2   7  -5       1069.41       1086.13         7.78 o                         
  -2  -7   3        680.20        833.94         7.02 o                         
  -2  -7   1       4561.10       4707.33        16.96 o                         
   2   7   1        395.85        465.39         5.39 o                         
   2   7   3       2852.91       2952.84        14.11 o                         
  -2  -7  -5       1280.03       1249.81        10.95 o                         
  -2   7  -7       1288.60       1345.22        11.12 o                         
  -2  -7  -9        611.74        640.31         9.20 o                         
   2  -7  11        760.88        712.94        10.65 o                         
  -2  -7 -13        612.88        599.65        10.51 o                         
  -2  -7 -15        485.34        480.39        10.17 o                         
  -2  -7 -17        287.54        315.69        10.09 o                         
  -2  -8  18        132.73        135.01         6.48 o                         
   2  -8 -16          3.27          6.16         3.56 o                         
  -2  -8  14         33.31         24.19         3.67 o                         
  -2   8  12         84.41         86.35         4.13 o                         
  -2   8  10        713.07        763.24        10.60 o                         
   2  -8  -8        254.28        263.31         6.18 o                         
   2   8  -6         49.72         48.05         2.91 o                         
  -2  -8   4        824.86        882.00         7.28 o                         
  -2  -8   2        234.63        243.99         4.17 o                         
   2  -8   0        352.20        377.78         5.35 o                         
   2   8   2         84.66         92.31         3.11 o                         
   2   8   4         56.29         66.04         3.53 o                         
  -2  -8  -6        498.40        521.27         9.76 o                         
  -2  -8  -8        118.89        123.15         4.80 o                         
   2   8  10         41.91         32.06         3.83 o                         
  -2  -8 -12         76.75         67.97         4.47 o                         
   2   8  14        106.26         85.40         5.04 o                         
   2   8  16        129.28        128.94         6.81 o                         
  -2  -8 -18        162.71        151.94        10.62 o                         
  -2   9  17        313.36        350.45        11.08 o                         
   2   9 -15        188.18        227.27         6.35 o                         
   2   9 -13        960.45       1022.26        12.11 o                         
  -2   9  11        763.86        791.79        10.27 o                         
  -2   9   9       3759.10       3788.45        18.70 o                         
   2  -9  -7        368.90        395.02         6.55 o                         
   2  -9  -5       1741.51       1839.78        11.07 o                         
  -2  -9   3        509.52        521.12         6.85 o                         
   2   9  -1        113.68        117.87         3.84 o                         
   2   9   1       1028.89       1098.69         8.54 o                         
  -2  -9  -3       1465.58       1519.33        11.39 o                         
   2   9   5        165.00        150.13         4.69 o                         
   2  -9   7       4689.61       4841.46        26.23 o                         
  -2  -9  -9        964.19        972.15         9.95 o                         
  -2  -9 -11       1216.21       1147.72        14.85 o                         
   2  -9  13         96.12         95.52         4.86 o                         
  -2   9 -15        292.64        312.40         9.53 o                         
   2   9  17        152.35        165.08        11.90 o                         
   2  10 -18        153.79        176.30         9.11 o                         
   2  10 -16         89.03        101.50         6.03 o                         
   2  10 -14        572.19        572.13         9.36 o                         
   2 -10 -12         34.14         36.22         3.94 o                         
  -2  10  10         46.88         51.67         3.92 o                         
  -2  10   8        790.40        801.10        10.11 o                         
   2  10  -6        310.57        313.37         5.94 o                         
  -2  10   4        485.80        497.23         6.61 o                         
   2 -10  -2         66.93         71.53         3.51 o                         
   2 -10   0         66.71         66.37         3.57 o                         
   2  10   2        424.35        409.38         5.69 o                         
  -2  10  -4         91.67         91.28         3.55 o                         
   2 -10   6        327.50        320.80         8.71 o                         
  -2 -10  -8        123.76        119.69         4.88 o                         
  -2 -10 -10          5.84          5.87         3.97 o                         
   2 -10  12        194.30        182.70         6.60 o                         
   2 -10  14         90.48         89.26         5.09 o                         
   2  10  16        205.83        227.68        11.00 o                         
   2 -11 -17        121.05        145.76         7.51 o                         
   2  11 -15         67.24         75.31         5.79 o                         
  -2 -11  13        129.64        115.16         5.00 o                         
  -2  11  11        119.89        115.59         4.75 o                         
  -2  11   9        765.08        812.49         9.67 o                         
   2 -11  -7        217.91        224.74         5.75 o                         
   2 -11  -5       1347.85       1449.85        10.41 o                         
  -2 -11   3        383.24        394.08         6.52 o                         
   2 -11  -1         59.81         68.24         3.83 o                         
   2 -11   1        487.40        495.11         7.95 o                         
  -2 -11  -3        967.06        921.94        10.34 o                         
   2 -11   5        898.42        940.72        11.55 o                         
   2  11   7        634.83        641.83        10.16 o                         
  -2 -11  -9         29.91         31.32         4.70 o                         
   2 -11  11         23.27         19.40         4.44 o                         
  -2  11 -13        164.27        172.84         6.90 o                         
  -2 -11 -15         24.82         25.15         5.52 o                         
   2  12 -16        133.35        133.24         7.25 o                         
  -2 -12  14       1113.97       1230.41        14.35 o                         
  -2  12  12        226.01        249.63         6.88 o                         
  -2 -12  10        468.26        485.78         9.37 o                         
   2 -12  -8        900.64        925.25        10.03 o                         
  -2 -12   6        805.27        826.11         9.10 o                         
  -2  12   4       1395.10       1459.74        11.44 o                         
   2 -12  -2        582.76        580.13         7.41 o                         
  -2 -12   0        332.63        327.00         6.67 o                         
   2 -12   2       1222.24       1248.22        12.36 o                         
   2  12   4        797.85        783.75         9.58 o                         
   2 -12   6        520.61        523.69        11.13 o                         
  -2 -12  -8        306.43        302.64         8.61 o                         
   2  12  10        134.16        125.71         6.05 o                         
   2  12  12        851.90        885.67        16.55 o                         
  -2 -12 -14         74.06         72.36         7.62 o                         
  -2  13  15          5.15          6.73         5.68 o                         
   2  13 -13         35.35         41.06         5.68 o                         
   2 -13 -11         79.16         94.58         5.36 o                         
   2 -13  -9         39.94         43.45         4.46 o                         
   2 -13  -7         57.36         54.93         4.13 o                         
   2  13  -5        185.23        171.83         4.88 o                         
   2 -13  -3        124.31        108.51         4.20 o                         
   2 -13  -1        211.14        209.63         7.44 o                         
   2 -13   1        342.44        312.88         6.83 o                         
   2  13   3          8.64          6.67         3.70 o                         
   2  13   5         15.98         16.72         3.90 o                         
  -2 -13  -7         67.16         66.99         5.10 o                         
   2  13   9         32.85         38.79         5.49 o                         
   2  13  11        101.26         77.95         5.30 o                         
   2 -13  13        117.99        109.87         7.48 o                         
  -2  14  12        479.22        572.56        14.00 o                         
   2  14 -10         65.68         74.63         5.62 o                         
  -2  14   8         58.62         62.74         4.71 o                         
  -2 -14   6         53.78         47.50         4.21 o                         
   2  14  -4         71.92         78.98         4.39 o                         
  -2  14   2        279.13        290.25         6.62 o                         
   2 -14   0        146.97        143.42         5.24 o                         
  -2 -14  -2        297.09        307.49         7.16 o                         
  -2  14  -4        403.03        386.67         6.60 o                         
   2  14   6        405.74        412.60         8.57 o                         
   2 -14   8         54.71         50.71         6.54 o                         
   2  14  10        757.52        647.33        12.08 o                         
   2  14  12         76.74         48.74         5.22 o                         
  -2  15  11        173.24        158.33         9.61 o                         
  -2  15   9         31.29         37.34         5.75 o                         
  -2 -15   7         40.54         36.16         5.21 o                         
   2 -15  -5        214.84        222.35         5.94 o                         
   2 -15  -3         90.74         85.34         4.28 o                         
  -2 -15   1        325.89        320.28         8.20 o                         
   2 -15   1         73.72         65.24         4.54 o                         
   2  15   3        124.36        110.21         4.52 o                         
   2 -15   5         87.85         82.20         4.78 o                         
  -2 -15  -7         17.39         21.25         5.44 o                         
  -2 -15  -9        322.09        325.66        14.53 o                         
   2  16  -8        179.33        188.63         8.77 o                         
  -2 -16   6        714.87        792.79        12.31 o                         
   2 -16  -4         30.60         29.27         5.00 o                         
  -2  16   2        252.38        251.79         8.14 o                         
   2 -16   0        276.65        269.46         7.81 o                         
  -2  16  -2        119.43        111.52         6.37 o                         
  -2 -16  -4        407.30        361.74         7.81 o                         
  -2 -16  -6        154.11        135.13         6.16 o                         
  -2 -16  -8         88.87        101.31         7.72 o                         
  -2  17   5          1.28          3.18         5.40 o                         
   2 -17  -3        192.45        195.54         6.97 o                         
  -2  17   1         67.64         83.78         5.76 o                         
  -2  17  -1        192.83        196.33         7.90 o                         
  -2  17  -3          9.36          9.45         4.23 o                         
   2  17   5         87.11         70.57         6.05 o                         
   3   1 -20        224.01        203.13        13.65 o                         
  -3   1  18        543.26        557.83        15.84 o                         
  -3   1  16        267.95        295.18         9.13 o                         
   3   1 -14        987.23        996.72        14.75 o                         
  -3  -1  12        251.80        263.84         7.96 o                         
  -3  -1  10        185.80        187.50         6.70 o                         
  -3   1   8       1983.99       1926.81        17.20 o                         
  -3   1   6       2609.61       2656.19        19.22 o                         
  -3   1   4       1643.53       1628.98        10.32 o                         
   3  -1  -4       3359.90       3410.93        31.04 o                         
   3   1  -2       1466.85       1366.00         7.91 o                         
  -3   1   2       1671.86       1569.14        14.13 o                         
   3  -1   0        240.74        200.25         3.33 o                         
  -3  -1   0       1686.07       1690.87        41.66 o                         
   3   1   2       1654.51       1767.60         9.76 o                         
  -3  -1  -2       3359.89       3385.78        20.26 o                         
  -3  -1  -4       2640.94       2664.36        14.50 o                         
  -3  -1  -6       1069.89        985.50        20.43 o                         
  -3   1  -6       1967.16       1898.48        11.76 o                         
  -3   1  -8        202.47        200.80         4.81 o                         
  -3   1 -10        270.50        257.35         6.12 o                         
  -3   1 -12        986.08        964.83        11.82 o                         
   3  -1  14        268.53        270.33         7.81 o                         
  -3   1 -16        527.53        504.75        10.66 o                         
   3   1  18        217.36        206.86        10.13 o                         
  -3  -2  21        124.93        142.56        15.09 o                         
  -3  -2  19         89.55        105.81         8.90 o                         
   3   2 -17       1191.42       1283.53        20.79 o                         
  -3  -2  15       2066.32       2021.09        16.63 o                         
  -3  -2  13        580.52        604.15        12.15 o                         
  -3   2  11       1069.29       1111.31        16.01 o                         
  -3   2   9        490.51        525.72         9.77 o                         
  -3   2   7       2775.58       2731.94        18.69 o                         
  -3   2   5        330.40        371.62         4.51 o                         
  -3   2   5       1378.80       1453.86        13.15 o                         
  -3  -2   3        303.45        291.90         3.99 o                         
   3  -2  -3        729.35        765.26        11.94 o                         
  -3   2   1        622.35        649.43         4.92 o                         
   3   2  -1       1226.01       1220.24        43.88 o                         
  -3  -2  -1        432.51        443.43         4.63 o                         
  -3  -2  -1        729.66        716.49        27.89 o                         
   3  -2   3       1050.86       1050.92         7.92 o                         
  -3  -2  -3       1407.05       1439.05        10.47 o                         
  -3  -2  -5       2743.89       2739.47        16.40 o                         
  -3   2  -7        461.88        472.91        17.94 o                         
  -3   2  -7        501.41        517.52         6.34 o                         
  -3  -2  -9       1077.35       1121.69        13.85 o                         
   3  -2  11        579.96        556.79         8.64 o                         
   3  -2  13       2067.75       2040.99        18.53 o                         
   3  -2  15       1198.22       1203.02        16.33 o                         
  -3   2 -17         93.65         88.87         6.92 o                         
  -3   2 -19        129.20        134.95        10.53 o                         
  -3  -3  20        730.41        796.38        19.38 o                         
   3   3 -18        614.06        593.54        11.06 o                         
  -3   3  16       1160.32       1065.04        17.41 o                         
  -3   3  14       3314.42       3148.39        23.33 o                         
  -3   3  12        563.83        528.30        10.71 o                         
   3   3 -10       2227.99       2312.93        14.62 o                         
  -3  -3   8        873.74        803.50         8.93 o                         
  -3   3   6       3916.87       3883.33        22.11 o                         
  -3   3   4        248.86        227.34         3.60 o                         
  -3   3   4       1004.41        974.51         9.19 o                         
  -3  -3   2        272.83        245.91         5.19 o                         
  -3   3   2       1264.94       1254.30         8.69 o                         
  -3  -3   0       1030.54       1011.23         5.88 o                         
  -3  -3  -2        758.00        753.23         7.76 o                         
  -3   3  -4       3845.68       3814.67        16.85 o                         
  -3   3  -6        872.11        784.43        10.28 o                         
  -3  -3  -8        835.92        966.08        24.03 o                         
  -3  -3  -8       2226.68       2294.96        16.45 o                         
  -3  -3 -10        562.53        535.61        10.34 o                         
  -3  -3 -12       3311.29       3210.08        22.72 o                         
   3   3  14       1158.42       1143.16        17.18 o                         
  -3  -3 -16        613.84        604.26        11.76 o                         
  -3  -3 -18        726.33        765.61        17.20 o                         
  -3  -4  19        344.18        351.56        14.23 o                         
  -3   4  17        531.02        506.49        10.56 o                         
  -3   4  15        552.46        515.86        12.66 o                         
  -3  -4  13        443.83        443.75        11.15 o                         
   3   4 -11        805.43        813.46        12.91 o                         
   3  -4  -9       2192.22       2437.97        15.46 o                         
  -3   4   7       1622.90       1718.36        15.80 o                         
  -3  -4   7       5402.25       5646.63        22.61 o                         
   3   4  -5        187.28        161.21         3.07 o                         
  -3  -4   5        482.52        440.47         7.37 o                         
  -3  -4   3        223.03        230.55         5.08 o                         
  -3  -4   3        400.00        388.49         5.93 o                         
  -3  -4   1       1718.02       1590.37        11.38 o                         
   3   4  -1       3472.37       3130.60        14.49 o                         
  -3   4  -1        181.43        161.10         3.11 o                         
  -3   4  -3        273.90        292.57         8.36 o                         
  -3   4  -3        460.75        417.69        18.59 o                         
  -3   4  -5       3775.65       4059.56        57.15 o                         
  -3  -4  -5       5435.97       5654.78        23.72 o                         
  -3  -4  -7        683.46        761.85        23.09 o                         
  -3  -4  -7       2190.28       2486.85        18.71 o                         
  -3  -4  -9        805.96        811.04        11.57 o                         
  -3  -4 -11        439.96        427.21         8.48 o                         
  -3  -4 -13        529.77        555.47        11.61 o                         
  -3  -4 -15        536.58        523.84        11.92 o                         
   3   4  17        344.31        331.39        11.73 o                         
  -3   5  20        276.99        275.45        12.68 o                         
  -3  -5  18        123.59         95.46         5.26 o                         
  -3  -5  16        456.34        413.62        10.85 o                         
  -3  -5  14        193.07        203.40         8.15 o                         
  -3   5  12        574.47        558.09        13.40 o                         
   3   5 -10        341.94        353.23         8.82 o                         
  -3   5   8        216.46        230.42         9.84 o                         
   3   5  -8       1050.60       1037.72        11.17 o                         
  -3   5   6        357.46        345.98         7.83 o                         
   3  -5  -6        628.26        602.76         8.72 o                         
  -3   5   4       1253.00       1348.73        14.00 o                         
   3   5  -4       1457.21       1536.92        10.87 o                         
  -3  -5   2        837.56        883.74         9.59 o                         
   3   5  -2       2928.13       3053.58        16.83 o                         
  -3  -5   0       2078.47       2177.43        10.71 o                         
   3  -5   0       2900.42       2956.81        22.34 o                         
   3   5   2        218.18        245.63         5.80 o                         
  -3  -5  -2       1454.80       1499.63        26.04 o                         
  -3   5  -4        269.65        288.37        17.94 o                         
  -3  -5  -4        628.05        627.83         7.11 o                         
  -3  -5  -6       1052.02       1040.14        13.45 o                         
  -3   5  -8          2.78          4.11         8.67 o                         
   3   5   8        341.63        338.92        10.93 o                         
  -3   5 -10        581.83        565.77        11.28 o                         
  -3  -5 -12        197.98        215.05         7.89 o                         
  -3   5 -14        450.61        405.55        11.69 o                         
  -3  -5 -16        119.97        101.93         6.46 o                         
  -3   5 -18        286.24        276.11        10.75 o                         
  -3   6  19        223.04        215.14        12.34 o                         
   3   6 -17        615.45        598.29        12.63 o                         
  -3   6  15        611.05        576.51        13.17 o                         
  -3   6  13        919.02        920.86        18.92 o                         
   3  -6 -11       1523.94       1558.19        19.76 o                         
  -3   6   9       1420.10       1491.07        12.15 o                         
   3  -6  -7       2223.81       2276.04        13.53 o                         
  -3   6   5        693.18        750.34         9.90 o                         
   3  -6  -5       2463.25       2503.17        13.98 o                         
  -3  -6   3       1034.31       1005.50        14.85 o                         
   3  -6  -3       1354.92       1418.75         8.98 o                         
  -3   6   1       4981.19       5160.54        18.77 o                         
   3  -6  -1       9969.13      10343.45        29.31 o                         
  -3   6  -1        353.91        353.11         6.65 o                         
  -3   6  -1       1353.40       1370.99        11.18 o                         
  -3  -6  -3       1756.44       1860.82        27.83 o                         
  -3  -6  -3       2465.70       2487.71        18.71 o                         
   3  -6   5       2240.39       2250.28        21.46 o                         
  -3  -6  -7       1467.95       1482.05        15.47 o                         
  -3  -6  -9       1522.53       1521.13        14.48 o                         
  -3  -6 -11        937.71        895.86        14.75 o                         
  -3  -6 -13        602.72        570.56        13.09 o                         
   3   6  15        616.96        614.69        12.50 o                         
  -3  -6 -17        216.99        244.51         9.90 o                         
  -3  -7  18        187.60        204.09         9.54 o                         
   3  -7 -16        264.65        268.37        10.35 o                         
   3   7 -14        302.09        302.98         7.86 o                         
   3  -7 -12        206.41        196.51         6.18 o                         
   3  -7 -10        415.55        438.62         7.85 o                         
  -3   7   8        654.10        637.12        20.11 o                         
   3  -7  -8        663.34        653.65         7.55 o                         
  -3   7   6          2.58          9.13         5.69 o                         
   3  -7  -6        374.17        385.87         6.54 o                         
   3   7  -4        890.94        879.31         8.56 o                         
  -3  -7   2       1269.26       1259.03        15.26 o                         
   3  -7  -2       1326.04       1414.84        11.72 o                         
  -3  -7   0         56.97         87.23         4.90 o                         
   3   7   0       1323.36       1410.84        11.35 o                         
   3  -7   2        891.92        881.37         7.49 o                         
  -3  -7  -4        372.40        362.71        18.16 o                         
  -3  -7  -4        375.04        394.97         9.38 o                         
  -3  -7  -6        661.83        688.31        10.49 o                         
  -3  -7  -8        415.70        406.50        10.42 o                         
  -3  -7 -10        206.70        176.77         6.93 o                         
  -3  -7 -12        302.20        308.76        10.69 o                         
  -3  -7 -14        264.93        262.15        10.01 o                         
  -3  -7 -16        187.71        192.62         8.61 o                         
   3   8 -19        136.78        131.68         6.97 o                         
  -3   8  17        454.75        452.61        11.89 o                         
   3   8 -15        256.65        260.82         8.08 o                         
   3  -8 -13       1187.36       1168.69        13.38 o                         
   3  -8 -11       1914.78       1865.23        15.41 o                         
   3  -8  -9        449.08        436.01         8.17 o                         
  -3  -8   7        703.20        697.72         7.04 o                         
   3  -8  -5       1249.57       1286.44        10.18 o                         
  -3   8   3        776.10        800.52        29.48 o                         
   3  -8  -3       1475.86       1468.73        11.67 o                         
  -3  -8   1        492.46        502.11         9.43 o                         
   3  -8  -1        977.68        975.41         8.88 o                         
  -3  -8  -1       1475.76       1472.57        10.20 o                         
   3  -8   3        333.16        330.74         9.07 o                         
   3  -8   3       1263.10       1262.55         9.54 o                         
  -3  -8  -5        692.95        686.54         8.40 o                         
  -3   8  -7        448.56        422.04         8.88 o                         
  -3  -8  -9       1914.55       1886.34        17.46 o                         
  -3  -8 -11       1186.99       1158.49        16.47 o                         
  -3  -8 -13        256.51        252.95         9.24 o                         
  -3  -8 -15        460.43        446.76        12.94 o                         
   3  -8  17        132.06        135.41        11.92 o                         
  -3  -9  18         67.17         74.19         7.62 o                         
  -3  -9  16        465.79        436.17        11.07 o                         
   3  -9 -14        100.97         92.84         5.01 o                         
   3   9 -12        625.32        614.04        11.06 o                         
  -3   9  10       3732.05       3638.20        21.87 o                         
  -3   9   8        430.86        423.41         6.88 o                         
  -3  -9   6        299.37        287.29        28.69 o                         
   3  -9  -6        624.10        628.47         7.37 o                         
   3   9  -4       1459.01       1449.52        10.72 o                         
   3   9  -2        744.95        788.14         8.65 o                         
   3   9   0        751.72        760.83         8.01 o                         
   3  -9   2       1454.85       1441.75        13.85 o                         
   3  -9   4        628.65        602.70         9.65 o                         
   3   9   6        431.74        418.89         6.98 o                         
   3  -9   8       3732.75       3675.97        24.63 o                         
  -3   9 -10        624.33        602.58        10.57 o                         
  -3  -9 -12        100.89         90.00         6.22 o                         
  -3  -9 -14        475.67        447.04        11.59 o                         
  -3  -9 -16         68.96         58.59         7.89 o                         
   3  10 -17        238.14        242.36        10.65 o                         
  -3 -10  15        529.91        529.93        11.77 o                         
   3 -10 -13         92.09         95.56         5.26 o                         
  -3  10  11        515.74        481.45         9.14 o                         
   3  10  -9        996.03        945.93        10.61 o                         
   3 -10  -7        169.79        181.28         5.72 o                         
   3 -10  -5        372.64        376.28         6.86 o                         
   3 -10  -3        289.26        283.71         6.08 o                         
   3 -10  -1         16.77         18.75         2.69 o                         
   3  10   1        301.54        290.20         5.66 o                         
  -3  10  -3        372.61        363.14         7.92 o                         
  -3  10  -5        169.43        166.67         6.79 o                         
  -3 -10  -7        996.78        944.54        12.69 o                         
  -3 -10  -9        488.54        472.06         9.50 o                         
  -3  10 -11         92.23         96.67         6.04 o                         
  -3 -10 -13        531.51        528.92        13.44 o                         
  -3 -10 -15        238.49        237.09        12.36 o                         
   3  11 -16        219.44        225.22        11.76 o                         
   3  11 -14        435.74        428.99        11.27 o                         
  -3 -11  12        313.01        289.07         7.11 o                         
   3 -11 -10        259.77        258.70         7.73 o                         
   3 -11  -8       3114.50       3051.23        19.88 o                         
   3 -11  -6       3056.07       3053.01        15.87 o                         
   3 -11  -4       1682.98       1769.21        13.22 o                         
   3 -11  -2        487.50        483.03         7.62 o                         
   3  11   0        501.43        478.60         6.72 o                         
  -3 -11  -2       1684.07       1755.81        15.58 o                         
  -3 -11  -4       3054.50       3012.41        20.34 o                         
  -3 -11  -6       3111.78       3050.34        18.69 o                         
  -3 -11  -8        260.30        256.13         7.36 o                         
  -3 -11 -10        297.47        294.38         9.45 o                         
  -3 -11 -12        435.75        449.43        12.21 o                         
   3  11  14        233.63        265.43        11.97 o                         
  -3 -12  15         30.36         27.04         5.65 o                         
   3  12 -13        121.84        119.64         6.80 o                         
   3 -12 -11        558.90        564.05        10.88 o                         
   3  12  -9         57.80         69.98         4.64 o                         
   3 -12  -7        531.52        543.09         8.56 o                         
   3 -12  -5       1655.09       1612.42        13.40 o                         
  -3  12   3        239.53        246.52         6.86 o                         
  -3 -12   1        478.25        449.93         8.29 o                         
   3 -12   1        239.04        240.61         5.89 o                         
  -3 -12  -3       1657.67       1605.77        14.58 o                         
  -3 -12  -5        530.69        552.52        13.00 o                         
   3 -12   7         59.68         64.76         3.14 o                         
  -3 -12  -9        560.17        560.90         9.93 o                         
   3 -12  11        119.88        128.72         8.80 o                         
   3 -12  13         30.43         39.83         7.16 o                         
   3  13 -14        147.81        150.81         8.42 o                         
   3  13 -12        255.87        255.77         9.68 o                         
  -3  13  10       1265.27       1262.30        14.47 o                         
   3 -13  -8        195.15        195.21         5.80 o                         
   3 -13  -6        497.04        495.08         8.72 o                         
   3 -13  -4        785.21        736.64        12.33 o                         
   3  13  -2        797.37        721.30        10.62 o                         
   3  13   0        765.65        711.76         9.71 o                         
  -3 -13  -2        784.22        747.64        11.03 o                         
   3  13   4        490.97        491.76         9.67 o                         
  -3  13  -6        195.09        181.86         6.09 o                         
   3  13   8       1264.87       1259.70        15.23 o                         
  -3 -13 -10        256.04        232.30         9.58 o                         
  -3 -13 -12        147.56        137.18        17.12 o                         
   3  14 -11         55.80         56.13         5.93 o                         
   3 -14  -9         30.14         26.69         4.78 o                         
  -3 -14   7        299.75        270.97         7.41 o                         
  -3  14   5        374.89        378.55         8.83 o                         
   3 -14  -3        316.48        298.50         7.15 o                         
   3  14  -1        190.04        179.22         5.88 o                         
   3  14   1        315.74        298.41         7.92 o                         
  -3 -14  -3        373.52        389.46        10.29 o                         
  -3 -14  -5        300.42        283.24        11.41 o                         
  -3 -14  -7         30.08         25.89         3.52 o                         
   3  14   9         55.79         55.24         4.26 o                         
  -3  15  10        947.96        976.04        19.27 o                         
  -3  15   8        621.66        633.56        13.43 o                         
   3 -15  -6        241.28        246.60         7.38 o                         
   3  15  -4        717.93        683.35        12.40 o                         
   3 -15  -2        392.74        397.52         9.75 o                         
   3  15   0        397.25        406.37        10.33 o                         
  -3 -15  -2        718.07        693.12        12.24 o                         
  -3 -15  -4        241.14        257.83        12.80 o                         
   3 -15   6        621.78        623.37        16.27 o                         
  -3 -15  -8        937.54        955.75        15.14 o                         
   3 -16  -7        185.59        179.93         9.06 o                         
  -3  16   5        417.39        445.97        13.00 o                         
   3 -16  -3        448.36        442.53        12.81 o                         
   3 -16  -1        352.83        364.34        11.13 o                         
   3 -16   1        443.15        457.95        23.01 o                         
   3  16   3        116.14        114.20         9.52 o                         
   3 -16   3        416.95        451.57        10.33 o                         
   3 -16   5        180.43        182.31         8.82 o                         
   3  17  -2        192.09        178.70         8.32 o                         
   3 -17   0        183.82        178.06         7.88 o                         
  -4   0  20        527.51        609.45        37.93 o                         
  -4   0  18       1819.30       1988.39        37.47 o                         
  -4   0  16       1164.37       1226.95        22.80 o                         
  -4   0  14       2411.38       2494.72        28.69 o                         
  -4   0  12       1811.16       1814.87        43.39 o                         
  -4   0  12       3232.76       3275.69        37.03 o                         
   4   0 -10        638.15        664.79        13.80 o                         
  -4   0  10       1873.68       1916.18        39.96 o                         
   4   0  -8       1762.20       1718.84        21.44 o                         
  -4   0   8       2011.61       1937.89        34.86 o                         
   4   0  -6        517.73        541.88        10.33 o                         
  -4   0   6       1451.36       1391.29        26.65 o                         
   4   0  -4       3473.19       3831.01        19.80 o                         
  -4   0   4       4902.69       5196.82        40.15 o                         
   4   0  -2      22075.97      22227.84        38.13 o                         
  -4   0   0       6544.33       6660.27        29.23 o                         
  -4   0  -2       1411.71       1427.31        13.01 o                         
   4   0   4        923.75        826.06         8.27 o                         
  -4   0  -6        231.40        238.82         5.49 o                         
  -4   0  -6       1989.47       1754.82        61.58 o                         
  -4   0  -8       1224.38       1122.86        14.50 o                         
  -4   0  -8       1861.03       1640.53        62.89 o                         
  -4   0 -10       1424.87       1410.70        24.39 o                         
   4   0  10       3231.86       3132.49        45.64 o                         
  -4   0 -12       2398.46       2307.79        22.20 o                         
  -4   0 -14       1153.77       1150.87        17.10 o                         
   4   0  16       1818.15       1823.93        32.43 o                         
  -4   0 -18        543.14        592.03        24.87 o                         
  -4   1  19        261.67        258.41        12.51 o                         
  -4  -1  17        648.96        723.63        13.42 o                         
  -4  -1  15        108.09        126.92         6.07 o                         
  -4  -1  13        460.85        464.25         9.92 o                         
  -4   1  11         19.03         18.84         7.70 o                         
  -4  -1  11        164.63        190.45         8.21 o                         
   4   1  -9        246.71        261.69         7.66 o                         
  -4   1   9        348.98        350.03         9.73 o                         
   4  -1  -7        111.41        124.75         4.56 o                         
  -4   1   7        168.53        177.00         8.78 o                         
  -4  -1   5         63.81         74.57         2.53 o                         
  -4   1   5       1036.34       1123.63        22.10 o                         
  -4  -1   3       1807.39       1786.05         8.29 o                         
   4  -1  -1         99.81         91.65         2.56 o                         
  -4  -1  -1        146.51        135.63         3.00 o                         
   4   1   3        974.82        987.53         6.82 o                         
  -4  -1  -5         56.92         46.28         2.20 o                         
  -4  -1  -5        168.07        169.57        20.26 o                         
  -4   1  -7        102.88         88.98         3.12 o                         
  -4   1  -7        349.01        285.32        24.97 o                         
  -4   1  -9        145.39        150.21         5.75 o                         
   4   1   9        164.92        179.80         7.77 o                         
  -4  -1 -11          0.71          1.19         5.32 o                         
  -4   1 -11        456.71        467.38         9.07 o                         
  -4  -1 -13         37.52         55.85         9.34 o                         
  -4   1 -13        107.62        113.40         5.40 o                         
   4  -1  15        649.93        668.51        12.21 o                         
  -4   1 -17        261.18        273.82        10.82 o                         
   4  -2 -20        164.89        158.86        15.40 o                         
  -4   2  18        617.52        587.85        17.06 o                         
  -4  -2  16       1488.62       1536.75        16.88 o                         
  -4  -2  14       1392.77       1398.36        15.23 o                         
  -4   2  12        139.74        150.42        15.01 o                         
  -4  -2  12       1859.13       1905.21        19.61 o                         
  -4   2  10        602.63        600.42        17.81 o                         
  -4   2  10        793.54        846.59        13.94 o                         
   4   2  -8         33.70         26.30         4.17 o                         
  -4   2   8        836.30        867.83        11.93 o                         
  -4  -2   6       1007.25       1043.19         6.59 o                         
  -4   2   6       1360.24       1393.99        17.51 o                         
  -4  -2   4         77.58         77.71         2.65 o                         
  -4   2   4        777.77        795.23        21.21 o                         
  -4   2   2       1123.32       1045.56         5.83 o                         
  -4  -2   0       1027.73        990.12         6.88 o                         
  -4  -2  -2        685.93        720.59         5.61 o                         
   4   2   4        353.82        314.64         3.74 o                         
  -4   2  -6        835.33        814.31         6.22 o                         
  -4  -2  -6        868.95        817.11        12.07 o                         
  -4  -2  -8        187.28        210.33         7.19 o                         
  -4  -2  -8        808.81        778.03        14.52 o                         
  -4  -2 -10       1724.89       1648.42        23.33 o                         
   4  -2  10       1862.85       1793.79        17.34 o                         
  -4  -2 -12        480.43        500.47        18.66 o                         
   4  -2  12       1391.75       1343.16        14.90 o                         
   4   2  14       1489.58       1469.00        14.84 o                         
  -4  -2 -16        616.65        622.19        12.58 o                         
   4  -2  18        165.88        150.05         9.87 o                         
   4  -3 -19        359.28        373.38        13.10 o                         
   4   3 -17         59.62         51.98         6.93 o                         
  -4  -3  15        383.59        376.84        24.93 o                         
  -4   3  15        433.81        438.91        11.20 o                         
  -4   3  13        133.08        134.72        11.66 o                         
  -4   3  13        571.43        605.55        16.17 o                         
  -4   3  11        418.01        408.16        16.36 o                         
  -4   3  11        862.38        874.09        14.74 o                         
   4   3  -9        131.72        113.00         6.12 o                         
   4  -3  -9        585.94        582.76        11.90 o                         
  -4   3   7        172.48        153.53         3.08 o                         
  -4   3   7        238.28        211.62         8.10 o                         
  -4   3   5        612.95        610.44         5.18 o                         
  -4   3   5       1285.59       1252.98        15.79 o                         
  -4  -3   3        703.94        658.31         6.25 o                         
  -4   3   3       1154.13       1124.97        12.70 o                         
   4  -3  -1       1059.73       1072.04         7.21 o                         
  -4  -3   1       2107.99       2111.24        16.22 o                         
   4  -3   1        451.25        460.59         4.25 o                         
  -4   3  -1       1148.40       1122.41        15.52 o                         
  -4  -3  -3        670.42        584.16         5.43 o                         
   4  -3   5         65.95         50.66         2.70 o                         
  -4  -3  -5        239.84        202.92        24.16 o                         
  -4  -3  -7        455.29        423.85         5.95 o                         
  -4  -3  -9        454.46        460.41        13.82 o                         
  -4   3  -9        878.22        844.21        10.71 o                         
  -4   3 -11        430.14        438.40        13.57 o                         
   4  -3  11        572.15        546.61        11.41 o                         
  -4  -3 -13         51.14         48.36         9.81 o                         
   4  -3  13        433.03        423.21         9.96 o                         
   4   3  15         52.59         59.94         5.01 o                         
  -4  -3 -17        359.75        365.70        10.18 o                         
   4   4 -18        194.45        177.12        10.24 o                         
  -4   4  16        238.10        250.60        20.31 o                         
   4  -4 -16        367.92        341.73        14.13 o                         
  -4   4  14         20.61         29.35         9.47 o                         
  -4   4  14        317.53        308.86        13.22 o                         
  -4   4  12         16.89         26.23         9.48 o                         
   4   4 -12         20.98         37.64         5.09 o                         
  -4   4  10        130.51        117.08         7.18 o                         
  -4   4  10        154.46        152.69         7.48 o                         
   4   4  -8        327.88        309.10         5.13 o                         
  -4   4   8        558.31        589.20         9.62 o                         
  -4   4   6        135.52        122.21         3.21 o                         
  -4  -4   6        408.20        406.97         9.26 o                         
  -4   4   4         99.68        109.38         2.84 o                         
   4   4  -4        174.21        157.15        18.06 o                         
  -4   4   2        792.78        731.09         4.54 o                         
   4  -4  -2        864.27        837.15        14.70 o                         
  -4  -4   0         75.92         66.71         2.77 o                         
   4  -4   0        869.35        853.04        12.05 o                         
   4  -4   2         67.89         52.65         2.41 o                         
   4   4   4        273.32        262.65         4.49 o                         
  -4   4  -6        250.56        261.83         5.55 o                         
  -4  -4  -6        577.67        560.22        18.89 o                         
  -4  -4  -8         20.53         27.42         3.06 o                         
  -4   4  -8        155.39        151.51         8.77 o                         
  -4  -4 -10          7.16          4.75         5.72 o                         
   4   4  10         24.99         32.68         3.45 o                         
  -4  -4 -12        309.28        315.19        16.81 o                         
   4  -4  12        318.18        322.57         8.58 o                         
  -4  -4 -14        367.62        319.40         8.95 o                         
  -4  -4 -16         30.06         36.68        11.73 o                         
  -4   4 -16        194.13        182.71         8.42 o                         
  -4  -5  19         64.67         48.29        17.20 o                         
   4   5 -19        276.17        285.98        12.27 o                         
  -4   5  17       1033.01       1032.97        20.23 o                         
  -4   5  15        137.35        171.18        18.75 o                         
  -4   5  15        707.47        730.41        15.64 o                         
  -4   5  13        263.83        280.02        15.92 o                         
  -4   5  13        796.56        855.94        13.49 o                         
  -4   5  11        202.36        179.62         9.52 o                         
  -4   5  11        574.97        565.90        10.34 o                         
  -4   5   9        999.60        960.93        12.26 o                         
  -4  -5   9       1688.63       1656.51        20.14 o                         
  -4   5   7        117.74        138.89         2.99 o                         
   4  -5  -7       1167.66       1162.14        15.35 o                         
   4  -5  -5        688.39        720.37         6.93 o                         
  -4   5   5        833.30        833.29        14.91 o                         
  -4   5   3        372.73        369.53         4.44 o                         
   4  -5  -3       1979.21       2061.99        28.56 o                         
  -4   5   1        121.88        124.28         2.82 o                         
   4   5  -1        252.61        279.61        26.08 o                         
  -4  -5  -1       1597.14       1519.33         7.15 o                         
  -4  -5  -3        129.25        131.66         4.60 o                         
  -4   5  -5       1038.44        996.80         8.75 o                         
   4   5   7        690.65        679.82         9.83 o                         
   4  -5   7       1687.90       1689.76        49.32 o                         
  -4  -5  -9        372.84        332.54        10.93 o                         
  -4  -5  -9        573.24        560.56        10.55 o                         
  -4  -5 -11        521.81        557.13        16.53 o                         
  -4   5 -11        796.52        838.11        10.81 o                         
  -4  -5 -13        590.20        583.24        17.16 o                         
  -4  -5 -13        722.64        713.67        12.42 o                         
  -4  -5 -15        381.60        381.70        15.22 o                         
   4  -5  15       1032.42       1062.50        16.79 o                         
  -4  -5 -17        218.50        287.10        19.30 o                         
  -4   5 -17        276.55        295.01         9.96 o                         
  -4  -6  18        150.78        149.30         9.86 o                         
  -4   6  16        343.35        373.92        14.35 o                         
  -4   6  14        166.85        183.73        20.09 o                         
  -4   6  14        173.12        149.91         6.61 o                         
  -4  -6  12         89.12         74.84         8.70 o                         
   4   6 -12        235.93        251.94         7.81 o                         
  -4   6  10         79.53         82.80         4.25 o                         
  -4   6  10        245.43        247.88         7.17 o                         
  -4   6   8        266.17        266.85         4.40 o                         
  -4  -6   8        361.48        350.76        10.40 o                         
   4  -6  -6         66.63         60.16         3.22 o                         
   4   6  -6        102.00        111.08         6.51 o                         
  -4   6   4         49.43         56.47         2.62 o                         
   4  -6  -4        148.22        171.15        10.28 o                         
  -4   6   2         27.49         28.14         2.22 o                         
   4  -6   0         11.70         17.23         2.14 o                         
  -4  -6  -2         99.68         98.94         3.62 o                         
  -4  -6  -4         35.46         33.80         3.18 o                         
   4  -6   6         95.53         89.06         3.89 o                         
  -4  -6  -6        356.13        384.89        14.11 o                         
  -4  -6  -8        164.19        160.98         5.82 o                         
  -4  -6  -8        242.09        224.41        12.16 o                         
  -4  -6 -10        148.12        142.22         8.62 o                         
   4  -6  10        239.16        238.95         7.67 o                         
  -4  -6 -12          6.01         12.39         7.63 o                         
  -4  -6 -12        170.39        171.25         6.02 o                         
  -4  -6 -14        346.69        367.96        11.00 o                         
  -4  -6 -16        149.72        141.45         7.22 o                         
  -4   7  17        148.04        147.45         8.79 o                         
  -4   7  15        863.62        817.16        13.07 o                         
  -4   7  13         16.96         24.17         9.65 o                         
   4   7 -13        215.01        207.42         6.04 o                         
   4   7 -11        155.46        156.76         5.74 o                         
   4  -7 -11        155.76        149.79         6.90 o                         
  -4   7   9        737.88        716.48         8.77 o                         
  -4  -7   9        769.98        762.98        11.92 o                         
  -4  -7   7         98.22         86.83         3.01 o                         
   4  -7  -7        279.32        286.91        12.75 o                         
  -4   7   5        417.36        432.81         6.03 o                         
   4   7  -5        494.74        496.80        11.92 o                         
  -4   7   3        683.65        670.67         6.16 o                         
   4   7  -3       1740.70       1766.09        43.17 o                         
   4  -7  -1        637.90        636.51         6.98 o                         
   4  -7   1       1048.15       1086.07         7.23 o                         
   4   7   1       1730.19       1689.47        53.38 o                         
  -4  -7  -3         67.92         68.43         3.60 o                         
   4   7   3        489.31        481.45        39.05 o                         
  -4  -7  -5        192.30        178.47         5.70 o                         
  -4  -7  -5        279.57        255.97        20.53 o                         
   4   7   7         32.17         34.90         3.95 o                         
  -4  -7  -7        747.09        722.65        14.37 o                         
  -4  -7  -9          0.30          2.48         3.98 o                         
  -4  -7  -9        155.39        155.23         7.12 o                         
  -4  -7 -11        194.17        184.84        11.98 o                         
  -4  -7 -11        215.42        214.24         7.23 o                         
  -4   7 -13          5.81         11.06         7.68 o                         
  -4  -7 -13        853.07        832.74        15.35 o                         
  -4  -7 -15        115.05        116.58        11.03 o                         
  -4  -7 -15        150.32        149.07         7.91 o                         
  -4  -8  16         28.75         44.70        17.53 o                         
  -4   8  16        163.79        173.05         7.99 o                         
  -4   8  14         21.76         18.71        15.88 o                         
  -4   8  14         46.90         40.59         3.83 o                         
  -4   8  12        521.00        562.93        19.20 o                         
  -4   8  12        595.43        594.75        10.50 o                         
  -4   8  10        158.43        161.52         5.56 o                         
   4   8 -10        183.09        195.72         6.20 o                         
  -4   8   8         21.68         20.37         2.31 o                         
   4  -8  -8        252.63        275.11         9.19 o                         
  -4   8   6        500.84        490.87         7.35 o                         
   4   8  -6        638.43        610.61        13.46 o                         
   4  -8  -4         86.45         88.26         3.34 o                         
   4   8  -4         99.32         94.90        16.97 o                         
  -4   8   2         37.93         36.29         2.99 o                         
   4   8  -2        210.85        242.79        23.88 o                         
  -4  -8   0        170.68        172.36         3.25 o                         
   4   8   0        204.57        246.43        26.35 o                         
  -4   8  -2         12.89         16.61         2.51 o                         
  -4  -8  -4        136.05        129.71         4.97 o                         
  -4  -8  -6        233.06        234.23         7.30 o                         
  -4  -8  -6        253.13        258.10        14.76 o                         
  -4  -8  -8         26.65         31.15         4.07 o                         
  -4  -8  -8        182.79        176.79         7.70 o                         
  -4  -8 -10         75.91         67.42         7.99 o                         
  -4  -8 -10        602.44        585.19        14.36 o                         
  -4  -8 -12         23.70         18.35         7.83 o                         
  -4  -8 -12         44.04         33.67         5.26 o                         
  -4  -8 -14        133.68        161.07        12.24 o                         
  -4  -8 -14        163.16        146.89         7.73 o                         
  -4   9  15        157.37        165.12        16.22 o                         
   4   9 -15        392.94        408.58        12.75 o                         
  -4   9  13        388.81        400.39        18.58 o                         
   4  -9 -13        989.38        939.80        10.57 o                         
   4   9 -11       1140.09       1138.57        17.46 o                         
  -4  -9  11       1531.99       1479.08        14.62 o                         
  -4   9   9       1438.04       1397.11        13.15 o                         
   4  -9  -9       4284.68       4294.33        25.28 o                         
  -4   9   7        891.42        829.68         8.02 o                         
   4  -9  -7       1814.20       1803.99        22.16 o                         
  -4   9   5        863.99        860.20         9.84 o                         
   4  -9  -5       1830.95       1765.39        26.23 o                         
  -4   9   3        786.80        768.39         8.85 o                         
   4   9  -3       1726.29       1729.22        44.51 o                         
  -4   9   1        386.34        371.38         6.16 o                         
   4   9  -1        765.39        761.55        36.17 o                         
   4  -9   1        929.48        934.20         7.91 o                         
  -4  -9  -3        946.72        910.14        10.12 o                         
  -4   9  -5        949.37        948.99        14.56 o                         
  -4  -9  -5       1814.40       1725.07        29.83 o                         
   4   9   7       2836.36       2852.37        16.00 o                         
  -4  -9  -7       4287.82       4287.70        36.48 o                         
  -4  -9  -9        378.93        380.53        13.47 o                         
  -4  -9  -9       1516.34       1488.04        14.10 o                         
  -4  -9 -11        581.88        569.49        19.85 o                         
  -4   9 -11        989.78        933.08        15.98 o                         
  -4  -9 -13        240.43        260.61        21.97 o                         
  -4  -9 -13        393.15        405.32        12.33 o                         
  -4 -10  16        122.76        144.82        23.43 o                         
   4  10 -16        391.73        408.27        13.63 o                         
  -4 -10  14        400.02        405.86        20.96 o                         
  -4  10  14        700.94        714.51        12.00 o                         
  -4  10  12         47.30         46.98         6.77 o                         
  -4  10  12        162.43        169.81         6.13 o                         
  -4  10  10        103.65        102.80         6.73 o                         
   4 -10 -10        131.10        130.56         6.31 o                         
  -4  10   8        424.24        402.78         7.74 o                         
   4  10  -8       1204.00       1185.93        15.65 o                         
  -4  10   6        209.39        209.03         6.40 o                         
   4 -10  -6        398.82        404.40        11.17 o                         
  -4 -10   4        191.55        188.42         5.45 o                         
   4 -10  -4        544.53        543.85        16.46 o                         
  -4  10   2         43.00         40.97         3.93 o                         
   4 -10  -2         54.60         76.51         9.57 o                         
   4 -10   0         14.33         12.20         2.40 o                         
   4  10   0         57.22         88.26        23.69 o                         
  -4 -10  -2        347.26        334.41         4.71 o                         
   4  10   2        533.16        592.54        39.40 o                         
  -4 -10  -4        192.10        186.77         6.47 o                         
  -4  10  -4        398.78        376.51        15.36 o                         
  -4  10  -6        784.08        747.80        14.02 o                         
  -4 -10  -6       1204.85       1147.73        36.04 o                         
  -4 -10  -8         34.61         31.09         3.36 o                         
  -4  10  -8        130.96        128.49         7.00 o                         
  -4 -10 -10        118.76        110.83         7.09 o                         
  -4 -10 -10        164.30        166.33         7.87 o                         
  -4 -10 -12        713.17        711.88        19.15 o                         
   4 -10  14        395.73        428.24        12.72 o                         
  -4  11  15        274.37        272.12        14.20 o                         
  -4  11  13         71.23         70.25        17.38 o                         
  -4  11  13        353.46        349.82        10.51 o                         
   4  11 -11        369.06        379.84        11.50 o                         
   4 -11 -11        528.69        552.65        11.25 o                         
  -4  11   9        419.63        430.19         9.15 o                         
   4 -11  -9       1024.65       1039.89        14.89 o                         
  -4  11   7        168.86        168.60         5.56 o                         
   4 -11  -7        799.53        805.41        13.07 o                         
  -4 -11   5        835.60        821.05         9.93 o                         
   4 -11  -5       1734.16       1736.17        19.36 o                         
  -4  11   3         83.59         85.54         4.07 o                         
   4 -11  -3        913.99        928.99        15.11 o                         
  -4  11   1        100.09         94.73         5.16 o                         
   4  11  -1        197.56        220.49        10.16 o                         
  -4  11  -1        826.50        840.36         8.82 o                         
   4 -11   1        904.90        943.79        19.78 o                         
  -4 -11  -3        901.19        918.11        12.70 o                         
  -4 -11  -3       1734.31       1725.92        33.76 o                         
  -4 -11  -5        640.73        633.40        15.43 o                         
  -4  11  -5        800.66        793.65        14.44 o                         
  -4 -11  -7        594.60        535.27         8.80 o                         
  -4 -11  -7       1025.03       1027.30        19.66 o                         
  -4 -11  -9        160.00        170.82        18.31 o                         
  -4 -11  -9        528.20        544.51        11.25 o                         
  -4  11 -11        283.71        290.46        24.31 o                         
  -4 -11 -11        356.05        344.91         8.76 o                         
  -4 -11 -13        267.13        252.09        10.09 o                         
  -4  12  12         24.18         25.52        15.02 o                         
   4  12 -12        283.94        281.46         9.83 o                         
  -4  12  10        370.66        380.25        16.21 o                         
   4 -12 -10        514.71        503.21        12.34 o                         
  -4  12   8          7.07         19.08         6.36 o                         
   4 -12  -8        275.47        289.71         9.59 o                         
  -4  12   6        658.37        680.54        13.15 o                         
   4 -12  -6        832.86        832.48        13.38 o                         
  -4  12   4        348.11        357.38         8.10 o                         
   4  12  -4       1191.53       1176.21        23.46 o                         
  -4 -12   2        110.88        111.46         5.20 o                         
   4 -12  -2        337.65        329.67        12.09 o                         
   4 -12   0        209.22        216.87         5.95 o                         
   4 -12   0        319.84        323.29         9.72 o                         
  -4 -12  -2        839.43        785.73         7.08 o                         
   4  12   2       1181.08       1182.83        23.25 o                         
  -4 -12  -4        185.05        186.81         7.10 o                         
  -4 -12  -4        831.77        882.96        26.65 o                         
  -4  12  -6        266.40        260.47        13.40 o                         
  -4  12  -6        276.07        277.16        10.42 o                         
  -4 -12  -8        151.01        163.19        13.56 o                         
  -4 -12  -8        514.21        490.61        18.27 o                         
   4  12  10        253.56        222.64        10.56 o                         
  -4 -12 -10        284.52        272.46         9.65 o                         
  -4  13  11        116.13        132.39        12.44 o                         
   4  13 -11        130.28        125.46         8.62 o                         
  -4  13   9         10.09         10.52         6.91 o                         
   4 -13  -9        169.99        182.51         7.60 o                         
  -4  13   7         22.47         17.58         6.08 o                         
   4 -13  -7         64.98         64.22         4.78 o                         
  -4  13   5        442.68        457.44        14.73 o                         
   4 -13  -5        484.45        494.28        10.51 o                         
  -4 -13   3        135.70        143.56         7.12 o                         
   4 -13  -3        457.55        468.90        11.44 o                         
  -4  13   1         29.64         30.12         5.43 o                         
   4  13  -1         60.10         59.57         6.18 o                         
   4 -13   1        324.45        315.24         6.59 o                         
   4  13   1        459.82        457.83        14.18 o                         
   4  13   3         44.78         40.60         3.22 o                         
  -4 -13  -3        483.52        500.83        12.40 o                         
  -4 -13  -5         42.45         50.91         8.16 o                         
  -4  13  -5         65.03         73.10         7.83 o                         
  -4  13  -7        160.33        176.24        14.46 o                         
  -4  13  -7        170.35        176.16         8.76 o                         
  -4 -13  -9        130.05        137.00         9.21 o                         
  -4  14  10        115.43        118.09        12.26 o                         
   4  14 -10        199.12        186.69         8.28 o                         
  -4  14   8         66.35         58.59         8.47 o                         
   4 -14  -8        238.55        236.68        11.36 o                         
  -4  14   6        359.44        394.43        16.66 o                         
   4 -14  -6        416.72        415.70        11.08 o                         
  -4  14   4        232.95        244.14        10.68 o                         
   4 -14  -4        384.95        396.14        10.65 o                         
  -4  14   2         84.82         96.51         7.44 o                         
   4 -14  -2        426.42        447.19        11.49 o                         
  -4  14   0        341.47        331.79         9.75 o                         
   4  14   0        424.30        425.77        12.50 o                         
   4 -14   2        154.44        147.03         5.62 o                         
  -4  14  -2        384.78        388.23        10.69 o                         
  -4  14  -4         56.19         55.67        11.29 o                         
   4 -14   4        412.41        420.07        17.53 o                         
  -4  14  -6        238.79        241.45        13.02 o                         
   4  14   8        195.88        192.47        11.36 o                         
  -4  15   7        150.16        154.59        10.51 o                         
   4 -15  -7        230.39        212.66         9.05 o                         
  -4  15   5         63.90         55.06         8.15 o                         
   4 -15  -5         74.86         69.98         7.10 o                         
  -4 -15   3        238.80        256.62        16.19 o                         
   4 -15  -3        315.38        315.38        11.55 o                         
  -4 -15   1         64.56         54.88        13.66 o                         
   4 -15  -1        131.27        112.58         4.91 o                         
  -4  15  -1         81.30         72.65        15.03 o                         
   4 -15   1        316.71        311.08         9.15 o                         
   4 -15   3          9.72         10.06         3.46 o                         
  -4 -15  -3         74.73         62.74         9.27 o                         
  -4  15  -5        230.24        232.71        12.68 o                         
  -4 -16   2        116.35        123.38        12.34 o                         
   4 -16  -2        461.10        443.53        14.68 o                         
  -4  16   0        345.08        341.82        24.11 o                         
   4 -16   0        476.13        456.37        13.49 o                         
  -5  -1  18        216.65        230.63         8.30 o                         
  -5   1  16        318.38        321.03         8.60 o                         
  -5   1  14        195.65        222.73         6.15 o                         
  -5   1  12        130.36        134.94         4.81 o                         
  -5   1  10        177.84        174.06         5.38 o                         
  -5  -1   8        499.97        530.60         7.84 o                         
  -5   1   6        538.04        490.37         5.17 o                         
  -5  -1   4        624.80        619.74         6.04 o                         
  -5  -1   2        259.07        264.53         4.36 o                         
  -5  -1   0        223.45        225.72         5.04 o                         
  -5  -1  -2        918.46        942.69         9.44 o                         
  -5  -1  -4        579.17        574.78         5.72 o                         
  -5  -1  -6        157.82        138.11         2.78 o                         
  -5   1  -8        187.05        153.01         3.14 o                         
  -5   1 -10        128.04        153.31         4.71 o                         
  -5   1 -12        110.66        120.47         3.98 o                         
  -5  -1 -14        414.73        463.29         8.04 o                         
   5  -1  16         92.76        115.26         5.80 o                         
  -5   2  19        137.74        133.06         8.87 o                         
  -5  -2  17        373.17        391.95         8.82 o                         
  -5   2  15        314.94        329.06         8.05 o                         
  -5  -2  13        194.63        211.07         5.60 o                         
  -5   2  11        359.41        398.03         8.26 o                         
  -5   2   9        201.98        204.01         6.92 o                         
  -5   2   7        173.24        205.26         4.61 o                         
  -5   2   5        425.36        382.38         4.79 o                         
  -5  -2   3        465.21        500.27         5.59 o                         
  -5  -2   1         21.97         17.96         1.96 o                         
  -5  -2  -1        685.56        667.77         6.04 o                         
   5  -2   3        504.19        504.16         4.94 o                         
  -5  -2  -5        395.66        349.06         4.16 o                         
  -5   2  -7        344.60        271.13         3.43 o                         
  -5  -2  -9        280.86        286.93         5.36 o                         
  -5  -2 -11        163.34        160.08         4.03 o                         
  -5  -2 -13        843.16        862.03        11.30 o                         
  -5   2 -15         29.70         35.29         5.07 o                         
  -5  -3  18         70.66         72.96         6.35 o                         
  -5  -3  16        946.46       1047.19        11.95 o                         
  -5  -3  14        217.12        240.61         6.55 o                         
  -5   3  12         54.61         63.57         4.25 o                         
  -5   3  10        545.16        568.66         7.29 o                         
  -5   3   8        176.39        190.63         5.11 o                         
  -5  -3   6        893.83        936.94         7.94 o                         
  -5   3   4         29.86         37.02         2.32 o                         
  -5  -3   2         31.18         25.34         1.89 o                         
  -5   3   0        452.01        474.09         6.81 o                         
  -5   3  -2        215.26        225.51         5.62 o                         
   5  -3   4        119.92        126.20         3.95 o                         
   5  -3   6        529.08        501.18         5.00 o                         
  -5  -3  -8        138.76        159.11         3.99 o                         
  -5  -3 -10        749.78        750.37         8.01 o                         
  -5  -3 -12        467.64        529.42         8.35 o                         
  -5  -3 -14         50.10         59.74         4.45 o                         
   5   3  16         61.31         63.50         6.31 o                         
  -5  -4  17         68.27         79.08         5.96 o                         
  -5   4  15        476.60        498.88         8.64 o                         
  -5   4  13        432.53        459.56         9.32 o                         
  -5   4  11          3.11         10.38         3.09 o                         
   5  -4  -9       2216.82       2308.56        13.00 o                         
  -5   4   7        128.53        141.00         3.42 o                         
  -5   4   5        710.14        718.08         6.50 o                         
  -5   4   3       1116.93       1132.76         7.39 o                         
  -5  -4   1        139.01        129.61         3.92 o                         
  -5  -4  -1        479.09        435.23         4.47 o                         
  -5   4  -3       1352.16       1291.65         9.92 o                         
  -5  -4  -5        605.93        628.26         9.93 o                         
  -5  -4  -7        287.96        282.53         4.86 o                         
  -5  -4  -9        150.86        142.83         4.32 o                         
  -5  -4 -11         97.26         93.83         4.15 o                         
  -5  -4 -13         62.66         58.20         4.05 o                         
  -5  -4 -15        150.94        144.06         5.92 o                         
  -5   5  18        113.79        115.67         8.03 o                         
  -5  -5  16         50.76         46.68         5.65 o                         
  -5   5  14        105.32         99.31         5.01 o                         
  -5   5  12         15.29         12.60         3.30 o                         
  -5   5  10        111.01        110.10         4.53 o                         
  -5  -5   8         14.94         15.12         2.45 o                         
  -5   5   6         27.29         32.41         2.50 o                         
  -5   5   4        729.72        783.10         7.56 o                         
  -5   5   2         67.23         67.44         2.81 o                         
   5  -5   0        540.19        569.57         6.13 o                         
  -5  -5  -2        290.87        303.58         7.00 o                         
  -5  -5  -4         20.14         17.15         2.11 o                         
   5  -5   6        473.64        471.29         6.27 o                         
  -5  -5  -8        201.70        192.79         4.39 o                         
  -5  -5 -10        128.66        134.78         4.88 o                         
  -5  -5 -12        414.79        445.75         8.13 o                         
  -5  -5 -14        110.61        110.69         5.04 o                         
  -5   6  17         38.07         29.80         7.49 o                         
  -5   6  15        340.34        330.60         7.68 o                         
  -5   6  13        107.87        106.96         4.69 o                         
  -5   6  11        584.83        617.42         9.99 o                         
   5  -6  -9        138.68        134.71         3.90 o                         
  -5   6   7        622.79        682.07         8.37 o                         
  -5   6   5         72.85         77.86         3.27 o                         
  -5   6   3       1457.94       1530.07         8.95 o                         
   5  -6  -1        833.17        813.42         6.77 o                         
  -5   6  -1        295.71        291.33         5.45 o                         
  -5   6  -3        822.43        795.79        13.05 o                         
  -5  -6  -5         73.86         75.92         3.70 o                         
  -5  -6  -7        651.54        702.39        11.76 o                         
  -5  -6  -9        218.14        238.30         5.45 o                         
  -5  -6 -11        291.13        295.69         6.07 o                         
  -5  -6 -13        317.40        341.80         7.63 o                         
   5   7 -16         12.56         15.99         4.18 o                         
  -5   7  14          0.33         -0.52         2.72 o                         
   5   7 -12         77.66         70.17         3.25 o                         
  -5   7  10         73.94         73.58         3.98 o                         
  -5   7   8         73.91         76.47         3.41 o                         
  -5   7   6        139.98        132.98         4.62 o                         
  -5   7   4        318.90        328.53         5.03 o                         
   5  -7  -2        306.61        316.66         4.80 o                         
  -5  -7   0        151.22        145.94         3.82 o                         
  -5   7  -2        100.75        112.18         5.03 o                         
  -5  -7  -4        203.53        216.25         6.14 o                         
  -5  -7  -6        133.56        139.70         5.59 o                         
  -5  -7  -8         43.32         48.47         4.10 o                         
  -5  -7 -10        330.78        318.28         5.88 o                         
  -5  -7 -12         87.58         94.43         4.42 o                         
  -5  -7 -14         33.40         28.27         4.13 o                         
   5   8 -15         45.12         39.66         3.92 o                         
   5  -8 -13        401.42        401.97         8.58 o                         
  -5   8  11        118.13        117.72         4.87 o                         
  -5   8   9         26.20         30.21         3.05 o                         
  -5   8   7         23.84         28.47         2.80 o                         
  -5   8   5         91.31         89.62         3.17 o                         
   5  -8  -3        231.85        241.20         5.03 o                         
  -5  -8   1         66.14         77.82         3.18 o                         
  -5  -8  -1        454.03        486.08         7.57 o                         
  -5  -8  -3        410.73        440.51         7.75 o                         
  -5  -8  -5        158.87        176.99         6.51 o                         
  -5  -8  -7        231.62        242.45         6.31 o                         
  -5  -8  -9        864.75        949.06        11.90 o                         
  -5   8 -11        150.34        172.62         5.62 o                         
  -5  -8 -13        216.83        225.44         6.26 o                         
   5   9 -14        285.61        300.87        10.08 o                         
   5   9 -12        793.06        779.37         8.84 o                         
   5   9 -10        167.77        171.10         5.36 o                         
   5  -9  -8        136.50        140.22         4.59 o                         
  -5   9   6        367.95        376.75         6.28 o                         
   5  -9  -4         32.22         43.75         3.38 o                         
   5  -9  -2        389.24        406.33         6.04 o                         
  -5   9   0        477.16        497.61         6.70 o                         
  -5   9  -2         78.21         85.83         4.47 o                         
   5  -9   4        134.73        148.84         5.47 o                         
  -5  -9  -6       1117.29       1175.84        11.44 o                         
  -5  -9  -8        621.80        620.91         9.90 o                         
  -5  -9 -10         86.53         88.45         3.94 o                         
  -5  -9 -12        125.13        114.63         5.20 o                         
   5  10 -13        120.47        117.24         5.37 o                         
  -5  10  11        375.53        382.75         7.90 o                         
   5  10  -9         55.53         49.18         3.72 o                         
   5 -10  -7        637.51        648.72         8.87 o                         
  -5  10   5         35.56         42.36         3.63 o                         
  -5 -10   3        206.50        212.26         5.10 o                         
  -5  10   1        323.54        314.20         5.84 o                         
   5 -10   1         83.81         81.69         4.02 o                         
  -5  10  -3         86.95         85.62         3.95 o                         
  -5  10  -5        312.61        330.82         6.76 o                         
  -5 -10  -7        229.48        253.95         7.41 o                         
  -5  10  -9        141.54        137.06         5.80 o                         
  -5 -10 -11        238.58        232.87        10.88 o                         
   5  11 -12        261.16        255.51         9.12 o                         
   5  11 -10        451.69        464.79         9.14 o                         
   5  11  -8       1954.64       1924.86        14.63 o                         
  -5 -11   6        818.50        826.71         8.56 o                         
  -5 -11   4        284.44        305.19         6.29 o                         
  -5  11   2        302.37        315.36         6.38 o                         
  -5  11   0        318.54        358.11         6.27 o                         
   5 -11   2        374.09        384.66         7.84 o                         
  -5  11  -4        674.50        706.23         9.38 o                         
  -5  11  -6        102.67         97.47         5.36 o                         
  -5 -11  -8         99.78         87.46         6.22 o                         
  -5 -11 -10         22.22         23.30         5.29 o                         
  -5  12  11         35.84         47.09         6.58 o                         
   5  12  -9         86.54         89.41         5.46 o                         
   5  12  -7        255.16        282.01         7.50 o                         
   5  12  -5         92.98         95.47         4.63 o                         
  -5  12   3         11.05         15.07         3.50 o                         
  -5  12   1         80.05         74.93         4.19 o                         
  -5 -12  -1        451.31        453.18        10.05 o                         
  -5 -12  -3        285.87        279.69         8.74 o                         
  -5  12  -5        114.11        132.26         6.80 o                         
  -5  12  -7        102.16         98.19         7.21 o                         
   5 -12   9        298.27        309.91        15.12 o                         
   5  13 -10        110.92        102.46         7.76 o                         
   5  13  -8         62.61         69.93         5.93 o                         
   5  13  -6         21.33         19.47         4.15 o                         
   5  13  -4        260.95        265.58         6.67 o                         
  -5 -13   2         10.62          7.32         3.51 o                         
  -5  13   0        566.59        584.68         8.15 o                         
  -5 -13  -2         40.41         37.86         5.42 o                         
  -5 -13  -4        231.72        256.48         8.64 o                         
  -5  13  -6        343.38        366.49        10.70 o                         
   5  14  -7        117.14        117.08         6.89 o                         
   5  14  -5        123.68        127.92         5.96 o                         
  -5  14   3         42.10         41.27         4.59 o                         
  -5  14   1        108.31        113.19         5.68 o                         
  -5  14  -1         74.32         59.98         4.65 o                         
  -5 -14  -3         44.81         40.03         7.37 o                         
  -6   0  16        785.12        810.04        15.19 o                         
  -6   0  14        512.68        547.60        13.74 o                         
   6   0 -12        938.34        857.48        26.84 o                         
  -6   0  12       1504.96       1544.21        20.76 o                         
   6   0 -10        305.67        333.37        16.37 o                         
  -6   0  10        836.58        919.51        15.72 o                         
   6   0  -8        296.74        249.05         8.28 o                         
   6   0  -8        577.03        538.29        38.36 o                         
  -6   0   6        218.88        228.38         4.67 o                         
  -6   0   4       4280.20       4321.49        25.35 o                         
  -6   0   4       4947.20       4742.89        61.08 o                         
  -6   0   2       6014.58       5925.27        38.53 o                         
  -6   0   0        700.74        708.32        14.73 o                         
  -6   0  -2        989.80        991.40        16.86 o                         
  -6   0  -4        280.95        268.80         9.94 o                         
  -6   0  -4        576.99        542.80        26.48 o                         
  -6   0  -6        548.60        529.71         9.22 o                         
  -6   0  -6        853.56        895.03        18.66 o                         
  -6   0  -8        573.59        614.82        16.00 o                         
  -6   0  -8       1509.72       1406.44        24.08 o                         
   6   0  10        484.26        522.33        16.78 o                         
   6   0  10        513.75        514.73        11.91 o                         
  -6   0 -12        778.73        773.88        18.50 o                         
  -6  -1  17        351.90        374.90        19.19 o                         
  -6  -1  15         69.11         68.83         5.59 o                         
  -6  -1  13        538.22        543.43         9.04 o                         
  -6   1  11         55.49         43.56         6.92 o                         
  -6  -1  11        154.35        163.96         6.54 o                         
   6  -1  -9        242.35        234.34         6.47 o                         
  -6   1   9        263.68        270.59         8.65 o                         
  -6   1   7        400.44        384.32         3.76 o                         
  -6   1   7        771.99        792.05        27.90 o                         
  -6  -1   5        178.24        166.64         3.30 o                         
  -6  -1   5        298.43        297.27        14.61 o                         
  -6  -1   3        885.83        791.17         6.90 o                         
  -6   1   1        280.28        263.04         6.55 o                         
  -6   1  -1        117.27        113.29         4.88 o                         
  -6   1  -1        291.62        300.88        15.53 o                         
  -6   1  -3        376.96        389.85         7.82 o                         
  -6   1  -3        778.27        746.68        30.76 o                         
   6  -1   5         22.86         16.45         3.57 o                         
  -6  -1  -5        265.43        248.22        14.07 o                         
  -6   1  -7         97.03         93.18         3.28 o                         
   6  -1   7        154.45        150.10         6.88 o                         
  -6  -1  -9         67.22         63.60         4.32 o                         
   6  -1   9        537.26        519.55        10.07 o                         
  -6  -1 -11         26.57         19.90         7.19 o                         
   6  -1  11         69.08         53.53         4.32 o                         
   6  -1  13        352.32        368.77        10.50 o                         
  -6  -2  16        241.67        233.98        23.09 o                         
  -6   2  16        528.83        556.45        12.20 o                         
  -6  -2  14       1550.80       1641.25        14.34 o                         
  -6   2  12        250.45        258.34        11.40 o                         
  -6  -2  12        456.84        491.79        10.53 o                         
   6   2 -10         89.71         88.00         6.89 o                         
  -6   2  10        599.10        608.25         8.44 o                         
   6  -2  -8        197.89        203.56         4.87 o                         
  -6   2   8        248.62        252.23        10.61 o                         
  -6   2   6        378.85        373.65         4.27 o                         
  -6   2   6        474.82        484.49        13.25 o                         
  -6  -2   4        203.23        179.30         4.64 o                         
  -6  -2   2        137.02        114.84         3.34 o                         
  -6  -2   2        279.01        287.01        23.03 o                         
  -6   2   0        681.20        651.10         8.60 o                         
  -6   2  -2         88.00         92.37         4.28 o                         
  -6   2  -2        479.63        468.23        27.52 o                         
  -6  -2  -4         35.99         30.67         4.75 o                         
  -6   2  -4        233.42        248.52        15.91 o                         
  -6   2  -6        518.31        483.50         6.55 o                         
  -6   2  -6        607.80        598.26        10.64 o                         
  -6  -2  -8        214.37        217.06         6.15 o                         
  -6  -2  -8        463.38        454.27        10.11 o                         
  -6  -2 -10       1094.41       1103.16        16.56 o                         
   6  -2  10       1552.43       1518.04        18.35 o                         
  -6   2 -12        532.39        492.83        11.86 o                         
  -6   3  17        159.58        152.92        10.91 o                         
  -6   3  15        280.37        306.62         9.03 o                         
   6   3 -13        192.63        175.86        10.23 o                         
  -6   3  13        667.24        714.38        10.01 o                         
  -6   3  11         92.78         84.67         6.45 o                         
  -6  -3  11        168.68        177.26         6.53 o                         
   6   3  -9         64.75         55.77         3.75 o                         
  -6   3   9        127.49        132.86         7.34 o                         
  -6   3   7        194.27        190.50         4.14 o                         
  -6   3   7        318.27        333.24        10.41 o                         
  -6  -3   5         26.08         24.84         2.19 o                         
  -6   3   5        239.58        257.08         8.52 o                         
  -6  -3   3        427.45        429.37         5.94 o                         
  -6   3   3        478.86        476.53         9.97 o                         
  -6   3   1         50.47         44.29         2.95 o                         
  -6   3   1        471.21        521.66        30.73 o                         
  -6   3  -1        217.67        215.74         6.70 o                         
  -6   3  -1        241.72        252.97        17.41 o                         
  -6   3  -3        117.98        110.06         4.14 o                         
  -6   3  -3        307.16        309.17        18.17 o                         
   6  -3   5         61.82         58.52         4.41 o                         
  -6   3  -5        131.36        123.21         6.20 o                         
   6   3   7         76.08         64.97         4.81 o                         
  -6   3  -7        173.64        154.17        10.13 o                         
  -6  -3  -9        472.56        489.53        14.75 o                         
   6  -3   9        667.89        667.75        15.96 o                         
  -6  -3 -11         57.91         57.63         4.67 o                         
  -6  -3 -11        273.22        280.45        11.94 o                         
  -6  -3 -13        151.35        141.09         5.87 o                         
  -6  -4  16        291.59        300.52         9.64 o                         
   6   4 -14         12.31         12.19         7.17 o                         
  -6   4  14        144.83        158.38         7.32 o                         
   6   4 -12        126.88        132.62         7.24 o                         
   6  -4 -12        150.08        167.22         7.70 o                         
  -6   4  10        174.95        187.39        13.88 o                         
  -6   4  10        363.43        400.60         9.43 o                         
  -6   4   8         55.32         56.74         2.91 o                         
   6  -4  -8        103.14        135.84         8.19 o                         
  -6   4   6        174.88        191.99         4.07 o                         
  -6   4   6        180.30        208.38        13.03 o                         
  -6   4   4         61.49         61.76         2.56 o                         
  -6   4   2        160.84        161.18         4.73 o                         
  -6  -4   2        325.89        320.05        28.14 o                         
  -6   4   0         52.05         42.37         3.41 o                         
  -6   4   0        107.97         82.22        19.67 o                         
  -6   4  -2          6.40         17.50         6.42 o                         
  -6  -4  -2        185.22        187.29         8.96 o                         
  -6  -4  -4         44.45         39.81         3.50 o                         
  -6  -4  -4        103.10        110.35         8.32 o                         
  -6   4  -6        183.37        189.49         6.22 o                         
   6  -4   6        363.47        341.80        14.05 o                         
  -6  -4  -8         23.26         19.29         3.96 o                         
  -6  -4  -8        149.84        149.71        12.51 o                         
  -6  -4 -10        126.98        122.36         9.31 o                         
  -6  -4 -10        139.26        139.30         6.47 o                         
  -6  -4 -12        302.61        254.90        10.69 o                         
   6   5 -15        159.90        131.41        10.72 o                         
  -6  -5  15        170.36        186.65         8.34 o                         
   6   5 -13         10.06         17.85         5.82 o                         
   6  -5 -13        194.46        215.31         7.20 o                         
  -6   5  11        161.53        169.30        18.09 o                         
  -6   5  11        264.44        267.08         8.90 o                         
  -6   5   9        172.69        152.73         4.63 o                         
  -6   5   9        422.20        424.09        11.05 o                         
  -6   5   7         70.28         74.46         3.37 o                         
  -6   5   7        150.70        160.12         9.41 o                         
  -6   5   5        100.67        109.82         2.86 o                         
  -6   5   3         86.13         87.53         3.87 o                         
  -6  -5   3        195.30        160.57        26.33 o                         
  -6   5   1        115.28        111.90         4.41 o                         
  -6  -5  -1        439.70        387.13         6.37 o                         
  -6   5  -1        544.98        561.85        32.77 o                         
  -6  -5  -3         88.26         90.17         3.78 o                         
   6   5   3        150.72        171.46        10.16 o                         
   6  -5   5        250.10        237.19         6.61 o                         
  -6  -5  -5        430.75        420.41        10.77 o                         
  -6  -5  -7        101.79        100.96         6.39 o                         
  -6  -5  -7        254.78        271.61        10.81 o                         
  -6  -5  -9        184.84        192.36         9.34 o                         
  -6   5  -9        194.87        212.95        13.91 o                         
  -6  -5 -11          8.96          5.61         4.24 o                         
  -6  -5 -11        168.48        165.05         8.29 o                         
   6   6 -14         23.65         24.88         3.85 o                         
   6  -6 -14         47.29         41.31         6.38 o                         
  -6   6  12         18.95         17.66         5.26 o                         
  -6   6  10         25.67         26.49         4.08 o                         
  -6   6  10         93.96         94.37         8.39 o                         
  -6   6   8         71.13         67.25         3.54 o                         
  -6   6   8        159.88        172.59        10.68 o                         
  -6   6   6         34.81         38.00         2.63 o                         
  -6   6   4         55.40         48.00         3.17 o                         
  -6  -6   4        145.96        180.66        28.40 o                         
  -6   6   2         28.70         27.45         3.10 o                         
  -6   6   2         57.66         79.53        22.18 o                         
  -6   6   0         91.58         79.50         3.91 o                         
  -6  -6   0        145.11        162.71        29.69 o                         
  -6   6  -2         46.84         48.02         5.66 o                         
   6   6   2         79.96         89.80         9.52 o                         
  -6  -6  -4         89.65         90.50         4.52 o                         
  -6  -6  -4        160.85        152.48         8.47 o                         
  -6  -6  -6         69.96         75.30         5.51 o                         
  -6  -6  -6         94.53         98.97         7.27 o                         
  -6  -6  -8         18.01          7.98         2.56 o                         
  -6  -6  -8         19.51         24.71         6.62 o                         
  -6  -6 -10         23.70         16.08         3.17 o                         
  -6   6 -10         47.29         52.70         7.62 o                         
  -6  -6 -12         58.57         79.61        13.28 o                         
   6   7 -15        645.87        557.67        10.55 o                         
  -6   7  15        695.38        726.71        19.33 o                         
  -6   7  13         38.98         49.28        16.61 o                         
  -6  -7  13        223.86        248.01         8.56 o                         
  -6  -7  11        238.72        239.22        11.21 o                         
   6  -7 -11        310.11        317.88        13.40 o                         
  -6   7   9        485.19        485.99         7.29 o                         
  -6  -7   9        795.57        849.15        25.13 o                         
  -6   7   7        554.90        542.99         6.85 o                         
  -6  -7   7        767.10        756.57        41.50 o                         
  -6   7   5        214.71        230.50         5.84 o                         
   6  -7  -5       1180.53       1207.42        36.45 o                         
  -6   7   3       1083.61       1037.12         8.57 o                         
  -6   7   1         18.65         28.08         3.86 o                         
  -6   7   1       1102.32       1132.54        45.26 o                         
   6  -7   1        945.65        942.15        11.48 o                         
  -6   7  -1       1182.25       1145.33        45.83 o                         
  -6  -7  -3        211.34        144.92         4.05 o                         
  -6   7  -3        765.08        763.31        22.72 o                         
  -6  -7  -5        308.53        302.70         7.45 o                         
  -6  -7  -5        802.88        779.82        15.19 o                         
  -6  -7  -7         72.03         83.86         8.62 o                         
   6  -7   7        312.14        294.15        13.25 o                         
  -6  -7  -9        189.37        192.76         9.84 o                         
  -6  -7  -9        232.75        242.33        11.87 o                         
  -6  -7 -11         62.84         77.34        10.30 o                         
  -6   7 -11        707.20        657.44        33.40 o                         
  -6   8  14        230.20        242.04        24.05 o                         
  -6   8  14        271.19        285.11        23.27 o                         
   6   8 -12        427.65        342.09        15.80 o                         
  -6   8  12        498.80        513.43        15.24 o                         
  -6   8  10         53.61         46.93         6.29 o                         
  -6   8  10        134.66        142.46         9.88 o                         
  -6   8   8        161.43        152.09         4.82 o                         
  -6   8   8        239.86        227.06        13.23 o                         
  -6   8   6        284.80        287.72         7.19 o                         
  -6   8   6        440.22        449.38        20.86 o                         
  -6   8   4         75.55         71.78         3.78 o                         
   6  -8  -4        132.44        112.17        13.71 o                         
   6  -8  -2         33.71         32.22         3.18 o                         
  -6  -8   2         67.68         90.88        30.51 o                         
  -6  -8   0         58.50         50.52         5.25 o                         
   6   8   0        133.33        114.79        10.34 o                         
  -6  -8  -2        159.10        154.19         8.23 o                         
  -6   8  -2        448.27        422.06        17.02 o                         
  -6  -8  -4         76.21         54.58         4.75 o                         
  -6  -8  -4        234.63        234.19         8.92 o                         
  -6  -8  -6         83.74         78.12         6.62 o                         
  -6  -8  -6        136.02        119.12         4.84 o                         
  -6   8  -8         76.39         92.12        16.38 o                         
  -6  -8  -8        503.04        498.18        13.42 o                         
  -6  -8 -10         42.69         40.09         9.52 o                         
  -6   8 -10        272.08        259.39        24.41 o                         
   6   9 -13        119.13         98.30        11.75 o                         
  -6   9  13        478.01        477.86        26.36 o                         
  -6   9  11       1189.54       1315.20        46.47 o                         
  -6   9  11       2054.06       2057.59        21.78 o                         
  -6   9   9         82.30         84.05         6.57 o                         
  -6   9   9       1175.64       1202.99        22.51 o                         
  -6   9   7        920.10        908.20        11.21 o                         
  -6   9   7        961.14        905.92        49.60 o                         
  -6   9   5         17.04         22.35         4.02 o                         
  -6   9   5        286.77        303.75        11.55 o                         
  -6  -9   3        143.87        139.11         4.92 o                         
   6  -9  -3        297.00        304.11        11.64 o                         
  -6  -9   1        153.01        145.31         5.54 o                         
   6  -9  -1        287.54        279.17        10.14 o                         
  -6  -9  -1        270.51        269.50        11.96 o                         
  -6  -9  -1        285.50        287.63         9.46 o                         
  -6  -9  -3         36.03         43.28         6.62 o                         
  -6   9  -3        948.44        940.04        21.01 o                         
  -6   9  -5       1113.10       1111.81        26.11 o                         
  -6   9  -5       1193.96       1138.41        21.35 o                         
  -6   9  -7       2021.25       2027.45        28.58 o                         
  -6   9  -9        487.64        432.10        20.86 o                         
  -6  10  12          7.61         21.38        16.16 o                         
  -6  10  12         43.61         41.72         9.60 o                         
  -6  10  10        113.53        136.73        20.04 o                         
  -6  10  10        319.41        316.99        11.16 o                         
  -6  10   8         68.23         69.09         5.35 o                         
  -6  10   8        369.21        346.39        12.74 o                         
  -6  10   6         85.61         79.03         5.65 o                         
  -6  10   6        341.91        334.55        11.85 o                         
  -6  10   4         65.77         69.75         4.90 o                         
  -6  10   4         87.95         87.30         7.83 o                         
   6 -10  -2         54.33         53.80         4.02 o                         
   6 -10  -2        106.51        103.38        10.19 o                         
  -6 -10   0         25.87         20.45         4.85 o                         
  -6  10   0         96.79         90.09         6.66 o                         
   6 -10   2        256.90        278.11         9.47 o                         
  -6 -10  -2        342.14        320.71        20.31 o                         
  -6 -10  -4        305.55        316.54        17.16 o                         
  -6  10  -4        373.80        372.95        16.18 o                         
  -6  10  -6        196.95        219.34        22.57 o                         
  -6 -10  -6        303.97        287.09        13.44 o                         
  -6  10  -8         39.21         54.49        15.44 o                         
  -6 -10  -8         45.18         41.29         6.97 o                         
  -6  11   9         52.49         53.09         8.04 o                         
  -6  11   9        604.68        649.89        15.51 o                         
  -6  11   7        243.61        244.02         9.39 o                         
  -6  11   7        487.27        482.36        14.00 o                         
  -6  11   5        138.47        139.55         6.60 o                         
   6 -11  -5        728.70        735.41        19.59 o                         
  -6  11   3         13.00          9.75         3.66 o                         
   6 -11  -3        103.52         87.62        11.28 o                         
  -6  11   1         92.69         92.82         5.41 o                         
   6 -11  -1        101.26         91.01         9.02 o                         
  -6 -11  -1        587.40        620.94        15.99 o                         
  -6  11  -1        729.74        683.10        21.56 o                         
  -6  11  -3        244.45        249.40        17.10 o                         
  -6 -11  -3        479.50        434.45        14.19 o                         
  -6  11  -5        559.75        563.69        33.48 o                         
  -6  11  -5        613.82        608.41        17.64 o                         
  -6 -12   8        160.53        159.37        12.31 o                         
  -6  12   8        326.45        341.82        15.75 o                         
  -6  12   6        445.50        474.99        12.31 o                         
  -6  12   6        869.14        932.97        15.54 o                         
  -6  12   4        224.81        247.40         9.34 o                         
  -6  12   4        520.12        520.58        12.15 o                         
  -6  12   2          7.32          9.62         5.01 o                         
  -6  12   2         15.88         10.63         7.81 o                         
  -6 -12   0        305.14        314.23        11.70 o                         
  -6 -12   0        536.70        536.23        15.63 o                         
  -6 -12  -2        417.78        467.81        20.12 o                         
  -6 -12  -2        862.87        923.88        24.12 o                         
  -6 -12  -4        165.08        163.92        11.04 o                         
   6  12   4        326.46        322.87        17.71 o                         
  -6  13   3        142.29        141.35         6.81 o                         
   6 -13  -3        287.05        262.51        18.95 o                         
  -6 -13   1        145.12        120.96         6.25 o                         
  -6  13   1        287.06        266.89        17.43 o                         
  -6  13  -1         27.88         23.10        17.91 o                         
  -7  -1  14         87.82         96.21         7.18 o                         
  -7  -1  12        135.29        141.95         5.81 o                         
  -7  -1  10        200.27        195.82         6.24 o                         
  -7   1   8        328.10        329.91        10.05 o                         
  -7   1   6        366.33        380.12        14.93 o                         
  -7  -1   4        318.38        315.36         8.60 o                         
  -7  -1   2         29.02         35.57         4.19 o                         
  -7   1   0        340.35        329.71        14.47 o                         
  -7   1  -2        358.79        355.24        11.72 o                         
  -7   1  -4        318.46        321.09        11.51 o                         
  -7   1  -6        189.82        176.79         9.21 o                         
   7  -1   8        135.50        139.41         8.62 o                         
   7   1  10         87.78         86.28         7.80 o                         
  -7  -2  13        325.36        309.66         8.42 o                         
  -7   2  11        166.63        161.07         7.27 o                         
  -7   2   9        182.30        184.30         6.76 o                         
  -7  -2   7        155.94        186.36         4.45 o                         
  -7   2   7        473.23        478.14         8.74 o                         
  -7   2   5         94.83         82.92         3.84 o                         
  -7   2   3        166.30        158.06         8.73 o                         
  -7  -2   1        166.11        172.21         7.10 o                         
  -7  -2  -1        100.30         93.84         4.63 o                         
  -7   2  -3        474.73        502.94        15.73 o                         
  -7   2  -5        182.11        180.30         8.09 o                         
  -7  -2  -7        162.17        138.11         5.76 o                         
  -7   2  -9        327.77        298.98        12.30 o                         
  -7  -3  14        933.02       1064.65        21.17 o                         
  -7   3  12        287.07        314.77         9.15 o                         
  -7   3  10        555.50        603.82        11.48 o                         
  -7   3   8        490.83        372.86         6.44 o                         
  -7   3   8       1132.22       1174.99        12.69 o                         
  -7   3   6        576.01        616.29         7.77 o                         
  -7   3   4       1191.84       1237.73         9.58 o                         
  -7   3   2        488.58        507.13         8.61 o                         
  -7  -3   0        699.52        614.26         8.93 o                         
  -7   3   0       1193.55       1199.92        17.32 o                         
  -7  -3  -2        590.82        581.35        10.99 o                         
  -7   3  -4       1131.87       1162.37        21.62 o                         
  -7   3  -6        561.88        574.25        14.19 o                         
  -7  -3  -8        297.93        309.94        10.24 o                         
  -7   3 -10        943.31        966.47        24.55 o                         
  -7   4  13        317.24        330.05        14.43 o                         
  -7   4  11        260.02        260.35         8.01 o                         
  -7   4   9        513.19        494.83        11.84 o                         
  -7   4   7        817.63        827.69        11.44 o                         
   7  -4  -5         94.37         87.98         3.66 o                         
  -7   4   3        272.16        278.38         9.80 o                         
  -7   4   1        278.91        284.26         9.13 o                         
  -7  -4  -1         94.17         91.94         8.54 o                         
  -7  -4  -3        820.12        752.96        18.13 o                         
  -7   4  -5        512.55        467.81        10.40 o                         
  -7  -4  -7        257.06        234.24         9.63 o                         
  -7  -4  -9        322.40        336.31        12.99 o                         
  -7   5  12        100.31         88.27         7.37 o                         
  -7   5  10         29.27         26.76         5.51 o                         
  -7   5   8         84.85         88.25         4.13 o                         
  -7   5   6        279.61        268.83         9.54 o                         
  -7   5   4         87.84         79.92         4.34 o                         
  -7  -5   2        263.13        277.54         8.80 o                         
  -7   5   0         90.70         89.65         4.85 o                         
  -7  -5  -2        270.51        257.62        10.01 o                         
  -7  -5  -4         86.31         91.08         6.20 o                         
  -7   5  -6         27.66         26.37         5.80 o                         
  -7  -5  -8         99.01         88.82         6.43 o                         
  -7   6  11        274.89        295.25        10.67 o                         
  -7   6   9        425.36        472.85        10.74 o                         
  -7   6   7        237.48        225.53         9.24 o                         
  -7   6   5        475.77        495.26        10.22 o                         
  -7  -6   3        618.95        605.50        10.12 o                         
  -7  -6   1        611.69        591.48        12.02 o                         
  -7  -6  -1        468.38        483.96        12.72 o                         
  -7   6  -3        234.02        229.76        12.02 o                         
  -7   6  -5        421.16        474.77        19.75 o                         
  -7  -6  -7        274.66        272.49        14.76 o                         
  -7   7  10        138.15        141.63         8.69 o                         
   7  -7  -8         69.69         69.96         7.02 o                         
  -7   7   6        279.53        289.37         7.92 o                         
  -7   7   4        335.82        331.57        12.66 o                         
  -7   7   2        166.66        159.94         6.14 o                         
  -7  -7   0        334.17        324.29        10.54 o                         
  -7  -7  -2        280.44        265.82        12.45 o                         
  -7   7  -4         69.61         71.82         8.16 o                         
  -7  -7  -6        137.68        142.73        10.08 o                         
  -7   8   9         93.80         97.77         8.24 o                         
  -7   8   7        281.81        318.45         9.67 o                         
  -7   8   5        476.84        505.41        11.90 o                         
  -7   8   3        384.68        435.36        11.87 o                         
  -7   8   1        394.03        440.34        12.66 o                         
  -7  -8  -1        473.24        517.27        19.17 o                         
  -7   8  -3        275.22        280.42        15.23 o                         
  -7   8  -5         98.64        106.60        11.84 o                         
  -7   9   8        380.09        373.64        12.52 o                         
  -7   9   6         54.24         32.62         5.76 o                         
   7  -9  -4        281.87        286.09         8.12 o                         
   7  -9  -2         28.35         18.82         6.41 o                         
  -7  -9   0        281.62        285.62        12.32 o                         
  -7  -9  -2         55.65         37.54         9.38 o                         
  -7  -9  -4        376.24        381.46        14.32 o                         
  -7 -10   5         39.14         40.11         7.54 o                         
  -7  10   3        394.76        406.99        21.38 o                         
  -7 -10   1        390.44        381.11        15.80 o                         
  -7 -10  -1         35.77         30.71         8.00 o                         
  -8   0  10        139.50        157.57        14.14 o                         
  -8   0   8        241.20        194.04        24.06 o                         
  -8   0   6        184.15        159.37        19.25 o                         
  -8   0   4       2926.18       2794.66        37.67 o                         
  -8   0   0        647.03        653.77        37.38 o                         
  -8   0  -2        368.22        334.58        33.26 o                         
  -8   0  -4        145.81        150.96        30.75 o                         
  -8   0  -6        182.98        185.33        34.79 o                         
  -8  -1   9          2.42          2.57         5.55 o                         
  -8   1   7        129.83        105.85        13.11 o                         
  -8   1   5        378.42        388.41        14.04 o                         
  -8  -1   3         66.74         48.55         6.00 o                         
  -8  -1   1        120.24        102.79         6.96 o                         
  -8  -1  -1        117.55        109.82         7.39 o                         
  -8   1  -3        127.95        126.99         9.12 o                         
  -8   1  -5         56.74         48.05        11.45 o                         
  -8   2  10         24.22         30.56         7.32 o                         
   8   2  -8        336.57        312.17        25.74 o                         
  -8   2   6          8.87          6.05         5.55 o                         
  -8   2   4        309.66        267.40        14.53 o                         
  -8   2   2        118.39        120.61         7.25 o                         
  -8  -2   0        186.36        175.68         9.13 o                         
  -8  -2  -2         16.06         17.91         6.80 o                         
  -8  -2  -4         68.20         56.07         8.87 o                         
  -8   3   9         35.59         30.17         7.12 o                         
  -8   3   7         51.24         43.55         6.33 o                         
   8  -3  -5         87.20         87.10         7.02 o                         
  -8   3   3        104.47         98.12         6.83 o                         
  -8  -3   1         37.70         41.69         7.71 o                         
  -8   3  -1        152.96        159.78        10.82 o                         
  -8  -3  -3          8.37          9.48         7.03 o                         
  -8  -3  -5         63.51         62.81         8.40 o                         
  -8   4   8         26.51         19.74         7.09 o                         
  -8   4   6         16.06         11.79         7.46 o                         
  -8   4   4         69.38         61.76         6.73 o                         
  -8  -4   2         13.32          9.38         5.55 o                         
  -8  -4   0         30.70         26.06         7.62 o                         
  -8  -4  -2         22.32         19.74         7.27 o                         
  -8   4  -4         33.53         38.02         7.98 o                         
  -8   5   7        201.09        211.95        11.96 o                         
  -8   5   5        161.12        167.72        11.61 o                         
  -8  -5   3         35.95         33.03         7.48 o                         
  -8   5   1        344.19        379.78        15.79 o                         
  -8  -5  -1         18.34         19.77         7.85 o                         
  -8  -5  -3        144.62        133.83        11.90 o                         
  -8   6   6         64.23         71.79         8.43 o                         
   8  -6  -4         67.41         63.58        10.26 o                         
  -8  -6   2         20.31         13.17         7.62 o                         
  -8  -6   0         69.14         43.63         6.84 o                         
  -8  -6  -2         58.05         34.15         9.95 o                         
  -8  -7   3        255.65        236.79         9.93 o                         
  -8  -7   1        105.92        103.64         9.86 o                         
  -1   1  20        422.23        395.86        14.35 o                         
  -1   1  18        213.48        209.30         7.47 o                         
  -1   1  16        668.85        661.51        11.86 o                         
   1   1 -14       1166.88       1114.92        16.35 o                         
   1  -1 -12        259.11        246.99        11.47 o                         
   1   1 -10        372.29        293.03         8.03 o                         
   1  -1  -8       2728.19       2405.48        17.85 o                         
   1  -1  -6       1262.86       1211.89         8.51 o                         
   1   1  -4        859.28        904.90         6.05 o                         
  -1   1   2         64.41         46.98         1.66 o                         
   1  -1   0         16.09         25.35         1.32 o                         
   1  -1   2        779.12        773.22         4.10 o                         
   1  -1   4       1669.93       1766.67         8.76 o                         
   1  -1   6       2341.01       2538.90        12.31 o                         
   1  -1   8        101.83        110.81         4.35 o                         
   1  -1  10        229.02        250.53         6.88 o                         
   1   1  12        796.16        856.08        13.51 o                         
   1   1  14         71.06         78.50         5.85 o                         
  -1   1 -16        660.43        685.28        13.20 o                         
  -1   1 -18        104.57        107.36         6.21 o                         
  -1   1 -20         23.07         18.33         7.72 o                         
   1   2 -21        196.66        183.50         9.86 o                         
  -1   2  19         12.64         16.77         5.27 o                         
   1   2 -17        212.37        208.28         8.14 o                         
   1   2 -15       1861.30       1844.08        17.36 o                         
  -1  -2  13        279.88        279.05         9.59 o                         
   1   2 -11        514.21        490.59        12.74 o                         
   1   2  -9       1193.96       1185.06        14.67 o                         
   1   2  -7        669.10        843.72         9.31 o                         
   1   2  -5       2679.26       2486.76        11.65 o                         
  -1   2   3        238.10        251.89         3.83 o                         
   1   2  -1        830.98        760.11         4.38 o                         
  -1   2  -1       1715.46       1709.26         5.17 o                         
   1  -2   3       1011.51        929.65         5.02 o                         
   1  -2   5        573.96        614.85         5.60 o                         
  -1   2  -7       2238.15       2526.82        15.06 o                         
  -1   2  -9         10.36         14.62         3.41 o                         
  -1   2 -11        700.22        703.47        11.15 o                         
  -1   2 -13       1006.91        988.12        13.27 o                         
  -1   2 -15       1175.83       1218.70        14.69 o                         
  -1   2 -17        185.71        207.40         7.63 o                         
  -1   2 -19        173.91        189.84         9.12 o                         
  -1   2 -21        176.74        172.99        11.35 o                         
   1   3 -20         30.62         31.20         7.52 o                         
   1   3 -18         76.05         65.89         6.00 o                         
   1   3 -16        143.49        113.51         5.75 o                         
   1   3 -14        856.20        823.82        16.02 o                         
   1   3 -12        785.24        771.28        11.64 o                         
   1   3 -10        297.14        250.38         6.04 o                         
   1   3  -8       2777.16       2760.01        14.85 o                         
   1   3  -6        259.43        191.19         3.70 o                         
  -1   3   4       9391.19       8938.49        20.21 o                         
  -1   3   2       4749.38       4644.91        12.62 o                         
  -1  -3   0       1297.18       1206.30         5.33 o                         
  -1   3  -2       4694.78       4731.22        10.84 o                         
   1  -3   4       5319.29       5133.67        14.93 o                         
  -1   3  -6       1022.99        954.60         8.23 o                         
  -1   3  -8       1780.29       1921.34        16.83 o                         
  -1   3 -10        260.83        274.66         7.07 o                         
  -1   3 -12       1633.89       1597.03        16.70 o                         
   1   3  14        940.27        915.57        13.29 o                         
   1   3  16        193.95        213.13         8.98 o                         
   1   3  18        235.68        245.04        10.83 o                         
   1  -3  20        106.28        113.55         9.48 o                         
   1   4 -21        200.25        219.38        11.41 o                         
   1   4 -19         86.90         93.05         6.92 o                         
   1   4 -17        440.19        430.99        10.62 o                         
   1   4 -15         96.24         98.74         6.16 o                         
   1   4 -13        485.07        460.64        10.84 o                         
   1   4 -11        551.59        561.73         8.28 o                         
   1   4  -9        905.46       1037.35         8.72 o                         
   1   4  -7       6110.75       6670.26        16.29 o                         
   1   4  -5        142.34        193.50         3.94 o                         
   1   4  -3       1496.92       1588.76         8.27 o                         
  -1  -4   1       3103.32       2953.62         9.86 o                         
   1  -4   1        324.63        298.76         3.72 o                         
   1  -4   3       3385.98       3399.45        11.84 o                         
  -1   4  -5       4719.16       5188.24        17.68 o                         
  -1   4  -7       4760.46       5113.25        16.90 o                         
  -1   4  -9       1931.41       1973.45        14.10 o                         
  -1   4 -11        679.21        647.18         9.78 o                         
  -1   4 -13        821.65        828.53        12.17 o                         
  -1   4 -15        615.76        561.58        11.33 o                         
   1   4  17        238.06        230.84         7.72 o                         
   1   4  19        251.99        271.96        12.94 o                         
  -1   5  20        281.64        277.61        14.92 o                         
   1   5 -18         13.80         16.68         4.88 o                         
   1   5 -16        517.86        491.21        14.14 o                         
   1   5 -14        307.88        320.06         9.19 o                         
  -1   5  12        595.58        534.78         8.24 o                         
   1   5 -10        168.45        163.63         4.60 o                         
   1   5  -8        826.22        868.65         6.93 o                         
   1   5  -6        878.05        865.39         7.55 o                         
   1   5  -4        523.53        581.25         5.02 o                         
  -1  -5   2       3268.03       3346.30        11.85 o                         
  -1   5   0       3483.27       3512.67        11.46 o                         
   1  -5   2        910.76       1039.56         7.21 o                         
   1  -5   4        290.26        287.88         4.54 o                         
  -1   5  -6        596.17        655.57         5.76 o                         
  -1   5  -8        256.42        282.56         5.61 o                         
  -1   5 -10        166.71        157.70         5.04 o                         
   1   5  12         47.75         54.41         4.30 o                         
  -1   5 -14        297.11        255.41         7.16 o                         
   1   5  16        273.76        224.75         8.64 o                         
   1   5  18         73.42         57.39         6.06 o                         
   1   5  20        121.40         99.90         7.50 o                         
  -1  -6  19        339.85        410.64        13.04 o                         
   1   6 -17        633.44        618.35        11.57 o                         
   1   6 -15        296.59        310.12         7.93 o                         
   1   6 -13       1317.57       1245.12        14.02 o                         
   1   6 -11        733.55        724.68         8.72 o                         
   1   6  -9       1232.91       1210.69         9.85 o                         
   1   6  -7       1187.87       1157.30         8.96 o                         
   1  -6  -5       1012.66       1018.08         8.54 o                         
  -1  -6   3        101.70         87.12         2.92 o                         
  -1  -6   1       5233.92       5569.17        14.74 o                         
   1  -6   1       2535.47       2694.38        10.91 o                         
   1  -6   3        478.80        448.35         5.74 o                         
   1  -6   5       2250.97       2294.02        12.66 o                         
   1  -6   7         71.14         48.73         2.55 o                         
  -1   6  -9       2064.28       2161.68        13.13 o                         
  -1   6 -11        458.18        465.36         8.88 o                         
  -1   6 -13        674.56        631.02         9.77 o                         
  -1   6 -15        622.86        652.63         9.84 o                         
  -1   6 -17        210.38        223.53         8.01 o                         
   1   6  19        149.65        138.18         8.06 o                         
  -1   7  20        129.41        131.26         9.13 o                         
   1  -7 -18         27.18         29.21         5.16 o                         
   1   7 -16         92.90         84.33         5.30 o                         
   1   7 -14        136.01        120.77         4.69 o                         
   1   7 -12        169.55        160.32         4.98 o                         
   1   7 -10         38.99         39.68         3.74 o                         
   1   7  -8         38.68         31.64         3.37 o                         
   1   7  -6       1218.97       1226.34         9.47 o                         
  -1  -7   4         64.60         81.97         3.01 o                         
  -1  -7   2        855.83        958.17         6.99 o                         
   1   7   0       1946.51       2084.83         9.84 o                         
   1  -7   2        142.50        144.47         3.44 o                         
   1  -7   4        671.33        674.22         7.06 o                         
   1  -7   6        253.44        265.21         5.08 o                         
   1  -7   8         64.21         54.44         3.15 o                         
  -1   7 -10        172.32        164.68         4.87 o                         
  -1  -7 -12        267.52        249.00         6.64 o                         
   1   7  14         85.53         75.42         4.43 o                         
  -1   7 -16         79.82         69.17         5.23 o                         
   1   7  18        210.02        251.94        10.48 o                         
   1  -8 -19        101.35         99.75        14.18 o                         
   1   8 -17        161.62        132.74         5.78 o                         
  -1   8  15        123.03        131.19         5.56 o                         
   1   8 -13        222.90        221.53         6.06 o                         
   1   8 -11       1277.38       1173.66        11.69 o                         
   1   8  -9        445.39        414.90         7.27 o                         
   1   8  -7        646.02        583.52         7.30 o                         
   1   8  -5        622.30        634.43         6.56 o                         
  -1  -8   3        893.72        873.97         7.97 o                         
  -1  -8   1        984.91        961.95         7.74 o                         
  -1   8  -1        506.53        475.29         5.50 o                         
  -1  -8  -3        588.12        559.94         6.10 o                         
   1  -8   5        131.52        133.25         3.70 o                         
   1  -8   7         70.29         60.07         3.27 o                         
  -1  -8  -9        302.41        278.13         6.47 o                         
  -1   8 -11        722.99        687.68         8.32 o                         
  -1   8 -13        198.98        206.03         5.94 o                         
  -1   8 -15        203.93        216.58         6.50 o                         
   1   8  17        158.45        146.56         7.70 o                         
   1   8  19        213.48        218.01        16.14 o                         
  -1   9  18        228.32        265.68        12.52 o                         
   1   9 -16        554.71        546.48         9.82 o                         
  -1   9  14         57.59         56.86         4.41 o                         
   1   9 -12        724.08        664.81         9.07 o                         
   1   9 -10       2821.47       2783.29        22.48 o                         
   1   9  -8        281.35        276.55         6.45 o                         
   1   9  -6        837.48        830.69         8.28 o                         
  -1  -9   4        930.61        874.86         8.28 o                         
   1   9  -2        402.25        393.06         5.60 o                         
  -1  -9   0        302.26        304.73         5.04 o                         
  -1   9  -2        560.62        510.02         6.28 o                         
  -1   9  -4         21.53         24.76         2.68 o                         
   1  -9   6        269.07        251.15         5.19 o                         
   1   9   8       2221.36       2176.82        15.48 o                         
   1   9  10        910.72        854.62        12.14 o                         
  -1   9 -12         96.14         78.60         4.70 o                         
  -1   9 -14        228.24        197.77         6.31 o                         
   1   9  16         98.48         76.88         6.32 o                         
  -1   9 -18        146.86        145.85         8.00 o                         
   1 -10 -17          9.45         15.88         7.52 o                         
   1  10 -15        185.07        165.46         6.85 o                         
   1  10 -13         77.38         69.69         4.70 o                         
   1  10 -11          4.55          3.72         3.94 o                         
   1  10  -9        647.74        620.08         9.59 o                         
   1  10  -7        213.62        201.86         6.03 o                         
  -1 -10   5        571.42        544.61         6.42 o                         
  -1 -10   3        229.53        244.22         5.19 o                         
  -1 -10   1        221.98        213.44         4.72 o                         
   1  10   1        722.98        713.02         7.67 o                         
  -1  10  -3        343.42        349.55         5.30 o                         
  -1  10  -5         54.24         47.63         3.10 o                         
   1 -10   7       1075.04       1048.22        11.24 o                         
  -1 -10  -9        362.90        360.22         8.37 o                         
   1  10  11        156.18        166.30         6.94 o                         
  -1  10 -13        453.29        418.71         9.20 o                         
  -1 -10 -15        147.85        139.87         6.57 o                         
   1  10  17         20.76         24.71         6.87 o                         
  -1  11  16          9.62         11.94         7.34 o                         
   1  11 -14        277.51        276.65         7.80 o                         
   1  11 -12         48.37         41.59         4.41 o                         
   1  11 -10        248.92        233.06         6.77 o                         
   1  11  -8        773.93        770.65         9.79 o                         
   1 -11  -6       3998.73       3790.20        16.71 o                         
  -1 -11   4        820.50        827.07         8.61 o                         
  -1 -11   2        121.62        118.93         3.82 o                         
  -1 -11   0       1373.27       1356.82        10.58 o                         
  -1  11  -2       1168.76       1157.29         9.91 o                         
  -1  11  -4       1176.95       1205.71         9.26 o                         
   1 -11   6       3680.09       3712.86        18.12 o                         
   1 -11   8         63.85         58.09         4.18 o                         
  -1 -11 -10        613.45        591.53         9.71 o                         
  -1 -11 -12        451.35        444.48        10.46 o                         
   1  11  14        231.10        240.77         8.63 o                         
   1  11  16         50.94         59.08         6.48 o                         
  -1  12  15         47.22         40.33         7.25 o                         
  -1  12  13        200.03        208.82         7.49 o                         
   1  12 -11         73.37         62.98         5.23 o                         
  -1 -12   9        148.29        148.63         5.59 o                         
   1 -12  -7        254.16        284.46         6.79 o                         
  -1 -12   5        366.99        355.56         5.54 o                         
  -1 -12   3         45.64         40.91         3.18 o                         
  -1  12   1         10.91         14.01         2.72 o                         
  -1  12  -1         40.41         37.05         3.34 o                         
  -1  12  -3        310.30        295.46         5.52 o                         
   1 -12   5        514.63        509.79         7.29 o                         
   1 -12   7        177.07        188.70         5.65 o                         
   1 -12   9         37.91         39.53         4.70 o                         
   1  12  11        284.08        294.67         9.01 o                         
  -1 -12 -13          8.98         15.87         5.48 o                         
  -1 -12 -15         37.66         44.35         6.38 o                         
   1  13 -14         36.04         33.25         7.91 o                         
   1 -13 -12        310.46        306.61        10.06 o                         
   1  13 -10        418.16        430.93         7.69 o                         
  -1  13   8        337.63        371.51         8.29 o                         
  -1  13   6        511.67        516.07         7.30 o                         
  -1 -13   4        195.52        176.80         4.71 o                         
  -1  13   2        889.90        805.22         8.51 o                         
  -1  13   0        170.06        135.04         4.23 o                         
  -1  13  -2        869.19        785.65         8.51 o                         
   1  13   4        103.37        111.53         3.89 o                         
   1 -13   6         53.31         53.48         4.20 o                         
  -1  13  -8        622.96        643.25         9.36 o                         
   1 -13  10         26.48         20.10         4.56 o                         
   1  13  12        218.50        215.37         8.94 o                         
  -1  13 -14        164.60        176.02         9.98 o                         
  -1 -14  13         51.94         45.03         5.91 o                         
  -1 -14  11         32.41         29.26         6.10 o                         
  -1 -14   9          2.01          0.52         4.71 o                         
  -1 -14   7          5.09         11.53         4.34 o                         
  -1 -14   5        393.00        355.51         6.00 o                         
  -1 -14   3        149.86        140.53         4.84 o                         
  -1  14   1        109.23         97.04         4.02 o                         
  -1  14  -1        177.93        171.64         5.04 o                         
  -1  14  -3        175.48        159.43         4.63 o                         
   1 -14   5        198.83        191.56         5.20 o                         
   1 -14   7         33.07         39.15         4.42 o                         
  -1  14  -9          2.86          8.67         4.76 o                         
   1 -14  11        100.30         99.26         6.41 o                         
  -1  14 -13         16.55         15.13         7.63 o                         
  -1 -15  12         92.65         90.02         8.68 o                         
   1 -15 -10        720.53        769.96        15.72 o                         
   1 -15  -8        565.47        604.52        11.69 o                         
  -1 -15   6        265.51        265.52         6.02 o                         
   1  15  -4        649.45        634.65         8.77 o                         
  -1 -15   2        251.76        269.74         6.06 o                         
  -1  15   0        404.45        426.30         7.33 o                         
  -1  15  -2        454.06        431.44         7.24 o                         
   1 -15   4        158.59        163.75         5.02 o                         
   1 -15   6        293.25        283.17         6.77 o                         
  -1 -15  -8        500.48        529.92        10.99 o                         
  -1 -15 -10        166.72        170.36         8.42 o                         
   1 -16  -9        279.60        288.70        10.80 o                         
  -1 -16   7         10.75         11.18         6.89 o                         
  -1 -16   5         52.41         59.11         5.03 o                         
  -1 -16   3         91.84        108.75         6.21 o                         
  -1  16   1         12.88         10.05         4.33 o                         
  -1  16  -1          3.07          4.93         4.31 o                         
   1 -16   3        208.48        230.11         6.39 o                         
   1 -16   5         21.80         25.52         5.78 o                         
   1 -16   7         14.89         11.67         6.03 o                         
  -1 -16  -9        685.70        770.32        15.67 o                         
  -1 -17   6          7.34          4.70         5.58 o                         
  -1 -17   4        122.37        119.71         6.20 o                         
  -1  17   2        315.46        341.70         9.35 o                         
  -1  17   0         19.80          8.51         6.06 o                         
  -1  17  -2        465.40        484.92         9.66 o                         
   1 -17   4        305.05        307.98        11.15 o                         
   1 -17   6         82.87         76.17         7.05 o                         
  -1 -18   3        534.21        512.63        11.97 o                         
   1  18  -1        144.46        147.99         8.01 o                         
   1 -18   1        200.05        187.08         9.49 o                         
  -2   0  20        112.25        124.81        12.14 o                         
  -2   0  18        754.15        816.06        15.14 o                         
  -2   0  16         69.50         83.49         7.07 o                         
   2   0 -14       1847.56       2102.20        22.60 o                         
   2   0 -12         61.54         80.37         5.58 o                         
   2   0 -10       1298.52       1405.94        12.87 o                         
   2   0  -8       1886.24       1727.63        21.06 o                         
   2   0  -6        251.50        251.48         5.61 o                         
   2   0  -4       1395.07       1673.10        19.50 o                         
   2   0  -2      59745.50      57217.57        76.96 o                         
  -2   0   0      56360.09      58827.34       111.38 o                         
   2   0   2       6987.23       8314.47        54.68 o                         
   2   0   4         72.33         76.15         6.29 o                         
   2   0   6       1983.89       1999.06        23.37 o                         
   2   0   8        638.88        664.46         9.84 o                         
   2   0  10        363.69        381.60         9.14 o                         
   2   0  12       2258.11       2068.38        21.40 o                         
  -2   0 -14          0.53          0.74         5.70 o                         
  -2   0 -16       1300.35       1184.94        19.75 o                         
   2   0  18         87.90         70.70         9.68 o                         
  -2   0 -20        989.09       1066.17        25.47 o                         
  -2  -1  21        125.46        167.54         9.92 o                         
  -2   1  19         96.02        111.02         6.14 o                         
   2   1 -17        403.75        448.96         8.47 o                         
   2   1 -15         16.35         15.25         3.75 o                         
   2   1 -13        328.50        364.31         6.28 o                         
   2  -1 -11        125.90        122.07         4.30 o                         
   2  -1  -9         66.23         69.79         3.31 o                         
   2  -1  -7        281.23        286.61         4.43 o                         
   2  -1  -5        580.08        561.77         5.24 o                         
   2  -1  -3         67.18         67.58         2.32 o                         
   2   1  -1       3522.77       3185.91        10.04 o                         
   2  -1   1       3509.60       3457.45        11.45 o                         
   2  -1   3       1759.66       1872.38        11.09 o                         
   2  -1   5       1783.91       1765.39        13.43 o                         
   2  -1   7       1041.41       1166.43        10.54 o                         
   2   1   9       1281.23       1217.83        12.19 o                         
   2   1  11        512.42        481.70         7.57 o                         
  -2   1 -13        234.85        217.87         7.34 o                         
   2   1  15        889.08        779.57        14.16 o                         
  -2   1 -17         72.53         65.39         5.09 o                         
  -2   1 -19        344.13        318.45        14.15 o                         
  -2   2  20        190.81        197.09         8.05 o                         
   2   2 -18        342.58        410.15         8.48 o                         
   2   2 -16       1945.71       2158.59        15.40 o                         
   2   2 -14        951.07       1093.09        11.22 o                         
   2   2 -12       1520.44       1662.24        13.01 o                         
   2   2 -10       2087.70       2383.65        14.31 o                         
   2   2  -8        254.13        272.98         4.67 o                         
   2  -2  -6       1756.79       1935.20        10.37 o                         
   2  -2  -4       2443.77       2415.89        11.30 o                         
   2  -2  -2       2105.20       2004.61        15.54 o                         
   2   2   0       1554.47       1487.64         6.94 o                         
   2  -2   2       4080.81       4081.04        10.90 o                         
   2  -2   4       1187.80       1052.36         6.30 o                         
   2  -2   6         59.04         64.62         3.71 o                         
   2  -2   8       2353.46       2451.16        20.68 o                         
   2  -2  10       1102.07       1001.31        15.37 o                         
   2  -2  12       1622.21       1575.96        18.20 o                         
   2  -2  14       1502.37       1352.54        14.10 o                         
   2   2  16        380.50        358.16        11.61 o                         
  -2   2 -18        163.84        138.87         7.78 o                         
   2   2  20        188.13        200.78         7.87 o                         
   2   3 -21        145.65        180.76        10.14 o                         
   2   3 -19        155.40        166.03         6.65 o                         
   2   3 -17        163.65        191.09         6.46 o                         
   2   3 -15        188.23        205.49         6.05 o                         
  -2   3  13        693.84        723.55         9.29 o                         
   2   3 -11        610.46        651.59         9.08 o                         
   2   3  -9        193.50        200.55         5.70 o                         
   2   3  -7        265.46        250.59         6.00 o                         
   2   3  -5       1027.42       1095.46         9.23 o                         
   2   3  -3         58.83         51.11         2.29 o                         
   2  -3  -1       3861.41       4293.63        11.89 o                         
   2  -3   1        211.20        180.65         3.68 o                         
   2  -3   3       1639.88       1640.80         8.12 o                         
   2  -3   5        386.09        365.75         6.18 o                         
   2  -3   7        377.79        371.61         8.37 o                         
   2  -3   9        516.90        495.03        16.24 o                         
   2  -3  11        937.68        892.88        21.62 o                         
   2  -3  13        103.05         71.41         3.96 o                         
   2   3  15         58.95         51.03         3.81 o                         
   2   3  17        234.87        225.55         6.64 o                         
   2   3  19         82.37         72.62         5.62 o                         
   2   4 -20         14.00         18.80         5.85 o                         
   2   4 -18        117.29        124.25         5.58 o                         
   2   4 -16        633.80        636.03        11.37 o                         
   2   4 -14         54.11         48.99         4.54 o                         
   2   4 -12          7.97          9.02         3.30 o                         
   2   4 -10        332.03        359.52         7.90 o                         
   2   4  -8        352.87        364.79         7.18 o                         
   2   4  -6        181.62        174.12         4.45 o                         
   2   4  -4        916.88        919.37         8.53 o                         
  -2   4   2        279.77        260.94         3.37 o                         
  -2   4   0       2121.85       2028.69         6.15 o                         
   2  -4   2        929.83        884.12         5.56 o                         
   2  -4   4         86.43         71.08         2.50 o                         
   2  -4   6        815.92        816.04        10.60 o                         
   2  -4   8        821.95        829.38        17.54 o                         
  -2   4 -10         90.24         67.62         4.59 o                         
   2  -4  12         26.09         26.63         3.69 o                         
   2   4  14        647.67        565.03        10.38 o                         
   2   4  16         11.38          7.97         3.52 o                         
  -2   4 -18         32.05         28.30         4.61 o                         
   2   4  20         39.51         33.49         5.79 o                         
   2   5 -21         63.41         65.79         8.86 o                         
   2   5 -19        107.12        117.41         6.50 o                         
   2   5 -17        748.93        733.81        12.37 o                         
   2   5 -15        111.27         94.34         5.17 o                         
   2   5 -13        705.29        735.75        11.67 o                         
   2   5 -11        192.70        178.79         7.27 o                         
   2   5  -9        852.68        933.06        10.75 o                         
   2   5  -7       1484.56       1433.02        10.96 o                         
   2   5  -5       1395.37       1467.03        10.41 o                         
  -2  -5   3        826.84        853.09         6.63 o                         
  -2  -5   1        463.13        460.29         3.75 o                         
  -2   5  -1       1896.95       1868.49         8.08 o                         
   2  -5   3        221.35        242.35         3.64 o                         
   2  -5   5       1082.56       1112.40         8.60 o                         
   2  -5   7          5.37          6.23         2.47 o                         
  -2   5  -9         41.58         39.74         3.31 o                         
  -2   5 -11        109.95         91.26         5.87 o                         
   2   5  13        138.26        113.97         6.05 o                         
   2   5  15        647.37        548.25        11.03 o                         
   2   5  17         19.17          1.19         3.77 o                         
   2   5  19        178.70        150.03         7.17 o                         
   2   6 -20         28.11         32.31         6.36 o                         
   2   6 -18         37.74         36.34         4.31 o                         
   2   6 -16         62.27         59.76         4.24 o                         
   2   6 -14        282.52        262.58         7.34 o                         
   2   6 -12         21.41         21.24         3.35 o                         
   2   6 -10         31.49         31.42         3.07 o                         
  -2   6   8        158.14        153.60         3.84 o                         
   2   6  -6          3.78          2.61         2.67 o                         
  -2  -6   4        112.30        121.85         3.13 o                         
   2  -6  -2        303.75        316.04         4.11 o                         
   2   6   0        239.71        227.09         3.77 o                         
  -2  -6  -2         21.70         19.44         1.96 o                         
   2  -6   4         91.28         87.57         2.86 o                         
   2  -6   6        155.30        168.53         4.78 o                         
   2  -6   8         19.70         15.49         2.87 o                         
   2  -6  10         98.19         89.03         4.48 o                         
  -2   6 -12         78.59         75.01         4.39 o                         
   2   6  14         82.82         74.25         4.60 o                         
   2   6  16         29.63         30.35         4.26 o                         
   2   6  18        122.91        105.39         7.76 o                         
   2   7 -19         59.15         65.68         6.73 o                         
   2   7 -17        299.16        288.90         8.12 o                         
   2   7 -15        371.50        373.05         8.57 o                         
   2   7 -13        526.73        477.29         9.64 o                         
  -2   7  11         67.87         69.78         3.92 o                         
   2   7  -9        233.43        236.33         6.04 o                         
   2   7  -7        951.00        878.18        10.60 o                         
   2   7  -5       1066.90       1062.10         8.82 o                         
  -2   7   3        678.60        804.58         8.08 o                         
  -2  -7   1       4550.39       4639.80        15.16 o                         
  -2   7  -1        381.46        458.21         5.05 o                         
  -2   7  -3       2830.74       2864.98        12.82 o                         
  -2   7  -5       1277.03       1258.33         8.31 o                         
   2  -7   7       1312.01       1341.24        12.84 o                         
  -2  -7  -9        610.30        582.92         9.29 o                         
  -2   7 -11        773.54        702.47        10.56 o                         
  -2   7 -13        611.44        544.68        10.81 o                         
   2   7  15        469.61        413.58        13.22 o                         
   2   7  17        281.62        290.25        14.01 o                         
   2   8 -18        128.69        128.66         8.82 o                         
   2   8 -16          3.26          9.27         4.09 o                         
  -2   8  14         33.23         29.90         3.88 o                         
   2  -8 -12         81.70         86.02         5.14 o                         
  -2   8  10        711.40        700.50         8.32 o                         
   2   8  -8        253.68        246.60         6.63 o                         
   2   8  -6         49.60         44.85         3.54 o                         
  -2  -8   4        822.93        826.17         8.89 o                         
  -2  -8   2        234.08        233.65         4.40 o                         
   2   8   0        351.37        362.03         5.12 o                         
  -2   8  -2         82.39         93.18         2.97 o                         
  -2   8  -4         54.82         65.92         3.00 o                         
  -2   8  -6        497.23        497.25         6.56 o                         
   2  -8   8        114.39        127.60         4.42 o                         
   2  -8  10         41.81         36.08         3.54 o                         
   2  -8  12         74.66         75.47         4.15 o                         
  -2   8 -14        108.82         89.69         4.50 o                         
   2   8  16        128.98        104.24         6.33 o                         
   2   8  18        158.49        153.19         8.80 o                         
  -2   9  17        312.63        355.10         9.71 o                         
   2   9 -15        187.74        202.98         6.54 o                         
   2   9 -13        958.19        896.33        12.34 o                         
  -2   9  11        762.07        759.20         9.65 o                         
   2   9  -9       3761.09       3506.33        20.96 o                         
   2   9  -7        368.04        366.12         7.98 o                         
  -2  -9   5       1733.20       1705.18         9.97 o                         
  -2  -9   3        508.32        511.88         6.99 o                         
  -2   9   1        106.61        116.21         4.58 o                         
  -2   9  -1       1035.97       1054.83         8.69 o                         
  -2   9  -3       1462.14       1397.32         9.88 o                         
  -2   9  -5        148.70        148.89         5.02 o                         
  -2   9  -7       4715.94       4703.16        21.51 o                         
   2  -9   9        998.45        983.40        10.25 o                         
  -2  -9 -11       1213.36       1076.72        12.40 o                         
  -2   9 -13         98.92        101.71         4.88 o                         
  -2  -9 -15        291.96        286.56         9.34 o                         
   2   9  17        151.99        145.89         8.40 o                         
  -2 -10  18        161.56        208.11        15.01 o                         
  -2  10  16         84.80         96.46         6.35 o                         
   2  10 -14        570.85        575.07         9.89 o                         
  -2  10  12         29.40         30.80         4.45 o                         
   2  10 -10         45.17         46.02         4.75 o                         
   2  10  -8        776.73        758.73        11.21 o                         
   2  10  -6        309.84        303.77         7.02 o                         
   2  10  -4        486.30        479.24         7.10 o                         
  -2 -10   2         72.48         72.16         3.61 o                         
  -2  10   0         71.66         72.44         3.77 o                         
  -2  10  -2        442.05        413.42         5.67 o                         
  -2 -10  -4         91.46        100.40         3.83 o                         
  -2  10  -6        326.44        317.04         6.53 o                         
   2 -10   8        133.13        123.30         4.51 o                         
   2 -10  10          5.57          4.33         3.81 o                         
  -2  10 -12        198.21        171.19         6.11 o                         
  -2 -10 -14         89.15         83.52         5.80 o                         
  -2 -10 -16        198.05        194.90         8.83 o                         
  -2  11  17        115.72        122.56         7.27 o                         
  -2  11  15         71.96         71.90         5.42 o                         
  -2  11  13        129.33        123.05         5.26 o                         
   2  11 -11        115.36        110.77         5.33 o                         
   2  11  -9        767.63        776.00        11.21 o                         
  -2 -11   7        210.48        221.37         8.71 o                         
  -2 -11   5       1367.19       1384.90        13.51 o                         
  -2 -11   3        382.34        370.35         7.03 o                         
  -2  11   1         65.55         62.13         3.82 o                         
  -2  11  -1        502.18        494.59         7.00 o                         
  -2  11  -3        964.79        960.70         8.63 o                         
  -2 -11  -5        905.58        851.49         9.02 o                         
  -2  11  -7        639.37        624.62         9.77 o                         
   2 -11   9         33.48         34.36         3.95 o                         
  -2  11 -11         22.63         14.11         3.89 o                         
  -2 -11 -13        163.89        151.05         6.58 o                         
  -2 -11 -15         24.76         23.29         6.17 o                         
  -2  12  16        135.71        130.96         7.34 o                         
   2  12 -14       1114.61       1152.21        17.03 o                         
   2  12 -12        233.78        233.47         7.48 o                         
   2  12 -10        458.04        359.95         8.23 o                         
   2  12  -8        898.53        896.75        12.64 o                         
   2  12  -6        786.21        770.90        11.81 o                         
  -2 -12   4       1391.83       1331.29        12.63 o                         
  -2 -12   2        576.40        579.38         7.85 o                         
  -2  12   0        331.85        342.08         7.66 o                         
  -2  12  -2       1238.63       1220.63        10.23 o                         
  -2  12  -4        786.83        748.85         8.97 o                         
  -2  12  -6        523.25        511.11         8.11 o                         
  -2  12  -8        305.71        298.01         6.74 o                         
   2 -12  10        133.85        128.30         5.29 o                         
   2  12  12        849.90        776.94        13.75 o                         
  -2 -12 -14         73.89         60.24         6.53 o                         
  -2  13  15          5.14         10.97         5.68 o                         
   2  13 -13         35.27         31.98         6.13 o                         
  -2 -13  11         77.59         62.10         4.90 o                         
   2  13  -9         39.84         38.75         4.83 o                         
  -2 -13   7         55.85         52.82         5.15 o                         
  -2 -13   5        181.81        162.74         5.12 o                         
  -2 -13   3        126.70        113.55         4.99 o                         
  -2  13   1        210.48        194.41         5.99 o                         
  -2  13  -1        337.15        300.55         6.52 o                         
  -2  13  -3          9.17          6.80         3.56 o                         
  -2  13  -5         15.29         21.00         3.78 o                         
  -2  13  -7         67.00         59.23         4.55 o                         
  -2  13  -9         34.09         39.30         4.43 o                         
   2 -13  11        101.02        110.31         6.46 o                         
  -2 -13 -13        116.27        106.68         7.35 o                         
  -2 -14  12        478.10        371.85        10.73 o                         
  -2 -14  10         62.63         73.84         7.53 o                         
  -2 -14   8         58.49         59.55         5.00 o                         
   2 -14  -6         48.39         51.62         4.23 o                         
  -2 -14   4         63.82         69.72         4.32 o                         
  -2 -14   2        278.47        271.14         7.42 o                         
   2  14   0        146.63        143.41         5.14 o                         
  -2  14  -2        296.39        290.05         5.91 o                         
  -2  14  -4        402.09        429.01         7.23 o                         
  -2  14  -6        406.02        390.92         7.61 o                         
  -2 -14  -8         51.13         50.87         5.32 o                         
   2 -14  10        755.74        810.47        15.04 o                         
   2 -14  12         76.56         64.66         6.44 o                         
   2 -15 -11        170.33        178.04         8.05 o                         
   2  15  -9         32.72         32.33         5.76 o                         
   2 -15  -7         39.49         34.94         5.63 o                         
  -2  15   5        214.55        230.71         6.57 o                         
  -2 -15   3         88.74         85.02         4.77 o                         
  -2  15   1        325.12        303.06         7.13 o                         
  -2  15  -1         74.19         65.74         4.21 o                         
  -2  15  -3        124.21        117.81         5.00 o                         
  -2  15  -5         86.02         80.96         5.18 o                         
  -2  15  -7         17.35         20.44         5.03 o                         
  -2 -15  -9        321.33        331.71        11.09 o                         
   2  16  -8        178.91        208.91        10.08 o                         
  -2  16   6        713.20        597.86        10.04 o                         
  -2 -16   4         28.32         30.97         4.50 o                         
  -2  16   2        251.79        257.57         7.84 o                         
  -2  16   0        278.51        259.48         7.29 o                         
  -2  16  -2        119.15        102.86         5.34 o                         
  -2  16  -4        406.34        433.39         9.45 o                         
  -2  16  -6        153.74        153.91         7.02 o                         
   2 -16   8         97.34         90.30         7.28 o                         
  -2  17   5          1.28          1.04         4.49 o                         
  -2 -17   3        193.68        204.49         8.69 o                         
  -2 -17   1         67.48         78.61         6.00 o                         
  -2  17  -1        192.38        183.30         6.75 o                         
  -2  17  -3          9.34         12.48         4.99 o                         
   2 -17   5         86.91         74.03         8.26 o                         
   3   1  -8        897.27        870.76        18.56 o                         
   3  -1  -6        939.12        915.74        13.60 o                         
   3  -1  -4       1678.95       1659.19         9.53 o                         
   3  -1  -2       1463.40       1376.60         7.00 o                         
  -3  -1   0        222.15        219.45         3.51 o                         
   3   1   2       1650.63       1791.82        10.96 o                         
   3  -2  -9         39.52         46.27         8.24 o                         
  -3  -2   5        329.63        368.30         4.98 o                         
   3   2  -3        297.16        295.26         3.92 o                         
   3  -2  -1        603.70        629.01         5.75 o                         
   3   2   1        430.51        445.78         4.65 o                         
   3  -2   3       1048.40       1072.53         7.27 o                         
   3   3 -10       1390.76       1382.20        27.71 o                         
  -3  -3   4        248.27        229.57         3.99 o                         
   3  -3  -2        254.59        234.74         3.18 o                         
   3   3   0        992.10       1002.04         9.38 o                         
   3  -3   2        755.55        748.96         7.81 o                         
   3   4  -9       1506.82       1620.84        31.64 o                         
   3  -4  -7       1660.32       1842.33        38.11 o                         
   3  -4  -5        186.84        160.36         6.71 o                         
   3  -4  -3        231.55        218.33         3.58 o                         
   3   4  -1       1754.25       1578.20        11.18 o                         
   3   4   1        176.97        163.13         4.38 o                         
  -3  -4  -3        273.26        284.08         3.71 o                         
   3  -4   5       3779.36       4024.82        23.07 o                         
   3  -5 -10        338.37        373.98        19.94 o                         
   3  -5  -6        358.41        349.92        19.57 o                         
   3  -5  -4       1239.34       1299.40        15.30 o                         
   3  -5  -2        852.53        880.51         7.21 o                         
   3   5   0       2059.97       2111.17        14.15 o                         
   3  -5   2        217.67        244.76         6.45 o                         
   3  -5   4        277.10        285.68         7.00 o                         
   3  -5   6        815.30        818.35        16.16 o                         
  -3  -6   5        691.55        654.22         9.03 o                         
   3  -6  -3        999.49       1009.93        10.63 o                         
   3   6  -1       4987.89       5154.82        19.27 o                         
   3   6   1        357.05        347.60         8.93 o                         
  -3  -6  -3       1752.32       1811.67        14.57 o                         
   3   7  -6          2.64         14.61         8.31 o                         
  -3  -7   4        537.56        517.40        12.12 o                         
   3   7  -2       1266.22       1294.60        14.55 o                         
   3   7   0         56.95         84.60         5.21 o                         
   3  -7   4        371.05        391.26        14.60 o                         
   3  -7   6          9.36         23.32         7.69 o                         
  -3   8   5        929.94        928.09        11.62 o                         
   3   8  -1        485.24        473.11         9.28 o                         
   3  -8   1        697.30        694.38        27.57 o                         
   3   9   4        329.21        352.47        31.26 o                         
  -3 -14   5        119.24        107.30         7.64 o                         
  -3 -16   5        300.81        301.99        11.43 o                         
  -4   0  20         11.59         26.82        17.73 o                         
   4   0 -12       1766.40       1721.07        25.84 o                         
   4   0 -10        636.66        648.65        10.97 o                         
   4   0  -8       1758.06       1699.22        12.70 o                         
  -4   0   6        528.54        530.24         6.48 o                         
   4   0  -4       3465.04       3710.40        22.16 o                         
   4   0  -2      22024.14      22689.09        59.52 o                         
  -4   0   0       6528.96       6850.39        21.87 o                         
  -4   0  -2       1408.40       1500.60        12.60 o                         
  -4   0  -4        915.67        835.78        11.85 o                         
  -4   0  -6        230.86        239.28        10.60 o                         
  -4   0  -8       1221.50       1166.71        17.90 o                         
   4   0  10       1421.61       1343.98        38.67 o                         
   4   1 -15         70.10         81.70         9.55 o                         
   4   1 -13        455.99        441.22        12.06 o                         
   4  -1 -11         19.28         23.17         3.69 o                         
   4  -1  -9        246.13        247.55         4.35 o                         
  -4   1   7        113.86        130.99         3.12 o                         
  -4  -1   5         63.66         78.51         2.51 o                         
   4  -1  -3       1792.05       1793.67         9.09 o                         
   4   1  -1         99.57         89.13         2.61 o                         
   4  -1   1        148.01        151.40         3.06 o                         
   4   1   3        972.53       1014.36         6.68 o                         
  -4  -1  -5         56.79         46.95         3.61 o                         
  -4  -1  -7        102.64         79.33         6.18 o                         
   4  -1   9        145.60        153.44        11.03 o                         
   4   2 -14        892.23        888.23        23.02 o                         
   4   2 -12        142.65        164.74         8.79 o                         
   4   2 -10        621.53        617.35        10.95 o                         
   4  -2  -8         33.62         20.46         1.86 o                         
  -4  -2   6       1004.88        992.77         5.60 o                         
   4   2  -4         83.90         76.59         2.34 o                         
   4  -2  -2       1120.30       1085.70         6.87 o                         
   4  -2   0       1009.74        973.17         6.08 o                         
   4   2   2        700.19        738.33         5.64 o                         
   4  -2   4        352.99        307.54         3.70 o                         
  -4  -2  -6        833.37        828.67        12.41 o                         
   4  -2   8        190.91        210.62        12.31 o                         
   4  -2  10       1719.39       1802.82        41.91 o                         
   4   3 -15        372.14        370.55        17.19 o                         
   4   3 -13        132.85        136.70         8.80 o                         
   4   3 -11        423.75        420.10        12.93 o                         
  -4   3   9        129.05        106.27         3.63 o                         
   4  -3  -7        170.79        151.84         3.50 o                         
  -4   3   5        611.51        599.85         5.48 o                         
  -4   3   3        702.29        663.91         4.96 o                         
  -4   3   1       1048.29       1066.22         6.34 o                         
   4   3   1        450.19        483.27         5.50 o                         
   4  -3   3        672.64        619.99         5.36 o                         
   4  -3   5         65.80         54.38         2.25 o                         
  -4  -3  -7        454.22        444.69        10.03 o                         
   4  -3   9        444.37        437.96        16.83 o                         
   4  -3  11        438.35        448.74        17.43 o                         
   4   3  13         50.22         54.42        15.50 o                         
   4   4 -18        164.07        177.13        15.03 o                         
   4  -4 -16        248.46        279.78        19.32 o                         
   4   4 -14         22.86         33.57         8.87 o                         
   4   4 -12         13.81         17.67         6.08 o                         
   4   4 -10        134.86        126.21         4.26 o                         
   4  -4  -8        327.11        308.37         5.77 o                         
  -4  -4   6        135.20        119.06         3.18 o                         
   4  -4  -4        108.29        110.20         2.19 o                         
   4   4  -2        786.67        765.81         5.86 o                         
   4  -4   0         78.25         68.18         2.27 o                         
   4  -4   2         67.73         56.63         2.40 o                         
   4  -4   4        272.68        269.25         4.54 o                         
   4  -4   6        243.42        249.97         5.53 o                         
   4  -4   8         23.95         24.13         5.85 o                         
   4  -4  10          8.12         22.88         9.57 o                         
   4  -4  12        296.92        297.66        15.68 o                         
   4  -4  14        123.24        131.11        17.20 o                         
   4   5 -19         58.04         55.11        12.93 o                         
   4   5 -17        657.76        633.53        18.36 o                         
   4   5 -15        132.45        156.88        10.51 o                         
   4   5 -13        274.71        267.15        12.39 o                         
   4   5 -11        200.40        196.75         8.88 o                         
  -4  -5   9        997.26        977.43        11.35 o                         
  -4   5   7        117.47        135.27         4.52 o                         
   4   5  -5        686.77        724.87         8.30 o                         
   4   5  -3        384.91        343.82         3.03 o                         
   4  -5  -1        130.70        129.49         2.88 o                         
   4  -5   1       1609.21       1579.46         8.72 o                         
  -4   5  -3        128.94        133.18         3.56 o                         
   4  -5   5       1040.19       1010.67         7.12 o                         
   4  -5   7        689.03        681.04        10.83 o                         
   4  -5   9        372.61        349.85        12.09 o                         
   4  -5  11        532.73        546.46        20.61 o                         
   4  -5  13        570.12        598.29        28.30 o                         
   4   5  17        208.19        233.93        24.17 o                         
   4   6 -14        164.38        173.56        10.91 o                         
   4   6 -12         87.95         73.21         6.92 o                         
   4   6 -10         77.91         72.97         4.70 o                         
  -4  -6   8        265.54        257.64         5.25 o                         
   4   6  -6         66.47         59.71         3.46 o                         
   4   6  -4         48.66         59.84         2.81 o                         
   4  -6  -2         26.38         26.30         2.01 o                         
   4  -6   0         11.67         16.35         2.17 o                         
   4  -6   2        102.14         94.58         2.99 o                         
  -4   6  -4         35.37         34.29         2.87 o                         
   4  -6   6         95.31         96.98         3.15 o                         
  -4  -6  -8        163.80        172.14         5.51 o                         
   4  -6  10        149.90        165.12        10.57 o                         
   4   7 -17         35.27         56.94         9.75 o                         
   4   7 -15        847.26        848.88        21.69 o                         
   4   7 -13         21.25         23.49         7.99 o                         
   4   7 -11        155.09        164.63         6.72 o                         
  -4  -7   9        736.15        725.66        10.34 o                         
   4   7  -7         87.27         84.07         4.49 o                         
   4   7  -5        425.97        440.11         6.66 o                         
   4   7  -3        647.84        665.22         5.55 o                         
   4   7  -1        636.40        644.63         7.04 o                         
   4  -7   1       1045.69       1077.79         7.72 o                         
   4  -7   3         72.75         72.05         3.29 o                         
   4  -7   5        191.32        180.63         4.03 o                         
   4  -7   7         32.09         27.13         3.19 o                         
   4  -7   9          0.02          3.02         3.40 o                         
   4  -7  11        198.77        182.29        13.85 o                         
   4   8 -16         29.48         35.38         8.64 o                         
   4   8 -14         20.33         21.21         7.70 o                         
   4   8 -12        526.53        526.96        14.71 o                         
   4   8 -10        156.14        173.58         6.92 o                         
   4   8  -8         20.07         21.48         4.03 o                         
   4   8  -6        501.51        475.25         7.89 o                         
   4  -8  -4         86.25         88.86         3.17 o                         
   4   8  -2         40.48         40.49         2.93 o                         
   4  -8   0        166.34        181.12         4.46 o                         
   4  -8   2         13.53         14.58         2.51 o                         
  -4   8  -4        135.73        133.10         4.35 o                         
   4  -8   6        234.06        232.25         4.43 o                         
   4  -8   8         27.84         29.51         3.83 o                         
   4  -8  10         74.42         74.26        11.02 o                         
   4  -8  12         25.14         12.14        15.83 o                         
   4   8  14        135.04        123.46        21.07 o                         
   4   9 -15        152.72        136.23        17.22 o                         
   4   9 -13        407.90        426.21        17.41 o                         
   4   9 -11       1137.42       1114.52        21.04 o                         
  -4  -9   9       1434.67       1349.45        10.07 o                         
   4   9  -7        865.03        849.86        13.63 o                         
   4   9  -5        884.36        856.14         9.63 o                         
   4   9  -3        789.69        767.41         7.24 o                         
   4  -9  -1        379.06        377.86         6.15 o                         
   4  -9   1        927.30        942.93         9.64 o                         
   4  -9   3        955.43        947.29        10.34 o                         
   4  -9   5        913.04        945.36         8.88 o                         
   4  -9   7       2829.70       2839.91        20.09 o                         
  -4  -9  -9        378.04        345.77        10.68 o                         
   4  -9  11        580.46        600.85        21.82 o                         
   4  -9  13        232.59        250.98        17.91 o                         
   4  10 -12         45.54         45.33         5.56 o                         
  -4 -10  10        103.41         94.68         4.22 o                         
   4 -10  -8        420.77        414.21        10.78 o                         
   4  10  -6        206.68        183.67         6.33 o                         
   4  10  -4        197.62        183.91         3.93 o                         
  -4  10   2         42.90         40.72         2.76 o                         
   4 -10   0         14.29         14.09         3.44 o                         
   4  10   2        341.26        339.25         5.80 o                         
   4 -10   4        192.40        191.23         6.26 o                         
   4 -10   6        795.81        763.70        10.28 o                         
   4 -10   8         37.99         39.31         5.53 o                         
   4 -10  10        115.13        119.09         8.90 o                         
   4  10  12        300.92        296.98        28.67 o                         
   4 -11 -15        180.39        182.62        20.41 o                         
  -4 -11  13         71.06         67.29         6.82 o                         
   4  11 -11        368.20        341.44        22.52 o                         
   4 -11  -9        430.43        446.87        13.70 o                         
   4 -11  -7        159.93        177.64         9.21 o                         
   4  11  -5        833.12        824.95         8.86 o                         
   4  11  -3         89.22         94.02         3.92 o                         
   4 -11  -1         97.48         94.17         5.18 o                         
   4 -11   1        819.58        835.44         9.32 o                         
   4  11   3        920.88        895.19        10.47 o                         
   4 -11   5        621.80        588.70         9.46 o                         
   4 -11   7        600.64        567.82        11.43 o                         
  -4 -11  -9        159.63        166.01         8.55 o                         
  -4 -12  12         24.12         18.57         4.99 o                         
   4  12 -10        363.20        375.60        17.94 o                         
   4 -12  -8          9.67         12.24         7.38 o                         
   4  12  -6        646.72        669.27        11.53 o                         
   4  12  -4        353.23        332.99         6.40 o                         
  -4  12   2        110.62        118.12         4.79 o                         
   4 -12   0        208.73        204.39         4.76 o                         
   4 -12   2        831.83        846.75         9.69 o                         
   4 -12   4        186.61        165.30         8.94 o                         
   4 -12   6        265.58        289.75        11.51 o                         
   4 -12   8        148.47        142.39        11.00 o                         
   4 -12  10        252.96        258.40        22.17 o                         
   4 -13  -9         10.02          9.82         9.05 o                         
   4  13  -7         22.58         12.64         6.92 o                         
   4 -13  -5        439.38        435.56         8.19 o                         
   4  13  -3        133.55        137.42         4.89 o                         
   4 -13  -1         30.45         27.98         3.24 o                         
   4 -13   1        323.69        326.15         9.29 o                         
   4 -13   3         44.67         50.68         7.74 o                         
   4 -13   5         42.52         48.22         8.07 o                         
   4 -13   7        160.74        172.77        12.78 o                         
   4 -13   9         16.05         19.72         9.44 o                         
   4 -14 -10        109.34        127.70        20.18 o                         
   4 -14  -8         67.25         86.12        17.76 o                         
   4 -14  -6        359.81        372.83         6.78 o                         
   4 -14  -4        229.00        217.66         6.65 o                         
   4 -14  -2         85.55         93.82         6.10 o                         
   4 -14   0        338.88        326.72        10.62 o                         
   4 -14   2        154.08        181.07         9.70 o                         
   4 -14   4         53.68         53.11         9.49 o                         
   4 -14   6        176.54        190.51        10.87 o                         
   4 -14   8         80.54         87.20        11.22 o                         
  -4  15   5         63.75         60.55         5.20 o                         
   4 -15  -3        233.73        222.19        19.92 o                         
   4  15  -1         66.70         52.81        13.20 o                         
   4  15   1         78.29         80.07        11.41 o                         
   4 -15   3          9.69         12.40         7.11 o                         
   4 -15   5         86.01        105.48         9.50 o                         
  -4  16   4         51.98         56.51         8.15 o                         
   4 -16  -2        116.55        142.48        17.94 o                         
   4  16   0        359.21        364.43        17.63 o                         
  -5   1  18        216.14        238.91         8.16 o                         
   5   1 -16        311.23        315.34         6.35 o                         
   5  -1 -14        208.54        212.15         4.90 o                         
   5  -1 -12        137.61        135.16         3.51 o                         
   5  -1 -10        169.05        170.66         4.36 o                         
  -5  -1   8        498.79        503.27         6.80 o                         
   5   1  -6        539.91        531.12         6.63 o                         
   5  -1  -4        632.90        659.93         9.03 o                         
  -5   1   2        258.47        285.93         5.89 o                         
   5   1   0        206.32        213.97         2.85 o                         
   5   1   2        905.51       1027.63         7.94 o                         
   5  -1   4        580.20        613.26         8.56 o                         
   5  -1   6        166.47        172.64         4.89 o                         
   5   1   8        182.93        208.75         6.16 o                         
   5   1  10        124.53        154.42         5.19 o                         
   5  -1  12        107.56        120.55         5.38 o                         
   5   1  14        412.80        457.19         9.53 o                         
   5   1  16         92.54        109.85         7.03 o                         
   5  -2 -19        133.72        129.37         7.35 o                         
   5   2 -17        379.11        381.32         8.29 o                         
   5   2 -15        311.45        310.38         5.43 o                         
  -5   2  13        194.17        209.31         4.47 o                         
   5  -2 -11        365.05        270.02         4.40 o                         
   5  -2  -9        195.49        148.00         2.61 o                         
   5  -2  -7        178.67        193.60         5.74 o                         
   5   2  -5        433.68        444.70         5.04 o                         
   5  -2  -3        476.01        539.94         5.98 o                         
   5   2  -1         24.65         20.69         2.12 o                         
  -5   2  -1        683.96        734.25         6.65 o                         
   5  -2   3        503.00        592.83         5.93 o                         
   5  -2   5        406.47        408.62         6.13 o                         
   5  -2   7        346.12        374.91         6.54 o                         
   5  -2   9        288.41        325.24         7.41 o                         
   5   2  11        160.00        175.84         5.56 o                         
   5   2  13        838.66        931.97        12.49 o                         
   5   2  15         30.54         28.77         5.62 o                         
   5  -3 -18         75.58         75.85         5.84 o                         
   5  -3 -16        932.78        960.70        10.76 o                         
  -5   3  14        216.61        214.05         7.16 o                         
   5  -3 -12         54.83         52.55         2.95 o                         
  -5  -3  10        543.88        497.80         5.95 o                         
   5   3  -8        164.05        175.72         4.90 o                         
  -5   3   6        891.74        941.42         8.44 o                         
   5  -3  -4         27.71         33.98         2.07 o                         
   5  -3  -2         36.56         30.89         2.45 o                         
   5  -3   0        443.00        372.90         4.66 o                         
   5  -3   2        225.65        238.63         3.83 o                         
   5  -3   4        119.64        154.70         3.35 o                         
   5  -3   6        527.84        559.57         7.93 o                         
   5  -3   8        150.19        172.96         5.80 o                         
   5  -3  10        729.99        824.75        10.84 o                         
   5  -3  12        480.88        510.39         9.52 o                         
   5   3  14         51.99         49.87         5.27 o                         
  -5  -3 -16         64.76         64.88         8.59 o                         
   5   4 -17         67.65         72.58         4.66 o                         
   5   4 -15        480.90        502.24         7.84 o                         
   5   4 -13        430.80        453.67         6.72 o                         
   5   4 -11          4.72          5.81         2.38 o                         
   5  -4  -9       2211.62       2192.89        14.92 o                         
   5   4  -7        127.24        116.35         4.27 o                         
   5   4  -5        706.28        666.24         5.38 o                         
   5  -4  -3       1096.04       1079.33        10.16 o                         
   5   4  -1        130.25        135.37         4.49 o                         
   5  -4   1        470.35        469.42         5.21 o                         
   5  -4   3       1316.18       1386.66         9.78 o                         
   5  -4   5        621.56        709.43         7.37 o                         
   5  -4   7        270.30        309.07         5.68 o                         
   5  -4   9        146.29        164.85         5.49 o                         
   5  -4  11        101.06         97.27         5.08 o                         
   5   4  13         56.40         60.97         5.29 o                         
   5  -4  15        151.19        154.78         8.77 o                         
   5   5 -18        109.52        107.41         5.15 o                         
   5  -5 -16         49.12         48.32         3.93 o                         
   5   5 -14        102.42         99.57         4.28 o                         
   5   5 -12         14.51         11.02         2.76 o                         
   5   5 -10        112.63        121.11         3.93 o                         
   5   5  -8         13.15         16.38         2.26 o                         
   5   5  -6         24.74         25.04         2.68 o                         
   5   5  -4        730.31        776.23         9.38 o                         
   5   5  -2         63.59         75.96         3.76 o                         
   5   5   0        538.92        567.79         7.14 o                         
   5  -5   2        291.79        326.75         5.15 o                         
   5  -5   4         17.76         22.11         2.32 o                         
   5  -5   6        472.53        516.68         7.37 o                         
  -5  -5  -8        201.23        204.10         5.36 o                         
   5  -5  10        127.59        139.33         5.63 o                         
   5  -5  12        412.35        460.91         8.98 o                         
   5   5  14        114.32        111.77         7.07 o                         
   5   6 -17         35.18         35.82         4.14 o                         
   5   6 -15        339.54        341.20         6.71 o                         
   5   6 -13         99.32         97.02         3.97 o                         
   5   6 -11        592.74        606.55         7.64 o                         
   5   6  -9        138.36        153.99         5.77 o                         
   5   6  -7        627.34        647.98         7.42 o                         
   5   6  -5         72.67         71.05         4.49 o                         
   5   6  -3       1431.74       1493.28        10.59 o                         
   5   6  -1        831.22        846.97         8.61 o                         
   5  -6   1        284.28        326.24         4.82 o                         
   5  -6   3        821.22        830.64         8.68 o                         
   5  -6   5         71.47         77.25         3.27 o                         
   5  -6   7        645.99        614.87         6.40 o                         
  -5  -6  -9        217.63        212.68         4.59 o                         
   5  -6  11        292.52        302.13         7.03 o                         
   5  -6  13        316.09        350.86        10.33 o                         
   5   7 -16         12.53         15.52         3.72 o                         
   5   7 -14          0.32          0.04         2.88 o                         
   5  -7 -12         77.48         82.48         3.63 o                         
   5   7 -10         73.76         76.02         4.15 o                         
   5   7  -8         73.92         74.12         3.90 o                         
   5   7  -6        139.69        133.99         6.35 o                         
   5  -7  -4        318.06        307.32         5.99 o                         
   5   7  -2        305.89        323.59         5.09 o                         
  -5   7   0        150.87        151.98         4.38 o                         
   5  -7   2        100.54        108.89         3.53 o                         
   5  -7   4        203.24        214.97         4.53 o                         
   5  -7   6        133.16        139.73         4.59 o                         
  -5   7  -8         43.21         42.26         2.76 o                         
   5  -7  10        330.07        328.36         5.70 o                         
  -5  -7 -12         87.37         89.37         4.49 o                         
  -5  -7 -14         33.33         28.44         4.71 o                         
   5   8 -15         45.01         49.08         3.89 o                         
   5   8 -13        400.48        416.74         7.86 o                         
   5   8 -11        127.19        130.36         5.29 o                         
   5   8  -9         28.33         21.03         3.49 o                         
   5   8  -7         22.46         28.12         3.22 o                         
   5  -8  -5         94.93         93.61         4.29 o                         
   5   8  -3        231.31        239.24         5.20 o                         
   5  -8  -1         72.69         78.11         3.49 o                         
   5  -8   1        463.91        481.87         7.02 o                         
   5  -8   3        424.42        443.89         5.71 o                         
   5  -8   5        170.50        187.44         4.96 o                         
   5  -8   7        223.40        243.91         6.85 o                         
  -5   8  -9        862.72        907.92        11.95 o                         
  -5  -8 -11        149.99        163.71         5.01 o                         
   5  -8  13        211.65        245.05         8.44 o                         
   5   9 -14        284.94        306.99         7.42 o                         
   5   9 -12        791.20        779.53        11.47 o                         
   5   9 -10        167.37        169.95         5.42 o                         
   5   9  -8        136.18        139.49         5.56 o                         
   5  -9  -6        368.64        376.69         8.28 o                         
  -5   9   4         35.12         41.36         3.34 o                         
   5   9  -2        388.32        415.30         5.96 o                         
  -5   9   0        476.04        511.26         6.97 o                         
   5   9   2         80.53         77.65         3.29 o                         
   5  -9   4        134.41        148.47         4.17 o                         
  -5  -9  -6       1114.66       1188.59        11.09 o                         
   5  -9   8        626.42        679.00         9.96 o                         
  -5  -9 -10         86.33         95.33         3.99 o                         
  -5  -9 -12        124.83        118.79         5.06 o                         
   5  10 -13        120.19        124.66         6.15 o                         
   5  10 -11        370.08        369.31         8.31 o                         
  -5  10   9         50.24         50.70         4.18 o                         
   5  10  -7        636.01        692.33         8.77 o                         
  -5  10   5         35.48         37.12         2.89 o                         
   5  10  -3        198.87        210.66         5.04 o                         
   5 -10  -1        315.83        315.94         6.11 o                         
  -5  10  -1         78.19         90.03         4.16 o                         
   5  10   3         78.73         81.51         3.81 o                         
  -5 -10  -5        311.88        317.50         6.07 o                         
  -5 -10  -7        228.94        261.73         6.87 o                         
  -5 -10  -9        141.20        155.24         7.87 o                         
  -5 -10 -11        238.02        241.04        10.15 o                         
   5  11 -12        260.55        260.51         9.84 o                         
   5  11 -10        450.63        494.78        11.89 o                         
   5  11  -8       1950.06       2031.60        14.90 o                         
   5 -11  -6        788.09        792.19         9.78 o                         
   5  11  -4        283.21        305.62         7.47 o                         
  -5  11   2        301.66        321.49         5.84 o                         
   5 -11   0        317.06        343.22         6.55 o                         
   5 -11   2        373.22        423.55         7.03 o                         
  -5 -11  -4        672.91        695.92         8.91 o                         
  -5 -11  -6        102.42        103.83         5.17 o                         
   5 -11   8         95.28        107.67         7.23 o                         
  -5 -11 -10         22.17         22.02         3.44 o                         
   5  12 -11         37.58         36.35         5.45 o                         
   5 -12  -9         86.34         74.61         5.97 o                         
   5  12  -7        254.56        253.64         8.30 o                         
   5  12  -5         92.76         95.46         5.41 o                         
   5 -12  -3         12.32         16.18         3.15 o                         
   5 -12  -1         83.52         83.69         4.22 o                         
   5 -12   1        442.11        469.61         7.72 o                         
  -5 -12  -3        285.20        319.13         6.81 o                         
  -5 -12  -5        113.85        125.63         5.41 o                         
  -5 -12  -7        101.92        111.19         6.51 o                         
  -5 -12  -9        296.88        286.77        11.49 o                         
   5  13 -10        110.66        114.62         8.09 o                         
   5 -13  -8         62.47         63.44         6.37 o                         
   5  13  -6         21.28         19.51         5.10 o                         
   5 -13  -4        260.33        254.27         5.73 o                         
   5 -13  -2         12.83          9.25         3.45 o                         
   5 -13   0        569.44        577.11         9.01 o                         
  -5 -13  -2         40.32         44.70         4.42 o                         
  -5 -13  -4        231.18        252.44         7.24 o                         
  -5 -13  -6        342.57        370.25         8.78 o                         
   5  14  -7        116.87        109.38         7.61 o                         
   5  14  -5        123.39        122.88         7.78 o                         
   5 -14  -3         42.30         36.80         3.96 o                         
   5 -14  -1        107.61        118.19         5.86 o                         
  -5 -14  -1         74.15         85.45         5.31 o                         
  -5 -14  -3         44.70         43.77         5.01 o                         
  -6   0  14         29.49         29.06         7.57 o                         
   6   0 -12        936.13        877.69        18.15 o                         
   6   0 -10        304.96        293.36         7.12 o                         
   6   0  -8        296.04        292.56        10.21 o                         
   6   0  -6        234.86        252.07         9.49 o                         
   6   0  -4       4194.31       4149.90        33.15 o                         
   6   0  -2       6058.82       6098.96        39.34 o                         
   6   0   0        667.00        751.25        11.38 o                         
   6   0   2        984.14        990.01         8.47 o                         
  -6   0  -4        280.29        275.06         8.08 o                         
  -6   0  -6        547.31        552.56        19.95 o                         
  -6   0  -8        572.24        613.12        22.39 o                         
   6   1 -13        475.74        463.13         6.68 o                         
   6  -1 -11         54.08         50.75         2.51 o                         
   6  -1  -9        241.78        222.73         5.19 o                         
   6  -1  -7        401.32        397.94         7.88 o                         
   6  -1  -5        174.34        177.10         5.61 o                         
   6  -1  -3        882.19        869.72        10.90 o                         
   6   1  -1        278.34        268.64         5.66 o                         
   6   1   1        120.20        120.23         2.94 o                         
   6   1   3        371.55        377.55         3.92 o                         
  -6   1  -5         23.60         18.88         3.47 o                         
   6  -1   7         98.86        100.81         8.12 o                         
   6   2 -14        430.40        420.07        11.01 o                         
   6   2 -12        249.01        248.60         6.46 o                         
   6  -2 -10         89.50         77.26         3.31 o                         
   6  -2  -8        197.43        196.76         7.52 o                         
   6  -2  -6        391.62        392.83         7.26 o                         
   6  -2  -4        189.97        198.66         5.30 o                         
   6   2  -2        141.99        120.81         3.29 o                         
   6   2   0        682.83        659.81         7.72 o                         
   6   2   2         95.98         98.52         2.66 o                         
   6  -2   4         41.36         32.04         1.78 o                         
  -6  -2  -6        517.09        485.25        12.59 o                         
  -6  -2  -8        213.87        235.88        13.24 o                         
   6   2  12        287.16        315.81        24.69 o                         
   6   3 -15        215.31        221.48         6.79 o                         
   6   3 -13        192.18        196.10        10.37 o                         
   6   3 -11         94.87         81.13         4.58 o                         
  -6   3   9         65.66         57.55         4.41 o                         
   6  -3  -7        189.18        193.54         7.20 o                         
   6   3  -5         24.05         24.23         3.99 o                         
   6   3  -3        420.73        399.44         4.86 o                         
   6   3  -1         51.41         45.28         3.00 o                         
   6   3   1        213.50        206.01         3.59 o                         
   6  -3   3        124.00        126.63         3.54 o                         
   6  -3   5         61.67         57.25         3.60 o                         
   6  -3   7         75.90         79.60         6.08 o                         
  -6  -3  -9        471.45        441.40        16.84 o                         
   6   3  13         69.74         73.40        17.88 o                         
   6   4 -14         12.28         11.57         6.43 o                         
   6   4 -12        126.58        123.05         5.60 o                         
   6  -4 -10        176.93        173.95         6.10 o                         
   6   4  -8         58.65         61.34         3.87 o                         
   6  -4  -6        178.81        176.02         9.90 o                         
   6  -4  -4         55.93         52.21         3.65 o                         
   6  -4  -2        165.05        159.25         4.81 o                         
   6  -4   0         54.86         47.56         2.34 o                         
   6  -4   2          5.43         10.83         2.15 o                         
   6  -4   4         44.44         42.28         2.73 o                         
   6  -4   6        188.48        196.89        13.88 o                         
  -6  -4  -8         23.20         26.50         4.92 o                         
  -6  -4 -10        126.68        111.87        10.06 o                         
   6   5 -15        159.52        155.92         7.38 o                         
   6   5 -13         10.03         16.51         5.95 o                         
   6   5 -11        152.99        146.10         7.16 o                         
  -6   5   9        172.28        159.06         5.89 o                         
   6   5  -7         62.06         64.57         3.66 o                         
   6   5  -5        105.28        107.40         6.19 o                         
   6  -5  -3         93.73         93.54         4.09 o                         
   6  -5  -1        109.18        112.62         4.06 o                         
   6  -5   1        457.27        440.26         4.62 o                         
   6  -5   3         80.42         87.10         3.39 o                         
   6  -5   5        249.51        252.62         5.43 o                         
   6  -5   7        102.91        113.40        16.11 o                         
  -6  -5  -9        184.40        189.53         9.46 o                         
   6   6 -14         23.60         16.50         3.27 o                         
   6   6 -12          1.50          0.92         2.40 o                         
   6   6 -10         24.57         30.57         4.67 o                         
   6   6  -8         71.19         69.66         4.35 o                         
   6  -6  -6         35.86         38.16         5.51 o                         
   6   6  -4         53.53         49.08         4.42 o                         
   6  -6  -2         28.97         28.11         3.03 o                         
   6  -6   0         90.55         90.06         3.85 o                         
   6  -6   2         45.12         44.66         2.60 o                         
   6  -6   4         88.74         91.61         3.65 o                         
   6  -6   6         68.28         70.76         4.68 o                         
  -6  -6 -10         23.64         28.93         3.72 o                         
   6   7 -15        644.36        637.62        19.56 o                         
   6   7 -13         43.38         46.85         9.09 o                         
   6   7 -11        237.68        244.13        12.02 o                         
   6   7  -9        494.35        481.01         9.34 o                         
   6   7  -7        553.74        497.88         6.60 o                         
  -6   7   5        214.20        240.88         6.62 o                         
   6   7  -3       1083.67       1056.15        12.14 o                         
   6  -7  -1         22.42         27.01         2.74 o                         
   6  -7   1        943.43        934.75         9.95 o                         
   6  -7   3        212.21        208.59         4.52 o                         
   6  -7   5        310.38        298.54         5.94 o                         
   6   7   7         73.81         72.71         6.92 o                         
   6  -7   9        184.88        208.16        21.88 o                         
  -6  -7 -11         62.69         59.15         6.48 o                         
   6   8 -14        229.39        231.48        13.85 o                         
   6   8 -12        426.65        405.18        23.01 o                         
   6   8 -10         52.28         48.14         6.06 o                         
   6   8  -8        158.42        139.25         4.91 o                         
   6   8  -6        289.18        272.38         9.87 o                         
   6   8  -4         73.90         71.05         5.56 o                         
  -6   8   2         33.97         30.95         3.70 o                         
   6  -8   0         57.82         47.27         3.39 o                         
   6  -8   2        155.42        167.70         5.30 o                         
   6  -8   4         78.43         75.24         3.84 o                         
   6  -8   6         81.06         78.42         4.72 o                         
  -6  -8  -8         76.21         78.32        11.63 o                         
   6  -8  10         40.99         60.19        13.54 o                         
   6   9  -9         80.86         85.03         8.73 o                         
   6   9  -7        912.41        874.47        16.58 o                         
   6   9  -5         15.00         18.93         6.68 o                         
   6   9  -3        144.01        142.99         5.34 o                         
   6   9  -1        143.67        149.42         4.94 o                         
   6  -9   1        269.73        268.86         6.60 o                         
   6  -9   3         41.04         43.03         3.88 o                         
   6  -9   5       1093.34       1137.50        14.27 o                         
   6  -9   7        864.52        941.29        39.74 o                         
  -6  -9  -9        367.93        358.54        17.04 o                         
   6 -10 -12          5.98         15.40        13.32 o                         
   6 -10 -10        107.02        105.45        17.59 o                         
   6  10  -8         68.25         72.84        11.15 o                         
   6  10  -6         85.68         81.37         7.23 o                         
   6  10  -4         70.91         65.86         7.09 o                         
  -6  10   2         52.18         58.46         3.95 o                         
   6 -10   0         22.18         17.90         3.91 o                         
   6 -10   2        256.30        284.35         8.06 o                         
   6 -10   4        300.98        300.49         8.64 o                         
   6  10   6        205.88        209.41        13.13 o                         
   6  10   8         36.01         39.31        13.67 o                         
   6 -11  -9         54.07         56.07        15.71 o                         
   6 -11  -7        235.05        233.03        16.49 o                         
   6  11  -5        142.34        149.29         9.39 o                         
   6 -11  -3         11.02         14.38         5.87 o                         
   6 -11  -1         88.08         92.03         4.80 o                         
   6 -11   1        591.14        603.36        11.30 o                         
   6 -11   3        243.66        228.96         7.89 o                         
   6 -11   5        552.19        546.47        15.01 o                         
   6  12  -8        149.39        150.99        10.54 o                         
   6  12  -6        445.09        479.06        20.04 o                         
   6  12  -4        231.56        233.01        10.50 o                         
   6  12  -2          8.55         10.39         4.37 o                         
   6 -12   0        295.31        318.75         9.13 o                         
   6 -12   2        423.64        458.35        11.87 o                         
   6  12   4        165.92        187.29        12.60 o                         
   6  13  -3        141.94        141.23        12.46 o                         
   6 -13  -1        146.99        159.12         6.94 o                         
   7   2   3        317.29        298.92         4.86 o                         
   7  -5   2         52.93         46.82         4.89 o                         
   8   0 -10        142.94        136.12        33.20 o                         
   8   0  -8        251.30        236.73        34.69 o                         
   8   0  -6        183.29        124.42        13.32 o                         
   8   0  -4       2900.03       2989.92        64.91 o                         
   8   0   2        377.76        328.32        25.26 o                         
   8   0   4        139.86        158.86        18.30 o                         
   8   0   6        178.59        191.22        15.19 o                         
   8  -1  -9          2.17          0.91        10.94 o                         
   8  -1  -7        131.42        106.03         9.13 o                         
   8  -1  -5        373.78        401.85        19.75 o                         
   8   1  -3         67.54         50.34         6.89 o                         
   8  -1  -1        121.55        100.06         6.55 o                         
   8  -1   1        116.54         81.28         9.95 o                         
   8  -1   3        127.46        112.07        10.18 o                         
   8   1   5         56.49         41.89         6.97 o                         
   8   2 -10         22.39         29.56         9.85 o                         
   8   2  -8        335.78        318.69        12.54 o                         
   8   2  -6         10.27          5.81         6.38 o                         
   8  -2  -4        302.94        283.25        16.39 o                         
   8  -2  -2        111.06        117.91         7.08 o                         
   8  -2   0        192.35        173.14         9.46 o                         
   8  -2   2         15.26         19.72        11.28 o                         
   8  -2   4         62.14         59.61         7.91 o                         
   8   3  -9         33.40         38.09         7.16 o                         
   8   3  -7         50.70         45.74         7.99 o                         
   8   3  -5         86.99         78.81         8.21 o                         
   8  -3  -3        104.37         92.81         6.98 o                         
   8  -3  -1         35.94         26.59         5.93 o                         
   8  -3   1        153.65        150.52         9.73 o                         
   8  -3   3          9.98          7.12         6.08 o                         
   8  -3   5         61.15         56.01         8.72 o                         
   8   4  -8         25.72         24.07         7.81 o                         
   8   4  -6         18.13          9.00         7.41 o                         
   8   4  -4         67.02         62.19         8.28 o                         
   8  -4  -2         14.69          6.26         5.51 o                         
   8  -4   0         33.65         13.99         7.33 o                         
   8  -4   2         20.91         19.37         6.40 o                         
   8  -4   4         33.61         27.23         7.47 o                         
   8   5  -7        198.90        177.91        10.90 o                         
   8   5  -5        164.10        164.28        10.24 o                         
   8   5  -3         36.41         38.62         7.76 o                         
   8   5  -1        342.76        355.79        11.50 o                         
   8  -5   1         22.04         10.36         6.74 o                         
   8  -5   3        139.32        122.51         8.03 o                         
   8   6  -6         65.57         53.31         7.06 o                         
   8   6  -4         67.25         52.33         6.70 o                         
  -8   6   2         20.26         25.33         6.72 o                         
   8  -6   0         70.24         80.12         9.65 o                         
  -8   6  -2         57.91         49.61         8.88 o                         
   8   7  -3        267.45        255.06        11.66 o                         
   8  -7  -1         96.44         97.59        10.58 o                         
                                                                                
