# Supplementary material for: Different packing motifs mediated by hydrogen bonds in the hydro­chloride salts of two pyridoxal N-acyl­hydrazone derivatives
Source: Acta Crystallogr E Crystallogr Commun. 2025 Sep 9;81(Pt 10):938–43. doi: 10.1107/S2056989025007856 (PMC12498043; doi:10.1107/S2056989025007856)
Supplement: Supplementary file 3 [file e-81-00938-IIsup3.hkl]

data_II                                                                         
_shelx_title ' 2016ncs0837z_a.res in P-1'                                       
_shelx_refln_list_code          4                                               
_shelx_F_calc_maximum      234.82                                               
_exptl_crystal_F_000       376.00                                               
_reflns_d_resolution_high  0.7700                                               
                                                                                
loop_                                                                           
 _space_group_symop_operation_xyz                                               
 'x, y, z'                                                                      
 '-x, -y, -z'                                                                   
                                                                                
_cell_length_a     7.5854                                                       
_cell_length_b     9.0709                                                       
_cell_length_c    11.4235                                                       
_cell_angle_alpha  87.954                                                       
_cell_angle_beta   89.397                                                       
_cell_angle_gamma  86.604                                                       
                                                                                
_shelx_F_squared_multiplier     1.000                                           
                                                                                
loop_                                                                           
 _refln_index_h                                                                 
 _refln_index_k                                                                 
 _refln_index_l                                                                 
 _refln_F_squared_calc                                                          
 _refln_F_squared_meas                                                          
 _refln_F_squared_sigma                                                         
 _refln_observed_status                                                         
   2   0   0        158.22        142.72         3.16 o                         
   3   0   0        101.69         94.25         3.26 o                         
   4   0   0        272.97        268.45         6.25 o                         
   5   0   0         90.09        105.47         4.57 o                         
   6   0   0        145.96        151.65         6.00 o                         
   7   0   0        209.40        192.00         8.41 o                         
   8   0   0         56.62         68.10         6.62 o                         
   9   0   0         24.17         43.57        11.84 o                         
  -9   1   0         30.76         51.36         9.95 o                         
  -8   1   0        115.16        111.11        10.24 o                         
  -7   1   0         93.02         92.51         6.09 o                         
  -6   1   0        524.69        552.44        10.65 o                         
  -5   1   0        433.15        382.27         8.35 o                         
  -4   1   0        107.21        118.11         4.08 o                         
  -3   1   0        374.51        421.33         6.45 o                         
  -2   1   0         37.18         42.19         2.79 o                         
  -1   1   0        802.65        830.69         9.37 o                         
   1   1   0         14.68         11.04         2.48 o                         
   2   1   0        569.11        583.15         8.16 o                         
   3   1   0        126.69        157.24         5.19 o                         
   4   1   0          5.52          2.74         1.61 o                         
   5   1   0        395.52        391.03         9.46 o                         
   6   1   0        193.80        180.74         9.00 o                         
   7   1   0         24.09         32.68         5.03 o                         
   8   1   0        148.65        155.25         9.43 o                         
   9   1   0         13.93         35.51        18.95 o                         
  -9   2   0         44.03         76.92        14.37 o                         
  -8   2   0         82.71         98.87        10.71 o                         
  -7   2   0          2.36         11.36         5.80 o                         
  -6   2   0        555.64        593.17        13.19 o                         
  -5   2   0        668.22        658.68        12.73 o                         
  -4   2   0          2.76          4.16         1.82 o                         
  -3   2   0       2496.45       2528.43        19.90 o                         
  -2   2   0        371.66        367.28         6.54 o                         
  -1   2   0        353.59        335.87         6.44 o                         
   0   2   0        587.31        567.25         7.24 o                         
   1   2   0        611.80        711.25        20.42 o                         
   2   2   0       1051.12       1056.76        21.36 o                         
   3   2   0         23.58         32.20         3.10 o                         
   4   2   0       1080.61       1046.94        17.93 o                         
   5   2   0        848.33        838.46        16.21 o                         
   6   2   0          3.58          9.55         3.51 o                         
   7   2   0        176.40        186.75         9.63 o                         
   8   2   0        107.30        108.19         9.28 o                         
   9   2   0         40.59         38.75        10.08 o                         
  -9   3   0          2.66         33.79        11.46 o                         
  -8   3   0        151.16        140.59        10.62 o                         
  -7   3   0         37.02         42.21         5.47 o                         
  -6   3   0        219.76        223.07         8.36 o                         
  -5   3   0        151.76        147.07         6.40 o                         
  -4   3   0         93.90         85.17         5.42 o                         
  -3   3   0         68.97         63.88         3.28 o                         
  -2   3   0        335.70        337.73         7.28 o                         
  -1   3   0          3.76          5.84         1.42 o                         
   0   3   0       2841.32       2816.64        19.67 o                         
   1   3   0       1037.25        915.51        15.10 o                         
   2   3   0       2738.86       2678.55        32.56 o                         
   3   3   0          9.39          7.24         4.94 o                         
   4   3   0         14.64         24.44         4.70 o                         
   5   3   0       1040.07       1134.90        21.66 o                         
   6   3   0        245.94        229.25         9.91 o                         
   7   3   0        292.10        315.64        12.52 o                         
   8   3   0         10.03         17.82        14.81 o                         
   9   3   0         48.78         57.08        10.09 o                         
  -9   4   0          0.66         27.68        11.61 o                         
  -8   4   0         63.91         72.09        12.05 o                         
  -7   4   0         39.59         43.43         5.03 o                         
  -6   4   0        144.59        141.65         8.60 o                         
  -5   4   0        457.00        417.43        11.02 o                         
  -4   4   0         15.47         11.13         2.20 o                         
  -3   4   0        227.35        221.64         6.43 o                         
  -2   4   0        410.82        453.12         9.03 o                         
  -1   4   0        415.81        473.35         8.80 o                         
   0   4   0        120.66        119.10         5.66 o                         
   1   4   0         84.94         90.86         5.74 o                         
   2   4   0       1181.16       1264.28        22.30 o                         
   3   4   0         12.19         10.91         3.46 o                         
   4   4   0        205.94        187.11        11.38 o                         
   5   4   0          1.17          5.17         3.37 o                         
   6   4   0        332.11        351.33        13.87 o                         
   7   4   0         33.86         44.35         6.07 o                         
   8   4   0        351.06        343.33        18.16 o                         
   9   4   0         48.74         75.87        23.42 o                         
  -8   5   0         65.84         67.08        10.31 o                         
  -7   5   0         21.62         29.58         5.03 o                         
  -6   5   0          0.44         11.92         3.34 o                         
  -5   5   0         89.02         95.69         5.62 o                         
  -4   5   0         79.29         74.15         4.71 o                         
  -3   5   0        886.00        831.89        14.40 o                         
  -2   5   0         62.51         93.04         4.64 o                         
  -1   5   0       1318.58       1431.00        19.69 o                         
   0   5   0        102.07        110.21         5.37 o                         
   1   5   0       2952.13       2987.30        29.73 o                         
   2   5   0        354.96        385.73        11.50 o                         
   3   5   0        894.35        864.05        21.42 o                         
   4   5   0          3.44          7.92         4.56 o                         
   5   5   0          3.87         14.60         5.84 o                         
   6   5   0         37.25         60.76         7.19 o                         
   7   5   0        260.53        267.32        15.54 o                         
   8   5   0         93.48        116.19        15.95 o                         
   9   5   0          3.88         17.68        22.69 o                         
  -8   6   0          5.10         35.81        12.05 o                         
  -7   6   0         84.36         87.18        10.78 o                         
  -6   6   0          0.10         26.91         4.70 o                         
  -5   6   0        441.84        384.40        11.22 o                         
  -4   6   0         41.71         52.82         5.83 o                         
  -3   6   0        217.66        207.64         7.68 o                         
  -2   6   0         11.22         15.48         2.55 o                         
  -1   6   0        218.96        199.21         7.93 o                         
   0   6   0         22.93         29.02         4.09 o                         
   1   6   0        452.57        447.46        13.88 o                         
   2   6   0         45.30         47.49         4.98 o                         
   3   6   0        386.11        379.49        13.03 o                         
   4   6   0         12.52         20.56         4.14 o                         
   5   6   0         12.95         26.85         6.04 o                         
   6   6   0       1340.33       1342.57        44.12 o                         
   7   6   0          6.99         18.41         6.19 o                         
   8   6   0          0.02         53.04        24.44 o                         
  -7   7   0        609.43        600.61        30.18 o                         
  -6   7   0         63.37         53.64         6.17 o                         
  -5   7   0          0.99         15.57         4.22 o                         
  -4   7   0         78.28         80.21         7.50 o                         
  -3   7   0        100.74         86.54         5.67 o                         
  -2   7   0        348.64        371.20        11.59 o                         
  -1   7   0         68.23         70.64         5.46 o                         
   0   7   0        597.29        561.28        16.46 o                         
   1   7   0        391.44        392.27        14.29 o                         
   2   7   0          4.74         13.70         3.66 o                         
   3   7   0        179.07        190.48        10.14 o                         
   4   7   0        203.41        194.68        10.73 o                         
   5   7   0       1741.46       1684.26        30.98 o                         
   6   7   0          8.18         13.09        12.15 o                         
   7   7   0         99.17        114.13        13.57 o                         
   8   7   0         33.53         57.32        17.77 o                         
  -6   8   0         20.76         27.81         6.70 o                         
  -5   8   0         45.68         67.02         7.70 o                         
  -4   8   0         14.98         24.46         5.65 o                         
  -3   8   0         46.83         53.94         5.34 o                         
  -2   8   0         94.94         90.51         6.58 o                         
  -1   8   0        294.47        288.11        11.09 o                         
   0   8   0        122.36        104.34         7.68 o                         
   1   8   0        168.96        161.23         9.00 o                         
   2   8   0         32.59         50.17         5.88 o                         
   3   8   0        198.10        180.01         9.43 o                         
   4   8   0        115.20        107.66         9.11 o                         
   5   8   0        958.78        910.00        30.65 o                         
   6   8   0         45.69         77.96        11.00 o                         
   7   8   0          9.68         33.66         8.93 o                         
  -5   9   0          0.39         28.32         7.20 o                         
  -4   9   0        289.63        262.18        16.39 o                         
  -3   9   0         43.31         50.62        18.05 o                         
  -2   9   0          0.03         22.96         7.15 o                         
  -1   9   0          4.26         18.34         5.43 o                         
   0   9   0         27.01         29.98         6.06 o                         
   1   9   0          0.76         16.47         4.80 o                         
   2   9   0         88.78         90.39         8.03 o                         
   3   9   0        320.63        334.20        16.39 o                         
   4   9   0         37.15         58.17         8.97 o                         
   5   9   0         95.31        117.87        13.33 o                         
   6   9   0        185.73        154.36        15.01 o                         
  -4  10   0          0.07         14.58         6.56 o                         
  -3  10   0        120.26        110.79        13.96 o                         
  -2  10   0        505.45        399.51        29.92 o                         
  -1  10   0         68.76         77.63        10.69 o                         
   0  10   0        227.70        247.10        14.22 o                         
   1  10   0         11.19         41.14         7.32 o                         
   2  10   0        113.23        129.69        13.70 o                         
   3  10   0         27.88         37.61         8.85 o                         
   4  10   0          8.01         24.22         8.62 o                         
   5  10   0        171.83        156.84        17.53 o                         
  -2  11   0         45.33         45.21        17.46 o                         
  -1  11   0         71.30         88.51        19.48 o                         
   0  11   0         69.81         96.50        18.69 o                         
   1  11   0          0.31         30.88         9.33 o                         
   2  11   0         10.07         28.64         8.73 o                         
   3  11   0        151.36        179.48        17.94 o                         
   4  11   0         86.33        117.16        18.08 o                         
  -3 -11   1        121.76        128.65        13.95 o                         
  -2 -11   1        250.07        189.80        28.24 o                         
  -1 -11   1          7.07         17.04         7.14 o                         
   0 -11   1          4.87         29.56        14.41 o                         
   1 -11   1         25.09         41.97        13.38 o                         
   2 -11   1         90.83        104.79        22.41 o                         
  -5 -10   1        102.08        100.73        16.05 o                         
  -4 -10   1         82.66         94.24         9.39 o                         
  -3 -10   1        197.88        203.67        15.55 o                         
  -2 -10   1          4.01         37.81         8.48 o                         
  -1 -10   1        360.87        313.97        15.08 o                         
   0 -10   1          1.12         11.86         5.47 o                         
   1 -10   1        170.05        139.30         9.38 o                         
   2 -10   1         14.51         35.96         9.08 o                         
   3 -10   1        256.29        267.20        17.90 o                         
   4 -10   1        102.75        141.89        25.34 o                         
  -6  -9   1         80.49        104.22        14.22 o                         
  -5  -9   1        130.99        162.18        15.44 o                         
  -4  -9   1        133.53        154.20        14.62 o                         
  -3  -9   1         80.28         89.27         8.71 o                         
  -2  -9   1        225.99        194.62        11.23 o                         
  -1  -9   1         35.12         59.26         6.59 o                         
   0  -9   1        630.01        565.50        16.03 o                         
   1  -9   1          0.48         13.99         3.51 o                         
   2  -9   1         43.34         38.06         9.85 o                         
   3  -9   1        318.14        303.47        17.24 o                         
   4  -9   1          3.96         31.99         8.60 o                         
   5  -9   1        399.06        385.30        21.66 o                         
  -7  -8   1        153.69        154.00        15.62 o                         
  -6  -8   1        564.20        583.63        26.51 o                         
  -5  -8   1          0.75          9.43         9.62 o                         
  -4  -8   1        183.49        182.14        18.04 o                         
  -3  -8   1        462.09        450.53        16.49 o                         
  -2  -8   1         43.61         53.94         6.06 o                         
  -1  -8   1          7.20         10.90         3.72 o                         
   0  -8   1        773.07        697.94        16.66 o                         
   1  -8   1        481.08        424.60        12.06 o                         
   2  -8   1          1.34         22.00         5.17 o                         
   3  -8   1        270.51        269.46        12.44 o                         
   4  -8   1         58.21         55.62         7.99 o                         
   5  -8   1          2.52         22.05         5.28 o                         
   6  -8   1         70.30         84.40        15.37 o                         
  -8  -7   1         98.20        117.57        31.98 o                         
  -7  -7   1        341.79        333.95        27.42 o                         
  -6  -7   1       1256.79       1186.51        39.47 o                         
  -5  -7   1         32.78         33.21         7.71 o                         
  -4  -7   1          4.24         19.99         5.29 o                         
  -3  -7   1        339.16        328.58        15.15 o                         
  -2  -7   1          1.24         10.90         4.16 o                         
  -1  -7   1         43.60         42.97         4.79 o                         
   0  -7   1        207.58        229.67         8.78 o                         
   1  -7   1          2.54         12.10         2.84 o                         
   2  -7   1          0.93          7.96         2.17 o                         
   3  -7   1        148.79        132.95         9.79 o                         
   4  -7   1          0.65          7.17         2.76 o                         
   5  -7   1          0.46         24.50         4.09 o                         
   6  -7   1        142.08        118.47         6.54 o                         
   7  -7   1        227.99        236.37        19.41 o                         
  -8  -6   1        190.22        180.39        46.00 o                         
  -7  -6   1         64.48         89.14        27.84 o                         
  -6  -6   1        207.75        210.82        11.63 o                         
  -5  -6   1         56.49         50.33         8.46 o                         
  -4  -6   1         39.76         43.42         7.92 o                         
  -3  -6   1         16.82         24.80         5.46 o                         
  -2  -6   1        745.52        763.82        17.91 o                         
  -1  -6   1        104.67        118.69         7.39 o                         
   0  -6   1        444.03        536.24        12.09 o                         
   1  -6   1        375.02        391.15        12.27 o                         
   2  -6   1         29.43         29.25         4.48 o                         
   3  -6   1        128.26        102.74        12.08 o                         
   4  -6   1          7.40         15.29         3.32 o                         
   5  -6   1       4758.17       4584.99        55.45 o                         
   6  -6   1          4.22         16.48         2.83 o                         
   7  -6   1         13.40         42.02         7.85 o                         
   8  -6   1          6.96         23.80        15.96 o                         
  -9  -5   1          4.62          9.63        21.73 o                         
  -8  -5   1         76.31         86.72        33.11 o                         
  -7  -5   1         55.29         69.18         9.44 o                         
  -6  -5   1        371.36        374.32        16.45 o                         
  -5  -5   1          6.96         11.07         4.40 o                         
  -4  -5   1          4.49          9.98         4.96 o                         
  -3  -5   1        394.50        391.10        14.69 o                         
  -2  -5   1        466.31        455.74        12.71 o                         
  -1  -5   1        325.85        381.71        11.20 o                         
   0  -5   1        217.35        146.69         5.93 o                         
   1  -5   1         72.91         68.85         4.00 o                         
   2  -5   1         65.63         62.55         3.53 o                         
   3  -5   1         11.77         18.81         4.44 o                         
   4  -5   1        463.52        416.80         9.66 o                         
   5  -5   1       1024.33       1009.22        19.28 o                         
   6  -5   1         21.59         25.45         5.04 o                         
   7  -5   1        164.17        179.16        12.85 o                         
   8  -5   1        270.27        268.38        21.15 o                         
  -9  -4   1         49.75         83.50        24.49 o                         
  -8  -4   1          1.95         31.02         8.37 o                         
  -7  -4   1        287.55        282.89        12.76 o                         
  -6  -4   1         47.57         69.87         6.62 o                         
  -5  -4   1        558.12        552.65        19.23 o                         
  -4  -4   1         37.46         33.07         5.44 o                         
  -3  -4   1        216.99        200.88        12.49 o                         
  -2  -4   1          0.94          3.23         2.80 o                         
  -1  -4   1       1344.37       1567.66        23.56 o                         
   0  -4   1       2295.80       2292.83        28.68 o                         
   1  -4   1          9.62         11.30         1.95 o                         
   2  -4   1       2101.73       2045.04        25.69 o                         
   3  -4   1        284.17        284.98         9.13 o                         
   4  -4   1          3.16          5.16         2.18 o                         
   5  -4   1        204.95        197.17         6.52 o                         
   6  -4   1        101.08        120.40         7.59 o                         
   7  -4   1         28.38         39.00         5.97 o                         
   8  -4   1          0.45         19.38        11.96 o                         
   9  -4   1        163.99        144.55        17.90 o                         
  -9  -3   1        182.71        171.75        14.97 o                         
  -8  -3   1         72.59         72.03        10.55 o                         
  -7  -3   1        135.63        146.14         9.08 o                         
  -6  -3   1        185.55        193.98         9.48 o                         
  -5  -3   1        792.93        802.33        17.30 o                         
  -4  -3   1          0.98          7.62         3.35 o                         
  -3  -3   1       1284.80       1313.39        38.09 o                         
  -2  -3   1         89.61         85.95         6.28 o                         
  -1  -3   1        684.94        713.03        14.02 o                         
   0  -3   1        524.62        515.34         9.16 o                         
   1  -3   1          0.08          1.71         1.78 o                         
   2  -3   1        123.06        144.17         5.36 o                         
   3  -3   1        133.78        135.42         4.43 o                         
   4  -3   1        106.40        102.36         4.39 o                         
   5  -3   1        266.01        229.98        10.11 o                         
   6  -3   1        216.93        246.87        13.05 o                         
   7  -3   1        144.76        150.64         9.91 o                         
   8  -3   1         54.78         55.68         7.93 o                         
   9  -3   1          1.31         30.35        10.87 o                         
  -9  -2   1         18.52         16.80         8.84 o                         
  -8  -2   1          0.18          5.01        10.60 o                         
  -7  -2   1        261.93        296.94        12.17 o                         
  -6  -2   1        258.74        259.59         9.34 o                         
  -5  -2   1         96.90        118.70         6.04 o                         
  -4  -2   1         52.79         72.79         4.31 o                         
  -3  -2   1         83.98         66.79         4.25 o                         
  -2  -2   1       2567.86       2538.52        24.35 o                         
  -1  -2   1        292.01        287.99         8.44 o                         
   0  -2   1       5155.30       5059.47        34.83 o                         
   1  -2   1        154.78        183.07         6.28 o                         
   2  -2   1        338.30        322.50         6.31 o                         
   3  -2   1         24.66         27.52         2.61 o                         
   4  -2   1        373.31        344.74        18.75 o                         
   5  -2   1         88.76         75.74         5.37 o                         
   6  -2   1        532.33        544.52        15.85 o                         
   7  -2   1        185.11        196.45        10.77 o                         
   8  -2   1         26.62         41.64         7.10 o                         
   9  -2   1         19.99         45.98        11.72 o                         
  -9  -1   1          0.12         27.41         8.43 o                         
  -8  -1   1        285.60        267.87        13.46 o                         
  -7  -1   1        495.03        472.32        14.32 o                         
  -6  -1   1        106.70        114.67         6.19 o                         
  -5  -1   1       1965.12       1922.72        21.89 o                         
  -4  -1   1        730.48        742.66        12.29 o                         
  -3  -1   1        541.81        590.86         9.78 o                         
  -2  -1   1       2856.17       2775.29        19.38 o                         
  -1  -1   1        128.71        104.28         3.28 o                         
   1  -1   1       1288.28       1259.01        13.64 o                         
   2  -1   1       4385.71       4362.91        22.59 o                         
   3  -1   1        703.11        670.99        17.08 o                         
   4  -1   1        632.32        626.66         7.92 o                         
   5  -1   1        149.84        161.64         5.60 o                         
   6  -1   1       1319.75       1313.33        17.26 o                         
   7  -1   1        114.21        117.23         7.85 o                         
   8  -1   1        138.64        120.51         8.01 o                         
   9  -1   1          0.20         17.35         8.32 o                         
  -9   0   1         23.24         48.64        24.24 o                         
  -8   0   1         20.93         39.08         5.89 o                         
  -7   0   1          2.14          8.53         3.11 o                         
  -6   0   1          0.60          5.45         2.28 o                         
  -5   0   1         83.36         82.08         4.25 o                         
  -4   0   1         18.11         27.51         2.64 o                         
  -3   0   1        232.05        194.87         5.04 o                         
  -2   0   1        113.30        116.11         3.06 o                         
  -1   0   1          0.04          4.50         1.91 o                         
   1   0   1        364.59        358.11         7.71 o                         
   2   0   1        469.81        487.02         6.07 o                         
   3   0   1         26.75         32.68         2.27 o                         
   4   0   1         32.92         26.66         2.65 o                         
   5   0   1          3.05          4.17         2.16 o                         
   6   0   1         11.94         26.48         3.73 o                         
   7   0   1         28.28         36.61         4.19 o                         
   8   0   1        171.62        145.64         8.47 o                         
   9   0   1          1.70         10.51         6.87 o                         
  -9   1   1        132.53        165.99        28.10 o                         
  -8   1   1        534.22        530.74        13.99 o                         
  -7   1   1        138.73        127.81         6.84 o                         
  -6   1   1        336.48        349.20         9.22 o                         
  -5   1   1        368.66        381.95         8.74 o                         
  -4   1   1        915.81        868.08        11.75 o                         
  -3   1   1       1194.26       1204.56        12.13 o                         
  -2   1   1       5823.18       5748.09        24.39 o                         
  -1   1   1        129.61        124.14         3.23 o                         
   1   1   1        585.57        597.99        12.82 o                         
   2   1   1       1393.51       1489.90        20.29 o                         
   3   1   1       3327.24       3217.56        20.63 o                         
   4   1   1          0.25          4.12         1.76 o                         
   5   1   1        421.99        439.65        11.82 o                         
   6   1   1        617.64        606.71        14.22 o                         
   7   1   1         17.79         31.84         4.50 o                         
   8   1   1        141.89        150.96         9.04 o                         
   9   1   1         16.69         69.33        35.28 o                         
  -9   2   1         15.55         48.82        12.92 o                         
  -8   2   1        414.62        394.63        15.05 o                         
  -7   2   1         18.89         28.42         3.93 o                         
  -6   2   1        155.21        158.47         6.74 o                         
  -5   2   1        289.25        293.18         8.24 o                         
  -4   2   1        187.11        167.93         5.37 o                         
  -3   2   1        229.97        216.84         5.39 o                         
  -2   2   1       1061.57       1092.12        12.51 o                         
  -1   2   1        565.78        578.32         9.98 o                         
   0   2   1        363.97        353.81         6.12 o                         
   1   2   1         23.84         17.03         1.77 o                         
   2   2   1         24.43         26.50         4.51 o                         
   3   2   1        588.81        618.27        11.39 o                         
   4   2   1        310.88        289.58         9.05 o                         
   5   2   1        930.70       1022.69        18.72 o                         
   6   2   1        171.14        170.60         8.85 o                         
   7   2   1          4.38         16.00         3.90 o                         
   8   2   1        135.73        141.25        11.38 o                         
   9   2   1          0.61         22.50        20.83 o                         
  -9   3   1         43.73         44.54        13.80 o                         
  -8   3   1         69.97         92.40         7.82 o                         
  -7   3   1         13.21         19.37         4.43 o                         
  -6   3   1         90.75         98.97         6.39 o                         
  -5   3   1        517.07        528.90        14.14 o                         
  -4   3   1        165.81        175.59         6.31 o                         
  -3   3   1        373.43        329.28         8.57 o                         
  -2   3   1        607.70        587.52        10.01 o                         
  -1   3   1        688.31        675.60        10.31 o                         
   0   3   1         32.84         34.14         2.20 o                         
   1   3   1       3053.85       3057.23        30.47 o                         
   2   3   1        194.52        187.81        10.96 o                         
   3   3   1       1381.58       1422.25        25.65 o                         
   4   3   1        131.62        179.96         7.62 o                         
   5   3   1        539.14        586.16        17.89 o                         
   6   3   1          0.51          5.36         3.54 o                         
   7   3   1        247.95        260.41        13.37 o                         
   8   3   1        161.24        165.13        10.93 o                         
   9   3   1          8.13          9.46        16.44 o                         
  -9   4   1          0.61         36.53        15.17 o                         
  -8   4   1        126.21        101.85        12.53 o                         
  -7   4   1         68.02         78.01         6.84 o                         
  -6   4   1         14.80         20.72         3.77 o                         
  -5   4   1         16.15         23.45         3.82 o                         
  -4   4   1       1284.69       1207.34        16.64 o                         
  -3   4   1        345.70        346.30         8.99 o                         
  -2   4   1        974.25       1007.39        14.89 o                         
  -1   4   1       1487.81       1737.49        18.49 o                         
   0   4   1         81.20         77.33         4.06 o                         
   1   4   1          7.13         11.46         2.34 o                         
   2   4   1         20.20         14.84         2.94 o                         
   3   4   1       2088.91       2109.11        34.29 o                         
   4   4   1        260.24        287.92        16.74 o                         
   5   4   1        482.22        486.49        14.53 o                         
   6   4   1          0.87          4.51         4.06 o                         
   7   4   1         41.60         60.29         6.92 o                         
   8   4   1         54.84         67.18        17.64 o                         
   9   4   1         24.59         45.62        14.50 o                         
  -8   5   1         67.87         95.43        11.60 o                         
  -7   5   1       1235.57       1171.81        24.17 o                         
  -6   5   1        563.32        536.75        14.79 o                         
  -5   5   1          0.08          9.77         3.21 o                         
  -4   5   1         97.09        101.49         6.04 o                         
  -3   5   1        131.25        146.40         6.35 o                         
  -2   5   1        343.19        277.97         8.54 o                         
  -1   5   1        683.78        741.90        14.17 o                         
   0   5   1        260.25        216.20         7.34 o                         
   1   5   1        441.98        445.64        11.88 o                         
   2   5   1          2.81          9.13         3.08 o                         
   3   5   1        284.17        292.62        11.83 o                         
   4   5   1        203.84        192.86        10.93 o                         
   5   5   1        332.25        367.68        17.82 o                         
   6   5   1          0.70         24.48         6.07 o                         
   7   5   1         31.09         50.37         6.72 o                         
   8   5   1        188.90        176.96        14.98 o                         
   9   5   1         22.10         70.61        29.39 o                         
  -8   6   1          3.89         41.48        12.13 o                         
  -7   6   1       2340.24       2264.05        51.80 o                         
  -6   6   1         14.66         22.01         5.10 o                         
  -5   6   1          3.03         18.73         6.30 o                         
  -4   6   1         14.73         17.53         3.71 o                         
  -3   6   1        534.88        515.93        17.88 o                         
  -2   6   1        591.27        644.99        14.79 o                         
  -1   6   1          0.23          4.21         2.74 o                         
   0   6   1        891.15        874.06        17.03 o                         
   1   6   1        288.04        265.23        10.15 o                         
   2   6   1        117.54        114.55         6.94 o                         
   3   6   1        171.14        162.85         8.50 o                         
   4   6   1        325.70        315.22        11.84 o                         
   5   6   1          0.00          7.06         4.13 o                         
   6   6   1        117.80        139.37         9.39 o                         
   7   6   1         68.18         75.51         8.89 o                         
   8   6   1          0.02         54.90        23.48 o                         
  -7   7   1          2.30         33.88        11.33 o                         
  -6   7   1          2.30         13.63         4.98 o                         
  -5   7   1         45.03         47.02         5.80 o                         
  -4   7   1         35.16         42.41         4.48 o                         
  -3   7   1         67.92         77.00         5.83 o                         
  -2   7   1        283.04        291.13         9.49 o                         
  -1   7   1         29.47         28.11         4.23 o                         
   0   7   1         10.40         23.13         4.07 o                         
   1   7   1          0.28         12.42         4.05 o                         
   2   7   1         20.17         23.71         6.03 o                         
   3   7   1        675.60        654.01        17.84 o                         
   4   7   1       2267.88       2238.81        40.58 o                         
   5   7   1        743.35        683.36        19.02 o                         
   6   7   1        173.45        170.20        13.41 o                         
   7   7   1         26.56         40.30         8.04 o                         
   8   7   1          5.81         53.59        19.79 o                         
  -6   8   1         46.36         55.98         8.78 o                         
  -5   8   1        255.01        244.53        17.01 o                         
  -4   8   1         34.31         36.23         6.71 o                         
  -3   8   1        203.80        181.98         8.87 o                         
  -2   8   1       1330.45       1275.06        23.89 o                         
  -1   8   1          8.15         25.85         4.81 o                         
   0   8   1        132.41        155.90         9.99 o                         
   1   8   1        460.11        419.43        15.83 o                         
   2   8   1        207.87        208.52        11.62 o                         
   3   8   1         67.35         64.12         8.28 o                         
   4   8   1        589.24        593.80        18.74 o                         
   5   8   1          3.44         14.37         7.81 o                         
   6   8   1         29.49         60.12        11.34 o                         
   7   8   1         86.96         80.41        11.53 o                         
  -5   9   1        122.37        163.88        16.76 o                         
  -4   9   1          8.01         20.30         5.55 o                         
  -3   9   1          2.78         15.77         5.60 o                         
  -2   9   1        193.58        178.33        12.57 o                         
  -1   9   1          3.25         20.82         4.94 o                         
   0   9   1        506.57        443.75        17.51 o                         
   1   9   1          0.73         30.87         6.30 o                         
   2   9   1        186.74        173.06        11.24 o                         
   3   9   1        278.51        246.88        13.98 o                         
   4   9   1        174.56        183.43        13.86 o                         
   5   9   1          2.12         32.36         9.57 o                         
   6   9   1          2.81         26.57        15.50 o                         
  -4  10   1          0.66         25.38        10.96 o                         
  -3  10   1         90.53         98.14        12.55 o                         
  -2  10   1          7.87         35.78         7.19 o                         
  -1  10   1        302.66        272.72        15.27 o                         
   0  10   1         42.31         50.51         7.99 o                         
   1  10   1         60.59         79.21        11.92 o                         
   2  10   1        200.54        216.84        15.22 o                         
   3  10   1          1.55         55.04        13.65 o                         
   4  10   1         10.00         27.00         7.61 o                         
   5  10   1         29.11         42.16         9.99 o                         
  -2  11   1         64.10         87.84        22.13 o                         
  -1  11   1          0.87         30.76         8.42 o                         
   0  11   1        366.49        344.30        28.38 o                         
   1  11   1        136.74        170.82        16.37 o                         
   2  11   1         85.85        107.68        14.22 o                         
   3  11   1         61.93         83.51        11.94 o                         
   4  11   1          2.13         31.72        10.78 o                         
  -3 -11   2         86.75         81.30        11.70 o                         
  -2 -11   2         27.60         46.96        12.26 o                         
  -1 -11   2        141.46        150.79        24.21 o                         
   0 -11   2          8.20         25.74        10.79 o                         
   1 -11   2         33.19         64.11        16.72 o                         
   2 -11   2        109.56        160.53        28.27 o                         
  -5 -10   2        105.04        112.59        15.57 o                         
  -4 -10   2        101.52        126.68        21.11 o                         
  -3 -10   2          0.15         24.32         7.59 o                         
  -2 -10   2        225.51        236.04        11.82 o                         
  -1 -10   2          0.15         25.73         4.95 o                         
   0 -10   2        390.25        315.66        25.41 o                         
   1 -10   2        117.31        103.65        12.04 o                         
   2 -10   2         23.96         33.92         8.57 o                         
   3 -10   2         30.21         53.07         9.58 o                         
   4 -10   2         18.34         30.01        16.05 o                         
  -6  -9   2        110.75        114.22        23.46 o                         
  -5  -9   2         14.45         39.29        10.92 o                         
  -4  -9   2        150.43        151.69        12.79 o                         
  -3  -9   2         73.53         79.40         8.13 o                         
  -2  -9   2          5.35         15.08         4.28 o                         
  -1  -9   2         19.47         21.14         4.18 o                         
   0  -9   2          4.38         14.83         2.91 o                         
   1  -9   2          8.16         21.52         6.43 o                         
   2  -9   2        267.21        244.78        15.33 o                         
   3  -9   2         51.56         60.53         9.02 o                         
   4  -9   2         84.99         83.52         9.82 o                         
   5  -9   2         16.39         24.49         6.43 o                         
  -7  -8   2        770.59        712.26        46.15 o                         
  -6  -8   2         35.92         43.62        24.80 o                         
  -5  -8   2         39.27         58.39         9.10 o                         
  -4  -8   2          2.91         12.57         4.51 o                         
  -3  -8   2          0.53         14.76         4.36 o                         
  -2  -8   2         62.05         55.48         6.57 o                         
  -1  -8   2        463.33        452.64        14.33 o                         
   0  -8   2         57.32         57.09         5.64 o                         
   1  -8   2          9.30         30.56         5.48 o                         
   2  -8   2         24.77         41.96         7.25 o                         
   3  -8   2        475.75        483.99        16.31 o                         
   4  -8   2          0.24         19.90         6.06 o                         
   5  -8   2        437.26        418.26        12.58 o                         
   6  -8   2         29.97         46.13         9.17 o                         
  -7  -7   2       1053.42       1061.15        43.80 o                         
  -6  -7   2        245.48        232.87        49.18 o                         
  -5  -7   2        344.24        318.85        15.23 o                         
  -4  -7   2         47.03         55.19         6.62 o                         
  -3  -7   2        310.90        301.86        11.54 o                         
  -2  -7   2        854.99        839.81        20.58 o                         
  -1  -7   2         19.53         24.76         3.81 o                         
   0  -7   2        796.98        786.05        19.87 o                         
   1  -7   2        177.27        170.23        10.03 o                         
   2  -7   2        134.25        145.40         9.06 o                         
   3  -7   2        111.48        111.73         8.26 o                         
   4  -7   2        146.78        123.58         7.88 o                         
   5  -7   2        354.08        360.66        16.94 o                         
   6  -7   2         77.58         50.78        17.56 o                         
   7  -7   2        199.74        186.55        39.41 o                         
  -8  -6   2        536.01        531.54        31.84 o                         
  -7  -6   2         55.94         67.66        13.51 o                         
  -6  -6   2         37.62         37.57        13.19 o                         
  -5  -6   2        169.36        172.28        11.84 o                         
  -4  -6   2         25.46         34.63         6.96 o                         
  -3  -6   2         63.66         73.06         7.72 o                         
  -2  -6   2         82.06         91.92         6.86 o                         
  -1  -6   2         80.32         74.51         5.96 o                         
   0  -6   2        321.96        306.83         9.30 o                         
   1  -6   2         10.25         13.74         4.20 o                         
   2  -6   2          9.92         19.77         3.81 o                         
   3  -6   2       1079.82       1069.74        19.56 o                         
   4  -6   2         28.87         37.66         6.50 o                         
   5  -6   2        239.31        248.28         9.85 o                         
   6  -6   2          3.77         25.94         5.39 o                         
   7  -6   2          2.37         18.30         8.14 o                         
   8  -6   2          0.65         56.36        20.72 o                         
  -9  -5   2        106.17        177.82        36.66 o                         
  -8  -5   2          1.92         28.99        21.14 o                         
  -7  -5   2         32.88         48.67         8.92 o                         
  -6  -5   2         11.98         24.25         5.46 o                         
  -5  -5   2        687.52        658.05        20.73 o                         
  -4  -5   2        530.58        519.04        17.21 o                         
  -3  -5   2       1768.54       1777.70        28.96 o                         
  -2  -5   2        118.98        122.11         8.26 o                         
  -1  -5   2       1115.09       1242.65        20.45 o                         
   0  -5   2        311.10        356.05         9.08 o                         
   1  -5   2        741.24        717.72        15.09 o                         
   2  -5   2        184.85        197.62         7.84 o                         
   3  -5   2         32.85         43.42         4.66 o                         
   4  -5   2          0.10         10.35         2.04 o                         
   5  -5   2         53.45         39.37         6.04 o                         
   6  -5   2        175.39        165.04         9.75 o                         
   7  -5   2        133.68        136.60         9.86 o                         
   8  -5   2        329.28        330.24        21.58 o                         
  -9  -4   2         81.30        105.12        30.18 o                         
  -8  -4   2         91.89         91.65        11.45 o                         
  -7  -4   2          2.90         24.16         5.54 o                         
  -6  -4   2        163.28        166.72         9.66 o                         
  -5  -4   2         18.52         28.74         4.41 o                         
  -4  -4   2         63.93         62.69         5.85 o                         
  -3  -4   2         24.01         26.53         4.11 o                         
  -2  -4   2        177.44        159.87         9.95 o                         
  -1  -4   2        782.61        850.04        14.38 o                         
   0  -4   2       1424.94       1459.31        14.77 o                         
   1  -4   2        247.23        227.72         7.71 o                         
   2  -4   2          0.91          4.86         2.01 o                         
   3  -4   2        374.26        343.42         7.68 o                         
   4  -4   2        459.46        420.70        19.93 o                         
   5  -4   2          7.84         13.64         3.49 o                         
   6  -4   2         36.96         48.36         5.27 o                         
   7  -4   2          0.89         16.25         4.76 o                         
   8  -4   2         37.84         48.02         8.58 o                         
  -9  -3   2         76.58         44.71        11.02 o                         
  -8  -3   2         76.75         80.91        10.59 o                         
  -7  -3   2       1103.91       1122.16        24.49 o                         
  -6  -3   2         40.14         59.09         5.30 o                         
  -5  -3   2        134.23        135.66         6.87 o                         
  -4  -3   2        690.26        609.26        14.42 o                         
  -3  -3   2        373.13        373.04        10.42 o                         
  -2  -3   2         82.79         94.62         5.01 o                         
  -1  -3   2          2.46          4.20         1.50 o                         
   0  -3   2       3408.37       3385.77        22.12 o                         
   1  -3   2        116.37         99.11         4.01 o                         
   2  -3   2        448.46        420.56         6.85 o                         
   3  -3   2        403.14        400.06        11.16 o                         
   4  -3   2         82.26         97.71         5.16 o                         
   5  -3   2          1.32          7.52         2.83 o                         
   6  -3   2        574.75        573.70        17.66 o                         
   7  -3   2         11.98         29.87         5.42 o                         
   8  -3   2        619.01        588.28        17.95 o                         
   9  -3   2         42.93         66.49        12.93 o                         
  -9  -2   2         77.76         76.21        12.61 o                         
  -8  -2   2          0.66         18.32         7.41 o                         
  -7  -2   2         69.14         84.56         6.59 o                         
  -6  -2   2        330.36        317.08        11.64 o                         
  -5  -2   2        289.25        281.75         9.25 o                         
  -4  -2   2        215.27        210.86         7.29 o                         
  -3  -2   2        999.50       1006.29        15.97 o                         
  -2  -2   2        176.09        154.29         5.73 o                         
  -1  -2   2        175.98        167.47         5.71 o                         
   0  -2   2         47.79         36.19         1.98 o                         
   1  -2   2       5641.78       5605.34        30.37 o                         
   2  -2   2        459.30        459.52         7.96 o                         
   3  -2   2       1247.72       1335.19        15.84 o                         
   4  -2   2       1532.34       1756.93        21.56 o                         
   5  -2   2          9.56         12.12         3.14 o                         
   6  -2   2          0.42          7.43         3.59 o                         
   7  -2   2         17.15         32.98         5.91 o                         
   8  -2   2        295.15        285.98        16.08 o                         
   9  -2   2        161.03        137.42        13.15 o                         
  -9  -1   2          1.42         34.61         9.10 o                         
  -8  -1   2        108.02        131.09         9.02 o                         
  -7  -1   2        118.75        129.79         7.52 o                         
  -6  -1   2          6.72         12.57         3.17 o                         
  -5  -1   2          7.57          7.63         2.65 o                         
  -4  -1   2          4.82          3.87         1.97 o                         
  -3  -1   2        152.34        129.41         5.00 o                         
  -2  -1   2       6003.27       6070.39        30.37 o                         
  -1  -1   2       3408.64       3332.74        18.14 o                         
   0  -1   2        128.43        152.69         2.91 o                         
   1  -1   2       1261.19       1255.39         9.04 o                         
   2  -1   2          0.39          2.20         0.99 o                         
   3  -1   2       1339.60       1210.38        14.29 o                         
   4  -1   2       2241.27       2366.69        23.77 o                         
   5  -1   2         30.11         30.84         3.72 o                         
   6  -1   2        218.31        217.93         8.66 o                         
   7  -1   2         58.39         68.79         6.21 o                         
   8  -1   2          7.53         25.12         5.48 o                         
   9  -1   2         91.98         92.71        11.71 o                         
  -9   0   2         10.53         37.61        19.14 o                         
  -8   0   2        211.86        198.43        10.29 o                         
  -7   0   2          6.08         15.79         3.89 o                         
  -6   0   2         49.85         47.12         4.07 o                         
  -5   0   2          6.57          6.56         2.13 o                         
  -4   0   2         64.51         46.40         3.95 o                         
  -3   0   2         80.96         80.41         3.43 o                         
  -2   0   2      55140.30      56026.82       103.94 o                         
  -1   0   2         40.69         31.06         1.85 o                         
   0   0   2        214.57        241.70         8.87 o                         
   1   0   2        376.94        311.10         6.08 o                         
   2   0   2       1081.77       1207.18        13.46 o                         
   3   0   2        324.48        317.94         5.95 o                         
   4   0   2          0.29          2.51         1.22 o                         
   5   0   2        461.43        426.85         9.40 o                         
   6   0   2         30.81         37.81         4.31 o                         
   7   0   2         46.41         52.89         4.40 o                         
   8   0   2        139.91        124.15         6.77 o                         
   9   0   2          0.05         18.06         7.61 o                         
  -9   1   2         44.30         62.85        11.12 o                         
  -8   1   2        126.68        142.66         8.41 o                         
  -7   1   2          1.11          9.24         3.51 o                         
  -6   1   2        156.70        151.55         7.76 o                         
  -5   1   2         10.60         17.54         3.19 o                         
  -4   1   2          0.04          1.35         1.59 o                         
  -3   1   2        377.91        346.43         7.27 o                         
  -2   1   2       2054.40       2128.53        15.59 o                         
  -1   1   2          0.45          2.35         1.24 o                         
   0   1   2        398.62        442.95         7.69 o                         
   1   1   2       1120.92       1202.90        23.11 o                         
   2   1   2        495.27        439.90        13.58 o                         
   3   1   2       1266.33       1252.57        22.09 o                         
   4   1   2        301.20        267.54         6.63 o                         
   5   1   2         51.42         60.75         3.91 o                         
   6   1   2          0.06          7.93         3.26 o                         
   7   1   2         29.90         34.35         4.64 o                         
   8   1   2        589.23        551.63        18.23 o                         
   9   1   2        843.25        811.70        32.99 o                         
  -9   2   2         27.45         48.74         8.67 o                         
  -8   2   2        164.47        160.90         8.56 o                         
  -7   2   2        213.12        202.67         8.77 o                         
  -6   2   2         20.16         32.03         3.89 o                         
  -5   2   2        280.07        268.69         7.99 o                         
  -4   2   2        242.77        221.42         6.55 o                         
  -3   2   2         25.64         15.31         2.28 o                         
  -2   2   2        264.95        225.36         9.83 o                         
  -1   2   2        130.69        154.08         4.75 o                         
   0   2   2       1342.61       1381.31        16.78 o                         
   1   2   2       2195.81       2167.94        15.73 o                         
   2   2   2       1501.49       1516.16        21.67 o                         
   3   2   2       3522.04       3575.09        26.32 o                         
   4   2   2         12.36          8.61         2.95 o                         
   5   2   2        480.39        478.81        12.41 o                         
   6   2   2        190.98        186.48         8.68 o                         
   7   2   2         80.40         82.30         6.80 o                         
   8   2   2         32.94         41.59         6.33 o                         
   9   2   2        833.15        857.50        58.67 o                         
  -9   3   2          2.54         40.39        13.53 o                         
  -8   3   2        402.44        397.86        20.83 o                         
  -7   3   2          7.78         30.37         5.06 o                         
  -6   3   2         14.52         18.74         3.90 o                         
  -5   3   2         30.91         32.39         3.76 o                         
  -4   3   2          1.04          4.95         2.10 o                         
  -3   3   2         16.06         17.98         2.64 o                         
  -2   3   2       2866.39       2867.89        23.85 o                         
  -1   3   2       1134.39       1004.36        14.63 o                         
   0   3   2       4354.86       4272.74        36.26 o                         
   1   3   2        447.76        432.67         9.35 o                         
   2   3   2         26.24         34.66         3.54 o                         
   3   3   2        652.05        755.47        19.59 o                         
   4   3   2        192.24        191.00         7.16 o                         
   5   3   2        861.45        913.90        17.15 o                         
   6   3   2         41.81         45.15         4.98 o                         
   7   3   2         47.03         63.38         6.52 o                         
   8   3   2         84.25         76.75         7.76 o                         
   9   3   2        268.82        314.19        39.19 o                         
  -8   4   2          3.77         18.77         5.95 o                         
  -7   4   2        163.88        162.98         9.37 o                         
  -6   4   2         76.41         86.22         7.29 o                         
  -5   4   2         12.73         26.81         3.82 o                         
  -4   4   2         88.32         91.60         5.20 o                         
  -3   4   2        155.82        152.70         8.41 o                         
  -2   4   2        434.18        400.04         9.64 o                         
  -1   4   2        937.30        911.35        15.35 o                         
   0   4   2       3424.79       3431.38        27.12 o                         
   1   4   2        286.86        248.15         6.89 o                         
   2   4   2        243.85        206.71         9.95 o                         
   3   4   2          5.39         14.94         2.69 o                         
   4   4   2        411.14        384.21        13.78 o                         
   5   4   2          2.57          8.47         3.27 o                         
   6   4   2        279.50        303.10        11.57 o                         
   7   4   2        270.41        272.53        12.13 o                         
   8   4   2          4.15         22.85         6.34 o                         
   9   4   2         22.72         57.94        22.18 o                         
  -8   5   2          0.42         24.19         6.41 o                         
  -7   5   2        149.14        158.58        10.72 o                         
  -6   5   2         12.71         31.77         5.12 o                         
  -5   5   2        228.50        244.34         9.05 o                         
  -4   5   2         13.38          8.37         4.37 o                         
  -3   5   2        506.21        543.95        13.96 o                         
  -2   5   2        170.21        162.54         7.63 o                         
  -1   5   2       1208.40       1250.25        18.42 o                         
   0   5   2         80.30        102.67         5.69 o                         
   1   5   2         86.68         81.07         5.12 o                         
   2   5   2         28.36         27.92         3.82 o                         
   3   5   2        129.05        135.77         7.60 o                         
   4   5   2        143.07        167.15         7.57 o                         
   5   5   2        563.63        583.28        12.22 o                         
   6   5   2        132.03        153.37         8.33 o                         
   7   5   2         61.88         58.20         6.60 o                         
   8   5   2         49.67         49.22        16.75 o                         
   9   5   2         24.43         55.57        24.38 o                         
  -8   6   2         34.44         57.19        13.54 o                         
  -7   6   2        116.03        115.26         9.68 o                         
  -6   6   2         73.48         94.40         8.17 o                         
  -5   6   2        230.05        208.61         8.42 o                         
  -4   6   2        109.92        125.11         6.92 o                         
  -3   6   2         56.23         60.94         5.82 o                         
  -2   6   2        114.38        105.81         6.42 o                         
  -1   6   2        552.53        553.73        13.40 o                         
   0   6   2        231.64        213.24         8.87 o                         
   1   6   2        111.41        112.05         6.01 o                         
   2   6   2         40.94         45.53         5.42 o                         
   3   6   2        287.56        280.13        10.66 o                         
   4   6   2       2310.33       2198.08        29.47 o                         
   5   6   2         38.13         44.86         5.24 o                         
   6   6   2          0.69         13.22         3.70 o                         
   7   6   2        253.65        225.87        14.65 o                         
   8   6   2         83.78        101.12        26.15 o                         
  -7   7   2         29.58         38.06         8.39 o                         
  -6   7   2         66.01         69.14         7.85 o                         
  -5   7   2         31.00         46.91         5.58 o                         
  -4   7   2         52.68         64.96         5.61 o                         
  -3   7   2        109.97         97.17         6.17 o                         
  -2   7   2         47.96         51.59         5.13 o                         
  -1   7   2        101.11        107.67         9.39 o                         
   0   7   2        144.81        165.21         8.51 o                         
   1   7   2         11.36         15.37         4.18 o                         
   2   7   2        264.73        260.98        11.99 o                         
   3   7   2       1715.11       1684.42        30.13 o                         
   4   7   2          0.18         21.04         5.04 o                         
   5   7   2         37.68         48.97         8.25 o                         
   6   7   2         57.38         54.02         5.83 o                         
   7   7   2         45.39         52.03         9.38 o                         
   8   7   2         20.50         60.36        17.06 o                         
  -6   8   2          1.95         26.40         7.99 o                         
  -5   8   2        114.10        117.90         8.69 o                         
  -4   8   2        149.04        148.33        11.02 o                         
  -3   8   2        178.97        170.41        11.14 o                         
  -2   8   2        212.33        199.43        10.47 o                         
  -1   8   2        167.78        156.25         9.18 o                         
   0   8   2        277.11        276.94        11.92 o                         
   1   8   2         79.44         74.37         7.61 o                         
   2   8   2        161.94        166.12        11.64 o                         
   3   8   2        793.08        756.31        21.85 o                         
   4   8   2          3.34         15.67         4.50 o                         
   5   8   2         29.95         34.12         6.60 o                         
   6   8   2        766.90        685.90        26.89 o                         
   7   8   2          0.98         37.28        15.46 o                         
  -5   9   2        156.64        152.19        17.23 o                         
  -4   9   2         61.91         78.89         7.55 o                         
  -3   9   2         34.71         59.26         8.58 o                         
  -2   9   2        151.71        151.80        10.29 o                         
  -1   9   2         11.30         28.90         5.87 o                         
   0   9   2         32.83         42.81         6.90 o                         
   1   9   2        583.34        620.48        22.99 o                         
   2   9   2          1.18         13.74         5.13 o                         
   3   9   2         30.31         47.85         8.36 o                         
   4   9   2        315.62        281.72        16.46 o                         
   5   9   2         30.04         42.67        11.20 o                         
   6   9   2         45.11         67.65         9.13 o                         
  -4  10   2        248.56        263.74        22.18 o                         
  -3  10   2        178.22        152.83        13.84 o                         
  -2  10   2         26.38         54.89        12.42 o                         
  -1  10   2         24.44         36.81         8.09 o                         
   0  10   2         44.68         60.62        10.43 o                         
   1  10   2          0.88         20.71         8.72 o                         
   2  10   2          0.91         27.54         9.04 o                         
   3  10   2        264.42        252.34        16.48 o                         
   4  10   2          0.02         29.05         8.42 o                         
   5  10   2         17.53         41.46         9.25 o                         
  -2  11   2         12.06         56.87        20.21 o                         
  -1  11   2         87.30        126.22        21.68 o                         
   0  11   2         93.51        110.36        13.30 o                         
   1  11   2        223.22        228.55        18.64 o                         
   2  11   2        106.92        126.01        15.03 o                         
   3  11   2        240.30        318.13        22.12 o                         
  -3 -11   3         21.58         24.47         8.73 o                         
  -2 -11   3          1.43         41.69        14.42 o                         
  -1 -11   3          1.97         32.83        16.10 o                         
   0 -11   3        197.45        275.15        41.05 o                         
   1 -11   3        139.93        183.45        28.27 o                         
   2 -11   3        238.16        291.22        36.82 o                         
  -5 -10   3         97.70        115.79        16.24 o                         
  -4 -10   3         10.25         30.00         9.15 o                         
  -3 -10   3        174.93        159.54        11.08 o                         
  -2 -10   3          1.87         27.04         5.96 o                         
  -1 -10   3        154.00        137.56         8.17 o                         
   0 -10   3         46.54         84.23        12.34 o                         
   1 -10   3         34.56         55.17         9.94 o                         
   2 -10   3         51.66         81.34        10.82 o                         
   3 -10   3        127.63        126.46        19.14 o                         
   4 -10   3        130.32        137.90        26.24 o                         
  -6  -9   3        102.94        112.57        15.08 o                         
  -5  -9   3        104.09        115.19        14.42 o                         
  -4  -9   3         54.11         62.30        10.78 o                         
  -3  -9   3          0.36         31.44         6.75 o                         
  -2  -9   3       1177.08       1047.41        28.42 o                         
  -1  -9   3          7.64         24.86         5.77 o                         
   0  -9   3        148.57        101.09        13.22 o                         
   1  -9   3        332.98        358.06        16.67 o                         
   2  -9   3          1.44         22.39         8.10 o                         
   3  -9   3        161.45        177.21        18.53 o                         
   4  -9   3          1.48          8.16         8.43 o                         
   5  -9   3         70.62        121.85        25.34 o                         
  -7  -8   3          0.49         50.39        21.28 o                         
  -6  -8   3         49.59         51.50        15.43 o                         
  -5  -8   3        230.20        220.86        18.55 o                         
  -4  -8   3         19.87         37.89         6.44 o                         
  -3  -8   3          7.64         18.32         4.97 o                         
  -2  -8   3        165.83        168.54         9.11 o                         
  -1  -8   3        352.45        300.96        10.07 o                         
   0  -8   3        150.37        151.70        12.22 o                         
   1  -8   3        107.25        120.03         9.61 o                         
   2  -8   3         78.76         82.11         8.38 o                         
   3  -8   3         25.02         52.82         7.30 o                         
   4  -8   3        131.92        138.70        10.38 o                         
   5  -8   3          0.02         14.18         3.37 o                         
   6  -8   3        221.25        207.88        28.94 o                         
  -7  -7   3         35.59         51.25        18.05 o                         
  -6  -7   3         15.72         30.12        17.34 o                         
  -5  -7   3        474.04        455.92        18.00 o                         
  -4  -7   3         30.41         40.17         6.23 o                         
  -3  -7   3         36.87         46.88         5.31 o                         
  -2  -7   3         81.17         93.00         6.61 o                         
  -1  -7   3         14.57         16.34         3.93 o                         
   0  -7   3         35.29         37.54         3.41 o                         
   1  -7   3         24.25         35.26         5.56 o                         
   2  -7   3          9.31         16.66         4.56 o                         
   3  -7   3         75.38         68.76         7.07 o                         
   4  -7   3        226.89        227.93         8.29 o                         
   5  -7   3        459.05        394.02        22.20 o                         
   6  -7   3        142.39        145.73        32.15 o                         
   7  -7   3          4.92         33.00        17.34 o                         
  -8  -6   3        189.01        175.86        42.03 o                         
  -7  -6   3          4.91         39.80        21.48 o                         
  -6  -6   3          1.78         28.27         8.58 o                         
  -5  -6   3        204.51        208.35        13.27 o                         
  -4  -6   3        153.28        179.11        11.22 o                         
  -3  -6   3        264.21        254.17        11.42 o                         
  -2  -6   3         26.10         60.93         6.63 o                         
  -1  -6   3        203.42        214.47         8.06 o                         
   0  -6   3         96.78         96.43         9.16 o                         
   1  -6   3        261.72        253.84        14.48 o                         
   2  -6   3        120.30        128.25         7.09 o                         
   3  -6   3       5926.01       5970.73        44.37 o                         
   4  -6   3          3.45          9.59         2.82 o                         
   5  -6   3          0.00          5.86         1.78 o                         
   6  -6   3          0.39         16.49         4.01 o                         
   7  -6   3         85.38         91.06        11.77 o                         
  -8  -5   3        290.07        258.12        24.44 o                         
  -7  -5   3         42.99         70.73        19.92 o                         
  -6  -5   3          0.00         19.49         5.30 o                         
  -5  -5   3        245.31        246.68        13.35 o                         
  -4  -5   3        180.78        203.18        13.83 o                         
  -3  -5   3         56.34         87.22         6.88 o                         
  -2  -5   3        118.46        161.28         7.95 o                         
  -1  -5   3          0.34          7.69         2.25 o                         
   0  -5   3         30.50         30.50         3.73 o                         
   1  -5   3         28.40         36.58         4.45 o                         
   2  -5   3        212.43        208.07         7.96 o                         
   3  -5   3       1050.35       1081.17        18.26 o                         
   4  -5   3          9.26          8.97         3.79 o                         
   5  -5   3        208.16        217.45         8.10 o                         
   6  -5   3        649.03        623.85        23.38 o                         
   7  -5   3         17.66         45.80         6.94 o                         
   8  -5   3        105.24        134.29        24.55 o                         
  -9  -4   3         91.74         67.34        28.89 o                         
  -8  -4   3         26.06         39.30        12.02 o                         
  -7  -4   3         21.39         34.74         7.91 o                         
  -6  -4   3         10.73         17.13         4.22 o                         
  -5  -4   3        636.80        639.68        17.53 o                         
  -4  -4   3         26.31         32.97         4.28 o                         
  -3  -4   3        231.59        292.19        10.28 o                         
  -2  -4   3        761.07        713.09        14.37 o                         
  -1  -4   3        130.05        119.18         5.15 o                         
   0  -4   3        786.87        775.37        11.56 o                         
   1  -4   3        863.62        866.34        14.51 o                         
   2  -4   3        147.71        135.15         5.58 o                         
   3  -4   3        453.50        430.30        12.41 o                         
   4  -4   3          5.01          7.77         2.07 o                         
   5  -4   3         62.60         67.88         5.86 o                         
   6  -4   3        199.73        217.06         9.15 o                         
   7  -4   3        252.11        234.52        10.55 o                         
   8  -4   3        106.50        110.79        10.08 o                         
  -9  -3   3         16.32         40.09        21.90 o                         
  -8  -3   3        161.56        173.20        18.36 o                         
  -7  -3   3        261.74        271.00        11.48 o                         
  -6  -3   3          4.41         13.26         3.74 o                         
  -5  -3   3        105.35        100.69         6.45 o                         
  -4  -3   3          9.99          9.30         3.50 o                         
  -3  -3   3       1338.32       1349.27        20.33 o                         
  -2  -3   3        143.12        138.26         6.06 o                         
  -1  -3   3        119.17        111.76         4.79 o                         
   0  -3   3        175.16        185.61         4.90 o                         
   1  -3   3         71.27         59.52         3.11 o                         
   2  -3   3          2.19          3.02         1.87 o                         
   3  -3   3        944.59        872.41        15.94 o                         
   4  -3   3        656.39        710.27        12.56 o                         
   5  -3   3        382.78        409.51        10.97 o                         
   6  -3   3          5.63         21.94         4.42 o                         
   7  -3   3         11.26         28.10         5.47 o                         
   8  -3   3         14.36         36.30         6.48 o                         
   9  -3   3         69.52         70.08        13.46 o                         
  -9  -2   3        214.85        172.29        48.14 o                         
  -8  -2   3        228.92        256.43        14.00 o                         
  -7  -2   3          7.73         21.78         4.84 o                         
  -6  -2   3         20.59         30.48         4.47 o                         
  -5  -2   3         65.54         66.41         5.20 o                         
  -4  -2   3        819.60        798.91        14.69 o                         
  -3  -2   3         86.93         92.76         5.31 o                         
  -2  -2   3       2424.86       2376.83        25.96 o                         
  -1  -2   3        284.08        287.23         6.29 o                         
   0  -2   3         67.50         56.98         2.61 o                         
   1  -2   3         48.09         32.97         1.92 o                         
   2  -2   3        156.94        137.33         3.53 o                         
   3  -2   3        516.27        444.94         9.47 o                         
   4  -2   3        149.12        136.03         6.42 o                         
   5  -2   3        655.46        675.16        14.90 o                         
   6  -2   3        306.11        321.38        10.69 o                         
   7  -2   3         16.53         32.23         5.71 o                         
   8  -2   3         41.28         52.54         6.40 o                         
   9  -2   3         17.28         35.80         9.05 o                         
  -9  -1   3        232.74        202.00        19.79 o                         
  -8  -1   3        206.61        198.46        12.50 o                         
  -7  -1   3        491.32        502.62        14.62 o                         
  -6  -1   3        445.48        434.18        12.54 o                         
  -5  -1   3         30.16         43.05         4.28 o                         
  -4  -1   3       1519.33       1573.48        19.78 o                         
  -3  -1   3          0.13          7.41         1.99 o                         
  -2  -1   3        138.14        157.95         5.25 o                         
  -1  -1   3        141.27        147.86         4.76 o                         
   0  -1   3       3483.11       3409.65        21.71 o                         
   1  -1   3        114.27        102.72         3.42 o                         
   2  -1   3        739.41        765.92        11.29 o                         
   3  -1   3        376.12        435.22         7.69 o                         
   4  -1   3       1667.76       1720.43        20.97 o                         
   5  -1   3        133.06        142.47         6.84 o                         
   6  -1   3          1.97          7.24         3.13 o                         
   7  -1   3          0.77         15.86         3.82 o                         
   8  -1   3         40.29         48.00         5.82 o                         
   9  -1   3        105.31        111.10        11.28 o                         
  -9   0   3          0.73         24.49         8.24 o                         
  -8   0   3          3.69         29.00         6.91 o                         
  -7   0   3         42.16         57.00         5.68 o                         
  -6   0   3        144.90        150.76         8.21 o                         
  -5   0   3         63.52         53.53         5.10 o                         
  -4   0   3        181.92        188.66         6.40 o                         
  -3   0   3        219.16        196.28         5.92 o                         
  -2   0   3        245.52        225.42        10.33 o                         
  -1   0   3       1779.12       1762.65        19.30 o                         
   0   0   3        663.35        704.49        10.48 o                         
   1   0   3       2324.28       2389.95        27.67 o                         
   2   0   3          0.89          5.22         1.16 o                         
   3   0   3        248.74        231.97         8.74 o                         
   4   0   3        232.60        236.34         5.91 o                         
   5   0   3         72.31         71.09         3.96 o                         
   6   0   3        158.03        152.06         6.07 o                         
   7   0   3          0.05          3.49         2.58 o                         
   8   0   3         47.85         43.74         7.36 o                         
   9   0   3       1610.34       1534.78        48.51 o                         
  -9   1   3         51.22         68.29        12.42 o                         
  -8   1   3        276.35        273.79        13.52 o                         
  -7   1   3        257.60        271.97        10.64 o                         
  -6   1   3        208.58        224.49         9.82 o                         
  -5   1   3        406.62        377.87        11.49 o                         
  -4   1   3       3847.21       3876.08        28.27 o                         
  -3   1   3        176.48        195.59         5.91 o                         
  -2   1   3        740.17        649.02        13.88 o                         
  -1   1   3        171.53        172.10         4.78 o                         
   0   1   3       2033.50       2082.80        16.35 o                         
   1   1   3       1269.71       1311.60        13.73 o                         
   2   1   3         41.31         40.93         3.82 o                         
   3   1   3         19.83         26.62         2.10 o                         
   4   1   3        673.60        666.55         9.80 o                         
   5   1   3        194.53        196.16         6.33 o                         
   6   1   3         30.71         38.77         4.29 o                         
   7   1   3         91.77        104.78         9.03 o                         
   8   1   3        982.33        897.62        19.77 o                         
   9   1   3        190.95        185.58        42.65 o                         
  -9   2   3         35.19         42.65         9.37 o                         
  -8   2   3         10.62         36.80         6.80 o                         
  -7   2   3        209.37        205.28         9.38 o                         
  -6   2   3        158.79        156.00         7.69 o                         
  -5   2   3         84.09         96.68         5.33 o                         
  -4   2   3         83.66         88.57         4.67 o                         
  -3   2   3        199.94        182.22         7.43 o                         
  -2   2   3        381.74        338.19         7.78 o                         
  -1   2   3        142.23        153.79         5.27 o                         
   0   2   3        779.37        736.15        11.19 o                         
   1   2   3       1355.72       1461.56        20.04 o                         
   2   2   3        555.20        559.19        14.87 o                         
   3   2   3       3506.80       3847.39        51.79 o                         
   4   2   3        561.07        564.71        21.68 o                         
   5   2   3        268.54        267.07         8.32 o                         
   6   2   3        203.50        195.29         8.29 o                         
   7   2   3          2.88         14.36         4.21 o                         
   8   2   3        578.43        611.51        17.26 o                         
   9   2   3          0.04         34.80        17.96 o                         
  -9   3   3          2.56         12.08        11.69 o                         
  -8   3   3         21.50         36.45         7.88 o                         
  -7   3   3        369.18        392.11        14.41 o                         
  -6   3   3        325.12        322.25        11.13 o                         
  -5   3   3        295.63        270.16         9.49 o                         
  -4   3   3        572.16        569.05        12.43 o                         
  -3   3   3        503.42        527.87        15.21 o                         
  -2   3   3        437.43        470.09        10.55 o                         
  -1   3   3       1022.35       1038.65        14.49 o                         
   0   3   3        929.33        866.98        13.67 o                         
   1   3   3        246.12        256.87         6.42 o                         
   2   3   3          1.33          5.60         1.49 o                         
   3   3   3       1650.17       1729.58        40.93 o                         
   4   3   3         76.53         89.25         7.47 o                         
   5   3   3        183.08        172.16         7.48 o                         
   6   3   3        477.18        452.27        17.15 o                         
   7   3   3         30.97         31.42         6.37 o                         
   8   3   3          4.89         18.63         5.75 o                         
   9   3   3         91.61        135.42        28.15 o                         
  -8   4   3         66.79         65.59         9.69 o                         
  -7   4   3          0.41         29.67         6.64 o                         
  -6   4   3        346.35        348.07        11.84 o                         
  -5   4   3        406.69        384.96        11.43 o                         
  -4   4   3         12.85         17.32         2.92 o                         
  -3   4   3        671.01        752.59        15.02 o                         
  -2   4   3        624.30        563.57        12.24 o                         
  -1   4   3         12.77         12.63         2.62 o                         
   0   4   3        143.81        131.50         5.69 o                         
   1   4   3       1473.56       1425.65        17.97 o                         
   2   4   3        786.21        809.48        14.50 o                         
   3   4   3        162.42        149.82         9.13 o                         
   4   4   3          0.11          3.15         2.13 o                         
   5   4   3         10.98         15.39         3.52 o                         
   6   4   3         19.61         46.00        11.64 o                         
   7   4   3          1.23         13.39         6.36 o                         
   8   4   3        171.94        169.68        23.09 o                         
   9   4   3         38.51        109.91        27.70 o                         
  -8   5   3        379.90        341.57        18.91 o                         
  -7   5   3          2.85         39.65         7.09 o                         
  -6   5   3         62.80         73.19         6.03 o                         
  -5   5   3         90.38         88.03         6.09 o                         
  -4   5   3         55.66         43.60         4.83 o                         
  -3   5   3        471.21        473.72        12.62 o                         
  -2   5   3        117.22        131.34         6.24 o                         
  -1   5   3        157.99        179.78         8.02 o                         
   0   5   3        289.19        274.01         8.87 o                         
   1   5   3        407.39        403.66        11.03 o                         
   2   5   3         56.01         67.49         5.93 o                         
   3   5   3        272.21        257.26        13.67 o                         
   4   5   3        207.60        190.13         8.06 o                         
   5   5   3        358.01        328.12        12.40 o                         
   6   5   3        465.86        391.74        36.28 o                         
   7   5   3         61.32         60.97        12.75 o                         
   8   5   3        277.33        229.85        19.22 o                         
  -7   6   3        127.05        127.00        10.26 o                         
  -6   6   3          0.90         21.21         5.19 o                         
  -5   6   3        498.71        472.31        13.51 o                         
  -4   6   3        429.33        450.08        13.65 o                         
  -3   6   3          3.23         10.01         3.12 o                         
  -2   6   3        252.11        245.45        10.38 o                         
  -1   6   3        410.64        355.23        11.24 o                         
   0   6   3          1.17          4.17         2.89 o                         
   1   6   3        147.47        130.02         6.98 o                         
   2   6   3        327.26        320.82        11.92 o                         
   3   6   3         69.67         72.83         7.52 o                         
   4   6   3         34.13         42.09         4.53 o                         
   5   6   3         20.31         24.67         3.20 o                         
   6   6   3        109.14        104.16         8.04 o                         
   7   6   3          0.48         10.46         6.54 o                         
   8   6   3         20.56         56.65        14.76 o                         
  -7   7   3          0.25         17.49         8.31 o                         
  -6   7   3          6.05         18.91         5.41 o                         
  -5   7   3        253.29        256.24        11.66 o                         
  -4   7   3         79.53         91.82         6.77 o                         
  -3   7   3         56.95         60.62         5.32 o                         
  -2   7   3          1.51         18.16         4.11 o                         
  -1   7   3        121.91        119.38         7.05 o                         
   0   7   3          5.98         11.89         3.44 o                         
   1   7   3       1467.71       1427.40        24.20 o                         
   2   7   3       3599.03       3551.46        45.54 o                         
   3   7   3        877.87        851.67        27.66 o                         
   4   7   3        230.93        224.05        10.93 o                         
   5   7   3         94.91         95.50         6.52 o                         
   6   7   3        115.33        106.19         7.44 o                         
   7   7   3        106.79        105.17        19.57 o                         
   8   7   3         28.99         27.25        19.82 o                         
  -6   8   3         29.25         46.43         7.74 o                         
  -5   8   3         24.51         31.59         8.05 o                         
  -4   8   3        865.71        789.03        24.35 o                         
  -3   8   3         63.37        104.48         7.45 o                         
  -2   8   3         14.58         35.25         5.40 o                         
  -1   8   3        360.74        344.95        13.53 o                         
   0   8   3        180.09        184.32        10.14 o                         
   1   8   3        194.40        204.92        11.95 o                         
   2   8   3        295.31        289.90        15.30 o                         
   3   8   3        220.68        206.38        11.67 o                         
   4   8   3          8.66         22.95         5.19 o                         
   5   8   3         81.92         89.46         9.68 o                         
   6   8   3        138.67        125.20         9.53 o                         
   7   8   3         98.37        108.01        30.66 o                         
  -5   9   3          7.86         38.60         8.75 o                         
  -4   9   3         75.25         89.73         8.55 o                         
  -3   9   3          9.02         32.49         6.30 o                         
  -2   9   3        337.53        329.03        15.54 o                         
  -1   9   3         53.74         78.59         8.06 o                         
   0   9   3        101.04        107.39         8.67 o                         
   1   9   3        476.07        451.49        18.57 o                         
   2   9   3        139.97        136.84        11.97 o                         
   3   9   3         30.06         50.80         7.99 o                         
   4   9   3        144.99        116.89        12.50 o                         
   5   9   3         77.05         73.65        13.13 o                         
   6   9   3        119.82        145.52        19.28 o                         
  -4  10   3         25.16         41.04        11.92 o                         
  -3  10   3        202.74        197.34        19.42 o                         
  -2  10   3         42.25         63.99        11.41 o                         
  -1  10   3          6.26         15.97         8.08 o                         
   0  10   3        116.91        122.69        16.67 o                         
   1  10   3        165.29        190.86        20.58 o                         
   2  10   3         38.10         66.96        11.59 o                         
   3  10   3         94.11         86.80        17.54 o                         
   4  10   3        386.63        412.01        20.60 o                         
   5  10   3         40.84         82.31        16.74 o                         
  -2  11   3        371.80        321.47        21.74 o                         
  -1  11   3         97.02        119.18        14.58 o                         
   0  11   3         61.30         84.62        12.67 o                         
   1  11   3          0.01         23.98        11.12 o                         
   2  11   3          4.79         39.13        10.69 o                         
   3  11   3         55.42         88.84        14.27 o                         
  -2 -11   4         21.73         44.00        14.73 o                         
  -1 -11   4         65.28         85.35        18.71 o                         
   0 -11   4        147.05        194.48        30.80 o                         
   1 -11   4         64.34        103.60        25.11 o                         
  -4 -10   4         98.38         98.26        12.06 o                         
  -3 -10   4          3.89         30.24        11.10 o                         
  -2 -10   4         73.61         75.30         9.92 o                         
  -1 -10   4         25.48         24.92        11.20 o                         
   0 -10   4        185.70        183.95        20.09 o                         
   1 -10   4          1.97         29.87         7.61 o                         
   2 -10   4          7.10         37.47        12.12 o                         
   3 -10   4        232.87        246.40        33.78 o                         
  -6  -9   4         63.83         69.15        13.91 o                         
  -5  -9   4        161.78        170.16        17.22 o                         
  -4  -9   4          1.92         53.24         9.31 o                         
  -3  -9   4         60.56         73.92         8.44 o                         
  -2  -9   4          0.08         29.77         6.42 o                         
  -1  -9   4         17.89         30.53         3.95 o                         
   0  -9   4         73.30         82.33         9.42 o                         
   1  -9   4         43.96         51.95        12.82 o                         
   2  -9   4        148.24        160.18        12.55 o                         
   3  -9   4          0.51         22.25         7.26 o                         
   4  -9   4          9.10         55.97        18.52 o                         
   5  -9   4          2.43         11.26        10.81 o                         
  -6  -8   4          4.00         17.99        13.91 o                         
  -5  -8   4         87.17        111.08        20.32 o                         
  -4  -8   4        111.39        122.02        13.11 o                         
  -3  -8   4        527.70        525.98        16.48 o                         
  -2  -8   4          0.55         25.80         4.95 o                         
  -1  -8   4         56.69         64.34         7.40 o                         
   0  -8   4         18.56         18.44         6.22 o                         
   1  -8   4        851.18        866.03        23.51 o                         
   2  -8   4         55.13         62.85         8.41 o                         
   3  -8   4        553.11        556.08        17.46 o                         
   4  -8   4         59.54         65.80         9.96 o                         
   5  -8   4          0.06         10.98        16.33 o                         
   6  -8   4         21.80         46.23        17.79 o                         
  -7  -7   4        428.77        415.77        47.02 o                         
  -6  -7   4         44.04         86.66        23.25 o                         
  -5  -7   4        129.44        143.73        13.96 o                         
  -4  -7   4        427.52        402.89        16.16 o                         
  -3  -7   4        225.09        205.96        11.16 o                         
  -2  -7   4        392.99        394.77        12.71 o                         
  -1  -7   4        230.77        197.39         8.41 o                         
   0  -7   4         98.33         98.44        10.89 o                         
   1  -7   4        463.40        465.44        15.99 o                         
   2  -7   4        151.94        141.04         8.52 o                         
   3  -7   4        181.93        194.74         9.63 o                         
   4  -7   4          0.50         19.55         3.88 o                         
   5  -7   4        187.17        115.03        14.32 o                         
   6  -7   4          9.66         23.20        12.95 o                         
   7  -7   4          2.30         15.43        15.32 o                         
  -8  -6   4         20.61         63.23        27.93 o                         
  -7  -6   4          1.85         32.80        19.71 o                         
  -6  -6   4          9.14         23.11         9.55 o                         
  -5  -6   4         19.02         32.94         7.68 o                         
  -4  -6   4         23.33         33.50         6.73 o                         
  -3  -6   4         10.18         11.75         6.00 o                         
  -2  -6   4        214.43        215.10         9.81 o                         
  -1  -6   4        103.76        104.12         8.37 o                         
   0  -6   4         23.31         34.20         3.30 o                         
   1  -6   4       1806.90       1789.72        27.89 o                         
   2  -6   4         90.82        104.31         7.38 o                         
   3  -6   4        465.40        477.71        13.08 o                         
   4  -6   4        173.92        152.78        23.03 o                         
   5  -6   4          8.61         17.98         6.40 o                         
   6  -6   4        106.48         69.92        13.32 o                         
   7  -6   4         16.88         44.14        17.17 o                         
  -8  -5   4         17.54         36.43        19.54 o                         
  -7  -5   4        196.13        250.58        22.31 o                         
  -6  -5   4        374.53        343.24        13.44 o                         
  -5  -5   4        354.18        349.79        14.13 o                         
  -4  -5   4         50.80         58.15         6.34 o                         
  -3  -5   4        970.85        997.55        20.15 o                         
  -2  -5   4        278.78        286.99        10.12 o                         
  -1  -5   4        239.94        214.09         7.59 o                         
   0  -5   4         39.58         46.74         3.43 o                         
   1  -5   4        973.92        978.56        18.38 o                         
   2  -5   4         37.21         38.08         3.67 o                         
   3  -5   4        636.73        626.41        17.66 o                         
   4  -5   4        274.51        217.17        14.39 o                         
   5  -5   4        145.61        121.26         8.79 o                         
   6  -5   4        226.14        207.60        18.12 o                         
   7  -5   4         21.83         35.30         5.76 o                         
   8  -5   4          3.14         30.29        16.78 o                         
  -8  -4   4        189.05        182.36        19.93 o                         
  -7  -4   4         61.88         48.86         8.30 o                         
  -6  -4   4          6.52         15.96         4.27 o                         
  -5  -4   4          9.60         10.65         4.94 o                         
  -4  -4   4        227.72        220.39        10.10 o                         
  -3  -4   4        215.55        235.77         9.43 o                         
  -2  -4   4        981.97        976.76        17.19 o                         
  -1  -4   4        345.35        316.67         8.89 o                         
   0  -4   4         36.64         43.96         3.03 o                         
   1  -4   4         14.92         17.24         2.76 o                         
   2  -4   4        378.73        377.33        12.01 o                         
   3  -4   4        364.33        346.19        11.35 o                         
   4  -4   4         18.67         19.42         2.95 o                         
   5  -4   4         16.92         22.50         3.18 o                         
   6  -4   4        199.89        184.93         8.20 o                         
   7  -4   4         16.91         33.26         5.61 o                         
   8  -4   4        150.33        165.27        19.85 o                         
  -9  -3   4        600.81        575.57        57.10 o                         
  -8  -3   4        110.53        104.10        16.46 o                         
  -7  -3   4         48.10         52.11         6.19 o                         
  -6  -3   4        234.64        196.79         9.46 o                         
  -5  -3   4         61.73         78.45         6.93 o                         
  -4  -3   4         28.50         29.74         3.99 o                         
  -3  -3   4         13.13         20.97         3.49 o                         
  -2  -3   4       2700.56       2526.76        25.89 o                         
  -1  -3   4        136.39        142.37         5.10 o                         
   0  -3   4       1104.20       1056.29        14.37 o                         
   1  -3   4        921.36        953.37        17.62 o                         
   2  -3   4         77.73        102.70         4.85 o                         
   3  -3   4         52.86         56.18         3.40 o                         
   4  -3   4        711.79        676.21        19.68 o                         
   5  -3   4        129.88        124.77         6.03 o                         
   6  -3   4        398.68        383.48        11.73 o                         
   7  -3   4         18.19         35.13         5.63 o                         
   8  -3   4        640.16        599.46        17.86 o                         
  -9  -2   4          3.69         42.49        18.50 o                         
  -8  -2   4         47.11         70.30         9.06 o                         
  -7  -2   4        285.71        291.37        11.96 o                         
  -6  -2   4          0.04         14.03         3.81 o                         
  -5  -2   4        334.85        335.34        10.98 o                         
  -4  -2   4         58.06         47.56         4.31 o                         
  -3  -2   4        143.99        134.57         6.09 o                         
  -2  -2   4         84.40         86.46         4.39 o                         
  -1  -2   4       1727.85       1728.06        16.42 o                         
   0  -2   4        934.63        942.46        10.26 o                         
   1  -2   4        248.95        291.31        11.48 o                         
   2  -2   4       3054.85       3546.97        25.56 o                         
   3  -2   4        261.73        266.06         9.88 o                         
   4  -2   4         61.13         47.04         4.57 o                         
   5  -2   4          6.27          8.96         2.97 o                         
   6  -2   4        361.72        371.93        11.45 o                         
   7  -2   4        316.68        313.28        12.17 o                         
   8  -2   4         54.58         67.98         7.24 o                         
   9  -2   4         35.40         58.62        11.91 o                         
  -9  -1   4         24.60         40.73         9.61 o                         
  -8  -1   4         25.82         34.76         8.23 o                         
  -7  -1   4         20.98         34.42         4.99 o                         
  -6  -1   4         94.09        112.93         7.28 o                         
  -5  -1   4         45.69         43.27         4.27 o                         
  -4  -1   4       3895.77       3949.03        30.68 o                         
  -3  -1   4       1812.82       1824.46        19.04 o                         
  -2  -1   4        386.51        339.13         8.26 o                         
  -1  -1   4        290.31        335.39         7.24 o                         
   0  -1   4         16.08         12.10         1.71 o                         
   1  -1   4        593.07        587.38        10.13 o                         
   2  -1   4       4193.98       4487.02        20.98 o                         
   3  -1   4        183.89        172.54         4.86 o                         
   4  -1   4        168.79        160.31         5.51 o                         
   5  -1   4        228.72        209.92         7.24 o                         
   6  -1   4         66.69         69.04         5.10 o                         
   7  -1   4          8.89         16.09         4.12 o                         
   8  -1   4        200.52        177.85         8.85 o                         
   9  -1   4         41.13         48.23        10.74 o                         
  -9   0   4         21.51         40.89         9.41 o                         
  -8   0   4         13.13         34.20         8.46 o                         
  -7   0   4         47.60         48.13         6.67 o                         
  -6   0   4          6.42         12.77         3.68 o                         
  -5   0   4         20.23         22.87         3.46 o                         
  -4   0   4      10455.83      10534.85        49.37 o                         
  -3   0   4          8.02         16.28         3.43 o                         
  -2   0   4       1458.38       1463.66        16.60 o                         
  -1   0   4        331.03        319.98         7.08 o                         
   0   0   4       2611.48       2712.03        23.84 o                         
   1   0   4        176.67        198.59         6.29 o                         
   2   0   4        209.11        222.20         6.02 o                         
   3   0   4        310.53        309.87         6.71 o                         
   4   0   4        317.97        321.51         6.28 o                         
   5   0   4          5.45         11.68         3.35 o                         
   6   0   4        227.15        195.76        13.52 o                         
   7   0   4          0.10         10.52         4.04 o                         
   8   0   4          2.55         16.96         4.96 o                         
   9   0   4         71.10         86.67        23.68 o                         
  -9   1   4         54.14         60.09        12.93 o                         
  -8   1   4         36.97         64.05        10.80 o                         
  -7   1   4        148.92        162.94         9.84 o                         
  -6   1   4         59.53         63.67         5.00 o                         
  -5   1   4        120.38        123.01         6.10 o                         
  -4   1   4        630.07        700.33        12.88 o                         
  -3   1   4         52.58         59.72         3.73 o                         
  -2   1   4          8.88          7.95         1.67 o                         
  -1   1   4        185.80        188.03        10.04 o                         
   0   1   4       2736.96       2614.34        20.94 o                         
   1   1   4       1636.02       1633.52        28.71 o                         
   2   1   4        273.12        255.75         6.21 o                         
   3   1   4         16.42         17.80         4.05 o                         
   4   1   4        286.04        289.67         8.64 o                         
   5   1   4          0.16          3.44         1.73 o                         
   6   1   4       1578.42       1564.16        18.60 o                         
   7   1   4       1945.17       1862.57        29.80 o                         
   8   1   4        147.34        126.52         9.36 o                         
   9   1   4         41.32         80.89        30.32 o                         
  -9   2   4         66.05         88.30        17.68 o                         
  -8   2   4          5.33         30.42         6.74 o                         
  -7   2   4          1.63         18.64         4.67 o                         
  -6   2   4         14.68         27.16         3.86 o                         
  -5   2   4        150.47        138.89         7.18 o                         
  -4   2   4         19.23         27.89         3.11 o                         
  -3   2   4         78.77         88.33         4.39 o                         
  -2   2   4       1323.38       1244.16        15.89 o                         
  -1   2   4       1203.86       1221.72        15.86 o                         
   0   2   4        313.39        343.23         7.80 o                         
   1   2   4       4153.95       4294.12        32.28 o                         
   2   2   4        204.13        181.30        10.99 o                         
   3   2   4        532.57        519.79        16.01 o                         
   4   2   4        321.28        327.29        16.92 o                         
   5   2   4         71.34         70.60         6.69 o                         
   6   2   4          7.38         13.34         6.44 o                         
   7   2   4        673.20        628.63        31.40 o                         
   8   2   4        235.51        208.83        16.23 o                         
   9   2   4        193.69        222.02        33.84 o                         
  -8   3   4          0.25         29.28         8.95 o                         
  -7   3   4         14.18         31.22         6.43 o                         
  -6   3   4         30.68         41.72         4.85 o                         
  -5   3   4         37.78         42.56         4.24 o                         
  -4   3   4        636.18        627.17        13.50 o                         
  -3   3   4        547.40        514.70        12.64 o                         
  -2   3   4        528.91        561.39        12.28 o                         
  -1   3   4        318.12        318.87         8.72 o                         
   0   3   4          3.92          5.80         1.89 o                         
   1   3   4        435.32        558.45         9.18 o                         
   2   3   4          1.84          3.01         1.13 o                         
   3   3   4        807.78        863.04        22.48 o                         
   4   3   4        578.88        559.58        19.14 o                         
   5   3   4          1.19          6.63         4.08 o                         
   6   3   4        219.50        220.40        12.75 o                         
   7   3   4        393.30        417.59        18.47 o                         
   8   3   4          2.50         14.62         8.46 o                         
   9   3   4         31.92         80.80        23.59 o                         
  -8   4   4         64.75         77.62        11.03 o                         
  -7   4   4         39.99         65.57         8.11 o                         
  -6   4   4          9.36         15.70         3.88 o                         
  -5   4   4         84.20         81.23         6.03 o                         
  -4   4   4        189.78        168.46         7.60 o                         
  -3   4   4        671.94        635.67        14.69 o                         
  -2   4   4       1216.28       1163.65        18.52 o                         
  -1   4   4        577.42        502.83        11.61 o                         
   0   4   4          6.28          8.21         2.30 o                         
   1   4   4          6.98         23.54         2.73 o                         
   2   4   4        221.09        198.70         7.34 o                         
   3   4   4          2.10          9.53         3.87 o                         
   4   4   4         23.91         28.24         4.72 o                         
   5   4   4        335.43        328.36        20.44 o                         
   6   4   4        234.69        236.85        11.61 o                         
   7   4   4          0.29         11.13         5.63 o                         
   8   4   4         38.98         40.41         9.90 o                         
   9   4   4        345.45        324.33        41.78 o                         
  -8   5   4         14.58         29.06         9.19 o                         
  -7   5   4          2.12         16.93         8.76 o                         
  -6   5   4         25.64         34.89         5.73 o                         
  -5   5   4         43.47         54.82         5.45 o                         
  -4   5   4         60.63         62.19         5.75 o                         
  -3   5   4        449.24        446.31        13.03 o                         
  -2   5   4          5.92         17.79         3.34 o                         
  -1   5   4        103.18        102.55         6.69 o                         
   0   5   4          0.93          8.00         2.18 o                         
   1   5   4        616.18        602.64        13.27 o                         
   2   5   4        516.96        537.04        14.09 o                         
   3   5   4       1002.76       1029.08        28.86 o                         
   4   5   4         92.04         96.65         7.91 o                         
   5   5   4         72.06         66.27         8.15 o                         
   6   5   4          0.16         12.11         5.50 o                         
   7   5   4          9.22         21.91         9.23 o                         
   8   5   4        165.63        166.68        15.87 o                         
  -7   6   4        113.56        100.03         9.60 o                         
  -6   6   4        176.89        167.14        10.16 o                         
  -5   6   4         10.27         25.86         4.56 o                         
  -4   6   4        112.47        130.39         9.28 o                         
  -3   6   4        589.53        604.78        15.90 o                         
  -2   6   4        148.08        149.54         7.53 o                         
  -1   6   4          0.42          7.24         2.89 o                         
   0   6   4        182.27        181.61         7.77 o                         
   1   6   4       1586.76       1532.49        23.14 o                         
   2   6   4       2177.27       2152.03        44.15 o                         
   3   6   4        194.28        193.88         8.96 o                         
   4   6   4         40.04         43.03         5.18 o                         
   5   6   4        177.99        150.48        11.16 o                         
   6   6   4        171.47        161.36        11.41 o                         
   7   6   4        683.75        590.97        27.72 o                         
   8   6   4         49.96        132.38        30.24 o                         
  -7   7   4          0.15         25.40         9.17 o                         
  -6   7   4          0.34         27.50         5.98 o                         
  -5   7   4         91.95         99.99        10.54 o                         
  -4   7   4          0.23         17.90         5.22 o                         
  -3   7   4          8.72         15.12         3.79 o                         
  -2   7   4        222.18        220.37        10.68 o                         
  -1   7   4        102.49        106.36         8.25 o                         
   0   7   4        298.03        305.01        11.93 o                         
   1   7   4       1159.94       1123.67        21.75 o                         
   2   7   4         13.83         22.54         7.21 o                         
   3   7   4          0.15         10.12         4.76 o                         
   4   7   4          0.02         15.48         5.74 o                         
   5   7   4        137.06        128.43        10.15 o                         
   6   7   4          2.06         17.20         9.24 o                         
   7   7   4         67.90         79.69        12.20 o                         
  -6   8   4        140.20        155.48        12.31 o                         
  -5   8   4         31.07         51.92         7.87 o                         
  -4   8   4        193.43        200.73        11.88 o                         
  -3   8   4         62.98         63.31         9.92 o                         
  -2   8   4        367.66        346.70        14.86 o                         
  -1   8   4         66.49         83.87         7.83 o                         
   0   8   4        210.28        220.21        11.12 o                         
   1   8   4        244.87        236.99        11.12 o                         
   2   8   4          7.51         20.85         5.81 o                         
   3   8   4         65.65         68.22        12.23 o                         
   4   8   4        746.27        733.31        27.67 o                         
   5   8   4         62.63         61.93         7.17 o                         
   6   8   4         87.49         94.02        15.10 o                         
   7   8   4        373.98        377.57        31.16 o                         
  -5   9   4          3.92         39.39         9.53 o                         
  -4   9   4        278.82        239.91        20.56 o                         
  -3   9   4         52.61         70.37         8.16 o                         
  -2   9   4         28.33         36.58        10.23 o                         
  -1   9   4        344.27        343.14        14.85 o                         
   0   9   4         13.19         26.81         7.16 o                         
   1   9   4         95.09         88.46         9.55 o                         
   2   9   4        232.63        257.86        18.03 o                         
   3   9   4        208.12        218.68        16.55 o                         
   4   9   4         25.18         31.56        18.69 o                         
   5   9   4         67.57         56.79        10.09 o                         
   6   9   4        119.27        156.56        19.34 o                         
  -4  10   4         18.26         38.90         9.12 o                         
  -3  10   4          0.48         35.22         8.94 o                         
  -2  10   4          0.05         29.59         8.10 o                         
  -1  10   4         61.44        123.26        20.21 o                         
   0  10   4          0.48         29.12         7.26 o                         
   1  10   4        187.04        197.54        17.25 o                         
   2  10   4          0.75         13.15        14.05 o                         
   3  10   4         23.25         53.67        10.66 o                         
   4  10   4        112.33        126.37        13.80 o                         
   5  10   4          0.20         32.88        21.45 o                         
  -2  11   4        228.34        222.21        17.08 o                         
  -1  11   4         64.99         87.67        18.92 o                         
   0  11   4        122.60        147.60        16.32 o                         
   1  11   4        129.24        194.24        18.99 o                         
   2  11   4         80.89        126.70        25.65 o                         
   3  11   4        187.27        168.97        17.35 o                         
  -4 -10   5          2.91         38.50        12.63 o                         
  -3 -10   5        165.93        182.05        18.98 o                         
  -2 -10   5         69.74         60.40         8.11 o                         
  -1 -10   5          9.29         27.05         8.75 o                         
   0 -10   5         46.82         84.79        12.11 o                         
   1 -10   5        290.44        294.02        26.63 o                         
   2 -10   5         81.47         98.60        17.65 o                         
   3 -10   5        279.39        356.42        39.08 o                         
  -5  -9   5         43.67         47.16        12.67 o                         
  -4  -9   5        948.54        873.41        29.30 o                         
  -3  -9   5         64.86         71.43        10.21 o                         
  -2  -9   5        126.34        136.74        10.11 o                         
  -1  -9   5        235.28        179.89        16.94 o                         
   0  -9   5          0.76         22.09         6.57 o                         
   1  -9   5          4.44         19.33         7.06 o                         
   2  -9   5         18.75         56.11         7.78 o                         
   3  -9   5        271.25        311.52        23.23 o                         
   4  -9   5          0.50         17.40        15.65 o                         
  -6  -8   5          9.73         89.21        71.09 o                         
  -5  -8   5          5.38         33.23        10.75 o                         
  -4  -8   5         28.89         48.61         8.78 o                         
  -3  -8   5        103.22        113.11         8.77 o                         
  -2  -8   5        221.43        236.28        10.74 o                         
  -1  -8   5          0.03         16.28         4.66 o                         
   0  -8   5         63.99         57.41         7.87 o                         
   1  -8   5         45.03         33.22         6.21 o                         
   2  -8   5        105.99        125.11         9.00 o                         
   3  -8   5         24.46         27.93         7.01 o                         
   4  -8   5        146.15        127.56        12.11 o                         
   5  -8   5         29.73         49.94        18.24 o                         
  -7  -7   5        196.12        249.27        38.80 o                         
  -6  -7   5         59.60         97.13        27.08 o                         
  -5  -7   5          0.69         24.74        10.41 o                         
  -4  -7   5         20.35         30.73         6.28 o                         
  -3  -7   5         24.90         25.07         5.84 o                         
  -2  -7   5         38.45         45.98         5.06 o                         
  -1  -7   5        147.83        156.08         7.59 o                         
   0  -7   5          2.57          7.33         3.33 o                         
   1  -7   5        645.75        620.58        18.12 o                         
   2  -7   5        293.58        301.92        11.46 o                         
   3  -7   5        751.64        694.65        25.77 o                         
   4  -7   5        186.13        191.34        12.00 o                         
   5  -7   5          1.82         16.94        11.39 o                         
   6  -7   5         47.55         44.54        17.62 o                         
  -7  -6   5        234.15        257.66        37.67 o                         
  -6  -6   5          5.04         44.14        18.98 o                         
  -5  -6   5        101.88        110.75        10.29 o                         
  -4  -6   5         16.83         25.89         5.23 o                         
  -3  -6   5          0.46         14.27         4.07 o                         
  -2  -6   5        245.68        263.85        10.90 o                         
  -1  -6   5        105.40         99.95         5.92 o                         
   0  -6   5        116.97        114.74         7.02 o                         
   1  -6   5       3820.15       3804.60        39.58 o                         
   2  -6   5         64.94         64.88         5.44 o                         
   3  -6   5        109.17        126.42        19.45 o                         
   4  -6   5         19.53         24.91         5.11 o                         
   5  -6   5        232.45        244.47        26.38 o                         
   6  -6   5          3.18         28.66        13.57 o                         
   7  -6   5          0.83         35.87        15.03 o                         
  -8  -5   5         12.47         70.38        25.45 o                         
  -7  -5   5         95.45        115.58        17.53 o                         
  -6  -5   5         81.26         83.98         8.37 o                         
  -5  -5   5         11.17         25.15         5.23 o                         
  -4  -5   5        468.94        462.93        19.09 o                         
  -3  -5   5         14.29         25.57         5.45 o                         
  -2  -5   5        350.07        326.27        11.00 o                         
  -1  -5   5        151.44        150.12         6.48 o                         
   0  -5   5        121.59        118.73         4.94 o                         
   1  -5   5        832.85        859.58        16.62 o                         
   2  -5   5          9.96         11.75         4.36 o                         
   3  -5   5         86.98         94.90        11.50 o                         
   4  -5   5        614.99        604.60        28.42 o                         
   5  -5   5        225.19        189.25        22.57 o                         
   6  -5   5         87.84         84.10         8.43 o                         
   7  -5   5         25.97         49.25         8.28 o                         
  -8  -4   5          7.98         47.56        13.50 o                         
  -7  -4   5        573.54        575.38        25.69 o                         
  -6  -4   5         99.31         92.39         7.45 o                         
  -5  -4   5         60.35         78.25         7.19 o                         
  -4  -4   5        254.38        241.22        17.42 o                         
  -3  -4   5         62.52         56.47         5.15 o                         
  -2  -4   5         17.18         23.04         3.43 o                         
  -1  -4   5        217.33        215.17         7.70 o                         
   0  -4   5        405.20        374.38         7.51 o                         
   1  -4   5         88.83         84.82         2.82 o                         
   2  -4   5         61.36         75.42         7.63 o                         
   3  -4   5        146.89        134.45         5.89 o                         
   4  -4   5        626.02        595.47        19.90 o                         
   5  -4   5        199.98        187.30         8.44 o                         
   6  -4   5        162.98        177.71         8.83 o                         
   7  -4   5         34.37         38.43         5.29 o                         
   8  -4   5         97.37        110.02        20.95 o                         
  -8  -3   5          2.49         28.64        14.25 o                         
  -7  -3   5          0.96         29.42         7.19 o                         
  -6  -3   5         25.82         36.96         5.27 o                         
  -5  -3   5        891.76        871.20        21.16 o                         
  -4  -3   5         34.54         34.77         4.47 o                         
  -3  -3   5         77.57         80.01         5.24 o                         
  -2  -3   5         24.06         26.82         2.96 o                         
  -1  -3   5         62.35         65.44         3.86 o                         
   0  -3   5         58.09         53.73         3.09 o                         
   1  -3   5        526.69        476.15        14.00 o                         
   2  -3   5        968.53       1025.34        16.42 o                         
   3  -3   5        322.29        331.93         9.15 o                         
   4  -3   5         27.91         45.83         5.69 o                         
   5  -3   5         25.87         36.52         8.80 o                         
   6  -3   5          8.17         19.54         3.60 o                         
   7  -3   5          3.30         27.60         6.46 o                         
   8  -3   5        134.71        111.80         9.66 o                         
  -9  -2   5         89.85        112.14        17.73 o                         
  -8  -2   5         14.11         29.69         9.12 o                         
  -7  -2   5         51.80         46.10         7.73 o                         
  -6  -2   5        165.83        151.28         8.45 o                         
  -5  -2   5        187.69        184.21         9.56 o                         
  -4  -2   5        270.47        267.70         8.86 o                         
  -3  -2   5        188.67        177.40         7.27 o                         
  -2  -2   5        283.30        271.26         8.06 o                         
  -1  -2   5         94.35         91.33         4.33 o                         
   0  -2   5         30.09         28.85         2.59 o                         
   1  -2   5        470.70        442.97         9.01 o                         
   2  -2   5         55.42         63.06         3.64 o                         
   3  -2   5        784.59        862.80        14.60 o                         
   4  -2   5        982.49        968.04        20.91 o                         
   5  -2   5          0.36          9.87         3.49 o                         
   6  -2   5         35.96         41.02         5.34 o                         
   7  -2   5          1.64         22.80         4.70 o                         
   8  -2   5          1.66         16.38         5.55 o                         
   9  -2   5         17.52         27.76        14.64 o                         
  -9  -1   5         46.53         83.82        16.41 o                         
  -8  -1   5        137.37        136.10        13.68 o                         
  -7  -1   5         17.17         26.93         5.34 o                         
  -6  -1   5       1019.19       1004.41        20.58 o                         
  -5  -1   5         24.56         23.20         3.83 o                         
  -4  -1   5         40.67         69.52         4.85 o                         
  -3  -1   5         19.55         34.94         3.20 o                         
  -2  -1   5        134.60        132.98         5.59 o                         
  -1  -1   5         25.20         24.93         2.94 o                         
   0  -1   5        162.64        200.70         6.26 o                         
   1  -1   5        586.17        598.80        11.68 o                         
   2  -1   5        801.59        848.07        10.15 o                         
   3  -1   5        361.57        407.24         8.41 o                         
   4  -1   5        368.63        366.41        10.57 o                         
   5  -1   5         64.59         79.86         6.46 o                         
   6  -1   5        307.94        301.06         9.75 o                         
   7  -1   5        324.48        331.77        11.00 o                         
   8  -1   5        120.15        125.18         7.52 o                         
   9  -1   5         49.46         55.63        17.57 o                         
  -9   0   5          1.02         29.92        18.16 o                         
  -8   0   5         82.54        113.90        12.85 o                         
  -7   0   5          1.14         14.28         5.21 o                         
  -6   0   5         35.44         39.83         4.70 o                         
  -5   0   5        479.83        467.98        13.13 o                         
  -4   0   5        401.77        413.57        11.42 o                         
  -3   0   5        541.71        571.28        12.29 o                         
  -2   0   5         70.99         62.68         4.04 o                         
  -1   0   5       3229.85       3143.26        26.19 o                         
   0   0   5        324.94        344.64         9.72 o                         
   1   0   5        711.99        646.03        12.67 o                         
   2   0   5        918.86        931.45        22.34 o                         
   3   0   5        270.39        269.41         9.30 o                         
   4   0   5         33.74         38.18         2.95 o                         
   5   0   5         34.63         38.72         2.52 o                         
   6   0   5        669.80        662.00        14.97 o                         
   7   0   5       1912.26       1889.42        26.43 o                         
   8   0   5         81.50         85.68         6.65 o                         
   9   0   5         52.46         75.73        21.45 o                         
  -9   1   5        227.49        179.73        19.93 o                         
  -8   1   5         80.68         96.30        12.28 o                         
  -7   1   5        124.02        119.26        11.24 o                         
  -6   1   5       1675.62       1606.43        25.47 o                         
  -5   1   5        307.74        291.98        10.44 o                         
  -4   1   5        317.54        297.21         9.83 o                         
  -3   1   5        293.17        273.21         9.40 o                         
  -2   1   5        541.02        553.36        11.23 o                         
  -1   1   5        121.52        117.65         5.48 o                         
   0   1   5         18.26         27.39         2.76 o                         
   1   1   5         56.06         44.17         4.33 o                         
   2   1   5          7.56          2.76         2.37 o                         
   3   1   5        459.30        428.63         8.80 o                         
   4   1   5        124.33        141.14         6.19 o                         
   5   1   5        176.10        188.97         8.01 o                         
   6   1   5       1098.99       1060.08        17.15 o                         
   7   1   5        407.66        397.41        11.67 o                         
   8   1   5         33.74         36.50         7.29 o                         
   9   1   5          4.21         59.07        21.96 o                         
  -9   2   5         35.16         40.10        12.96 o                         
  -8   2   5         82.34         77.93        10.95 o                         
  -7   2   5          2.64         16.74         6.34 o                         
  -6   2   5          8.59         15.73         3.71 o                         
  -5   2   5         87.12         95.80         5.88 o                         
  -4   2   5        276.97        263.45         8.66 o                         
  -3   2   5        425.17        420.29        10.89 o                         
  -2   2   5        216.61        224.69         7.40 o                         
  -1   2   5       1565.13       1557.29        19.25 o                         
   0   2   5        303.67        333.32        11.78 o                         
   1   2   5       3583.91       4170.09        55.41 o                         
   2   2   5        313.04        315.20        12.11 o                         
   3   2   5        489.25        489.23        19.94 o                         
   4   2   5          0.30          4.71         3.99 o                         
   5   2   5         96.30         93.65        10.24 o                         
   6   2   5        178.12        214.52        11.61 o                         
   7   2   5         54.51         60.84         8.21 o                         
   8   2   5         48.38         54.39         7.98 o                         
   9   2   5        655.67        732.04        53.44 o                         
  -8   3   5        306.68        296.97        19.14 o                         
  -7   3   5         43.00         62.25         7.04 o                         
  -6   3   5        358.59        334.66        12.18 o                         
  -5   3   5        134.87        155.43         7.46 o                         
  -4   3   5        411.64        425.88        11.07 o                         
  -3   3   5        177.14        166.46         7.71 o                         
  -2   3   5        508.11        460.09        14.00 o                         
  -1   3   5        191.36        148.21         7.51 o                         
   0   3   5          1.80          7.86         2.16 o                         
   1   3   5       4022.43       4316.24        37.26 o                         
   2   3   5        310.10        307.71        21.53 o                         
   3   3   5        223.70        226.98        15.01 o                         
   4   3   5        522.04        478.53        24.52 o                         
   5   3   5         94.79         88.54        10.94 o                         
   6   3   5        214.99        237.15        13.39 o                         
   7   3   5         64.01         72.66        15.75 o                         
   8   3   5         57.22         53.82        12.45 o                         
   9   3   5         90.53        145.33        29.05 o                         
  -8   4   5         77.87         92.61        16.23 o                         
  -7   4   5        195.87        181.26        12.81 o                         
  -6   4   5         53.35         62.33         6.35 o                         
  -5   4   5        656.08        647.06        16.25 o                         
  -4   4   5        575.18        530.37        15.14 o                         
  -3   4   5         45.53         58.34         5.55 o                         
  -2   4   5        221.81        229.43        10.56 o                         
  -1   4   5        246.22        245.93         8.80 o                         
   0   4   5        378.31        411.33        10.59 o                         
   1   4   5        127.48        142.94         5.79 o                         
   2   4   5         35.54         42.63         2.96 o                         
   3   4   5         12.07         14.01         5.49 o                         
   4   4   5          3.64         16.13         7.17 o                         
   5   4   5         53.37         62.79         8.43 o                         
   6   4   5        159.73        141.16        11.06 o                         
   7   4   5        176.24        161.26        10.40 o                         
   8   4   5          0.10         17.32        10.19 o                         
  -8   5   5         46.74         58.82        10.79 o                         
  -7   5   5         72.44         70.26        10.59 o                         
  -6   5   5          6.56         21.70         5.17 o                         
  -5   5   5        134.04        129.92         8.03 o                         
  -4   5   5        440.01        446.52        14.40 o                         
  -3   5   5          4.53          8.45         2.89 o                         
  -2   5   5        575.55        549.03        14.43 o                         
  -1   5   5        369.20        336.95        10.81 o                         
   0   5   5         54.43         52.39         5.57 o                         
   1   5   5         39.03         49.19         4.27 o                         
   2   5   5        378.04        346.88         9.29 o                         
   3   5   5       1245.81       1218.55        59.71 o                         
   4   5   5        459.50        458.95        31.64 o                         
   5   5   5        101.01         98.40        13.02 o                         
   6   5   5        233.63        206.20        10.32 o                         
   7   5   5         44.33         45.80         7.44 o                         
   8   5   5        213.41        197.69        19.67 o                         
  -7   6   5        214.89        207.12        14.21 o                         
  -6   6   5        344.69        349.14        14.89 o                         
  -5   6   5          3.32         24.18         5.66 o                         
  -4   6   5         29.47         39.63         5.78 o                         
  -3   6   5        100.29         89.43         7.03 o                         
  -2   6   5         55.88         68.88         5.65 o                         
  -1   6   5         13.27         20.87         3.57 o                         
   0   6   5        185.51        208.80         9.08 o                         
   1   6   5        484.72        475.91        13.21 o                         
   2   6   5         27.39         34.12         4.06 o                         
   3   6   5         18.48         22.39         3.82 o                         
   4   6   5        251.88        262.14        19.84 o                         
   5   6   5        118.03        117.46        14.60 o                         
   6   6   5         12.18         44.40         9.42 o                         
   7   6   5        105.24        113.48        12.93 o                         
   8   6   5          1.86         25.27        14.70 o                         
  -6   7   5          0.55         23.08         6.35 o                         
  -5   7   5         26.33         39.79         6.76 o                         
  -4   7   5          4.07         17.72         6.85 o                         
  -3   7   5        159.25        172.56         9.18 o                         
  -2   7   5         10.92         33.55         4.92 o                         
  -1   7   5        847.24        819.50        19.58 o                         
   0   7   5       3430.57       3325.94        39.16 o                         
   1   7   5        205.35        223.58        10.21 o                         
   2   7   5        211.69        207.91        11.34 o                         
   3   7   5        236.67        232.33        12.09 o                         
   4   7   5        278.75        244.37        10.41 o                         
   5   7   5         21.17         60.70        15.48 o                         
   6   7   5         43.79         68.02        20.38 o                         
   7   7   5         46.93         58.33        21.34 o                         
  -6   8   5        304.86        280.24        16.70 o                         
  -5   8   5         48.02         78.37         9.68 o                         
  -4   8   5         54.35         50.21         7.40 o                         
  -3   8   5        142.17        127.31         9.26 o                         
  -2   8   5        239.92        248.87        11.18 o                         
  -1   8   5        182.64        184.03         9.84 o                         
   0   8   5        174.36        168.99        10.12 o                         
   1   8   5        234.51        211.61        11.02 o                         
   2   8   5        115.13        105.08         9.47 o                         
   3   8   5          0.12         11.12         5.62 o                         
   4   8   5        180.54        175.37        11.88 o                         
   5   8   5        297.08        289.47        34.07 o                         
   6   8   5        112.68        106.08        24.61 o                         
  -5   9   5         20.06         39.12        10.51 o                         
  -4   9   5         77.70         91.38         9.58 o                         
  -3   9   5         37.36         52.27         9.69 o                         
  -2   9   5          0.53         29.11         6.30 o                         
  -1   9   5        328.19        304.42        16.80 o                         
   0   9   5        131.02        141.69        11.07 o                         
   1   9   5         46.15         37.96         7.05 o                         
   2   9   5        471.22        466.61        38.91 o                         
   3   9   5         31.18         43.00         8.83 o                         
   4   9   5        378.67        392.15        19.56 o                         
   5   9   5         66.57         87.73        23.42 o                         
   6   9   5          0.28         50.62        22.47 o                         
  -3  10   5         46.95         73.01        11.44 o                         
  -2  10   5          9.85         39.51         8.88 o                         
  -1  10   5        303.76        354.89        23.89 o                         
   0  10   5        104.27         81.42        10.28 o                         
   1  10   5         71.97         65.67        12.39 o                         
   2  10   5        362.76        410.19        37.61 o                         
   3  10   5         23.32         35.64        12.36 o                         
   4  10   5          3.22         44.26        20.21 o                         
  -1  11   5         23.40         49.28        21.20 o                         
   0  11   5         73.83        105.26        14.96 o                         
   1  11   5        129.88        141.40        16.63 o                         
   2  11   5        117.94        144.19        24.66 o                         
  -3 -10   6         12.76         56.62        15.54 o                         
  -2 -10   6        328.11        307.46        28.69 o                         
  -1 -10   6         10.95         21.45        10.71 o                         
   0 -10   6          0.15         41.62        14.13 o                         
   1 -10   6        170.16        185.94        22.87 o                         
   2 -10   6         92.73        117.85        24.94 o                         
  -5  -9   6        109.53         86.06        22.69 o                         
  -4  -9   6          2.09         39.99        16.37 o                         
  -3  -9   6          0.04         24.22         7.74 o                         
  -2  -9   6          2.04         29.33         5.98 o                         
  -1  -9   6          6.67         21.11         4.44 o                         
   0  -9   6        196.01        212.63        14.02 o                         
   1  -9   6         84.22         96.09         9.39 o                         
   2  -9   6         35.73         66.65        10.71 o                         
   3  -9   6          0.10         41.10        18.13 o                         
   4  -9   6         77.92         80.01        21.34 o                         
  -6  -8   6        180.14        151.93        23.80 o                         
  -5  -8   6        264.87        298.35        29.57 o                         
  -4  -8   6         90.20         98.00        18.14 o                         
  -3  -8   6         75.00         98.49         8.92 o                         
  -2  -8   6         31.70         35.89         8.08 o                         
  -1  -8   6        475.09        437.15        15.37 o                         
   0  -8   6        133.15        143.44        10.83 o                         
   1  -8   6        201.18        246.34        19.26 o                         
   2  -8   6         50.52         58.51        11.08 o                         
   3  -8   6         65.44         87.40        11.96 o                         
   4  -8   6          0.86         33.73        16.27 o                         
   5  -8   6          0.17         25.90        18.07 o                         
  -7  -7   6         45.68         93.81        27.08 o                         
  -6  -7   6        140.22        134.57        28.66 o                         
  -5  -7   6        209.02        177.89        19.15 o                         
  -4  -7   6         36.24         57.12        12.85 o                         
  -3  -7   6         84.55         85.02         7.96 o                         
  -2  -7   6          2.48         18.77         5.03 o                         
  -1  -7   6        800.25        768.93        16.40 o                         
   0  -7   6        274.15        278.79        13.11 o                         
   1  -7   6        175.55        189.50        10.73 o                         
   2  -7   6         23.55         26.85         8.57 o                         
   3  -7   6         21.90         39.35         8.82 o                         
   4  -7   6         37.16         39.55         7.30 o                         
   5  -7   6         31.17         48.14        15.26 o                         
   6  -7   6          1.19          3.38        13.01 o                         
  -7  -6   6        101.31        114.81        28.04 o                         
  -6  -6   6         10.23         30.08        16.89 o                         
  -5  -6   6          0.81         16.99         6.70 o                         
  -4  -6   6         45.46         59.22         7.87 o                         
  -3  -6   6         91.32         94.04         7.68 o                         
  -2  -6   6        108.30        107.10         7.26 o                         
  -1  -6   6       1002.69        950.50        19.77 o                         
   0  -6   6        269.83        255.17         9.32 o                         
   1  -6   6        800.93        780.04        17.45 o                         
   2  -6   6        537.61        540.21        28.55 o                         
   3  -6   6         14.05         21.75         5.87 o                         
   4  -6   6        443.25        411.97        53.32 o                         
   5  -6   6          0.12         23.21        10.22 o                         
   6  -6   6        168.77        161.82        19.78 o                         
   7  -6   6         29.89         38.18        17.57 o                         
  -8  -5   6        105.43        130.38        19.38 o                         
  -7  -5   6         15.67         44.60        13.98 o                         
  -6  -5   6          5.45         27.76         8.58 o                         
  -5  -5   6        717.77        669.80        20.22 o                         
  -4  -5   6        277.13        287.39        17.18 o                         
  -3  -5   6         95.04        102.95         7.37 o                         
  -2  -5   6          1.70         13.39         3.70 o                         
  -1  -5   6       1063.72       1049.43        17.17 o                         
   0  -5   6        153.64        152.34         6.50 o                         
   1  -5   6       1018.48        970.77        16.25 o                         
   2  -5   6        291.84        282.19        13.79 o                         
   3  -5   6         81.41         78.60         8.02 o                         
   4  -5   6         57.40         44.71        11.35 o                         
   5  -5   6         28.00         21.65         5.61 o                         
   6  -5   6         65.14         71.47         5.66 o                         
   7  -5   6          1.02         22.85        11.83 o                         
  -8  -4   6         20.70         54.32        15.08 o                         
  -7  -4   6          0.05         25.38        17.82 o                         
  -6  -4   6         48.22         63.78         7.79 o                         
  -5  -4   6         23.28         41.10         5.47 o                         
  -4  -4   6        174.00        177.03         9.78 o                         
  -3  -4   6        273.83        258.28        10.61 o                         
  -2  -4   6          0.08          8.98         2.56 o                         
  -1  -4   6         22.70         26.02         3.08 o                         
   0  -4   6        132.24        140.76         5.05 o                         
   1  -4   6        722.13        671.32        10.87 o                         
   2  -4   6        372.75        342.13         8.52 o                         
   3  -4   6          7.55         10.71         2.53 o                         
   4  -4   6        476.69        448.40        15.59 o                         
   5  -4   6          8.18         24.17         4.17 o                         
   6  -4   6        326.67        320.70        12.43 o                         
   7  -4   6        131.95        125.53        11.51 o                         
   8  -4   6         89.33         88.74        19.03 o                         
  -8  -3   6         45.33         99.53        16.24 o                         
  -7  -3   6          0.61         30.64        12.16 o                         
  -6  -3   6         54.76         68.51         6.61 o                         
  -5  -3   6         40.90         42.13         5.38 o                         
  -4  -3   6        818.86        751.83        17.01 o                         
  -3  -3   6        349.33        332.04        10.54 o                         
  -2  -3   6        359.47        335.36        11.26 o                         
  -1  -3   6        956.89        929.33        14.38 o                         
   0  -3   6         96.26        120.16         5.57 o                         
   1  -3   6        110.41        126.66         4.92 o                         
   2  -3   6        163.67        155.81         6.38 o                         
   3  -3   6        198.39        177.29         6.00 o                         
   4  -3   6         17.27         24.89         4.77 o                         
   5  -3   6         25.62         34.87         5.68 o                         
   6  -3   6       1399.14       1296.53        25.00 o                         
   7  -3   6         99.67         77.61         8.15 o                         
   8  -3   6         27.99         46.58        10.61 o                         
  -8  -2   6          0.04         43.76        12.85 o                         
  -7  -2   6         14.62         22.68         6.21 o                         
  -6  -2   6          0.02         21.42         4.89 o                         
  -5  -2   6        242.51        235.04         9.65 o                         
  -4  -2   6         56.00         53.68         4.68 o                         
  -3  -2   6        288.13        259.08         9.16 o                         
  -2  -2   6        290.70        278.60         8.67 o                         
  -1  -2   6         68.06         47.38         3.80 o                         
   0  -2   6       3357.93       3546.97        27.88 o                         
   1  -2   6       1370.87       1404.18        19.55 o                         
   2  -2   6         93.45         92.99         4.82 o                         
   3  -2   6         46.10         56.74         4.88 o                         
   4  -2   6         78.92         87.54        10.05 o                         
   5  -2   6        262.60        246.21        14.09 o                         
   6  -2   6         17.61         28.42         6.23 o                         
   7  -2   6          8.47         29.84         8.01 o                         
   8  -2   6         62.73         62.66         7.43 o                         
  -8  -1   6        121.55        128.65        17.70 o                         
  -7  -1   6          3.74         13.73         6.98 o                         
  -6  -1   6       2244.79       2132.95        34.03 o                         
  -5  -1   6        571.71        565.19        14.10 o                         
  -4  -1   6        110.04        108.09         6.48 o                         
  -3  -1   6        142.95        146.89         6.87 o                         
  -2  -1   6         15.18         15.70         5.06 o                         
  -1  -1   6         66.15         61.30         4.43 o                         
   0  -1   6       1420.37       1517.96        18.41 o                         
   1  -1   6       1834.98       1824.65        26.16 o                         
   2  -1   6          3.80         14.01         2.06 o                         
   3  -1   6        639.45        604.39        11.28 o                         
   4  -1   6        184.02        180.99         6.14 o                         
   5  -1   6          1.51         13.24         3.44 o                         
   6  -1   6        181.68        169.80         8.09 o                         
   7  -1   6         90.16        104.89         6.84 o                         
   8  -1   6        263.93        256.20        14.25 o                         
  -8   0   6          0.07         36.38        18.58 o                         
  -7   0   6          4.59         29.54         8.32 o                         
  -6   0   6       2398.10       2265.07        31.81 o                         
  -5   0   6         56.80         64.64         5.73 o                         
  -4   0   6       1019.17       1017.39        18.71 o                         
  -3   0   6        390.78        376.24        10.69 o                         
  -2   0   6       1312.08       1319.44        18.31 o                         
  -1   0   6        411.30        373.65         9.15 o                         
   0   0   6          3.01          3.91         2.09 o                         
   1   0   6         65.13         69.99         4.70 o                         
   2   0   6        124.67        125.67         5.83 o                         
   3   0   6          0.24          1.39         1.71 o                         
   4   0   6         22.79         27.07         3.42 o                         
   5   0   6          1.01          4.26         2.86 o                         
   6   0   6         66.40         52.89         7.06 o                         
   7   0   6        185.62        191.62        12.20 o                         
   8   0   6         12.92         34.95         7.00 o                         
   9   0   6         72.49         64.25        18.98 o                         
  -8   1   6        153.35        141.96        19.93 o                         
  -7   1   6          4.90         20.36         6.09 o                         
  -6   1   6        224.05        220.91        10.31 o                         
  -5   1   6         68.23         79.28         6.12 o                         
  -4   1   6         56.31         67.13         5.44 o                         
  -3   1   6         22.10         25.50         4.80 o                         
  -2   1   6       1694.36       1632.71        20.49 o                         
  -1   1   6         36.89         57.34         4.43 o                         
   0   1   6        164.93        146.78         7.46 o                         
   1   1   6        159.21        165.20         7.04 o                         
   2   1   6        751.61        761.00        18.20 o                         
   3   1   6          4.38          8.04         2.16 o                         
   4   1   6       1779.20       1742.66        19.19 o                         
   5   1   6       3012.97       2860.41        27.94 o                         
   6   1   6         34.37         40.57         3.92 o                         
   7   1   6         68.76         77.19         5.35 o                         
   8   1   6        132.10        140.47        23.25 o                         
   9   1   6         43.55         84.85        22.69 o                         
  -8   2   6         20.71         35.21         9.75 o                         
  -7   2   6         56.82         73.20         8.90 o                         
  -6   2   6        277.18        274.53        11.54 o                         
  -5   2   6          1.74         15.00         3.48 o                         
  -4   2   6        798.61        753.77        15.02 o                         
  -3   2   6        357.27        354.60         9.75 o                         
  -2   2   6         65.32         69.04         4.62 o                         
  -1   2   6        770.72        770.99        15.02 o                         
   0   2   6        103.70         82.57         5.56 o                         
   1   2   6          2.16          2.27         2.23 o                         
   2   2   6        184.92        184.38         9.73 o                         
   3   2   6         95.65         92.88         7.40 o                         
   4   2   6          1.65          8.40        11.51 o                         
   5   2   6        506.47        527.41        24.00 o                         
   6   2   6        474.43        469.13        15.47 o                         
   7   2   6        546.66        534.48        21.20 o                         
   8   2   6         11.97         21.28         6.19 o                         
  -8   3   6         48.04         79.56        15.10 o                         
  -7   3   6          6.63         18.79         5.13 o                         
  -6   3   6         51.77         57.47         5.77 o                         
  -5   3   6        109.40        105.64         6.56 o                         
  -4   3   6         14.51         15.15         3.16 o                         
  -3   3   6        310.48        332.14        10.50 o                         
  -2   3   6         73.17         63.10         5.22 o                         
  -1   3   6        189.89        207.37        11.50 o                         
   0   3   6          0.30          3.14         1.96 o                         
   1   3   6        104.75        136.55         6.92 o                         
   2   3   6       1043.26        992.99        14.38 o                         
   3   3   6         83.54         90.88        10.73 o                         
   4   3   6        256.72        244.94        21.57 o                         
   5   3   6        398.37        418.58        22.82 o                         
   6   3   6          5.58         11.37         6.93 o                         
   7   3   6        332.98        349.37        15.57 o                         
   8   3   6         10.19         20.73         8.62 o                         
  -8   4   6         21.82         60.85        11.41 o                         
  -7   4   6         46.14         81.86         9.37 o                         
  -6   4   6         65.04         72.74         7.94 o                         
  -5   4   6        275.84        258.03        11.07 o                         
  -4   4   6        220.14        196.48         9.02 o                         
  -3   4   6        127.40        128.33         7.64 o                         
  -2   4   6        168.42        177.18         8.46 o                         
  -1   4   6        224.07        242.14         9.21 o                         
   0   4   6        131.29        115.90         6.10 o                         
   1   4   6          1.15          6.95         2.38 o                         
   2   4   6         87.48         75.54         5.97 o                         
   3   4   6        120.04        128.63        13.80 o                         
   4   4   6        681.95        598.36        27.24 o                         
   5   4   6         44.49         57.03        10.41 o                         
   6   4   6         62.96         87.56        13.55 o                         
   7   4   6        486.07        458.91        18.63 o                         
   8   4   6          5.76         37.86        12.82 o                         
  -7   5   6          0.07         33.22         7.41 o                         
  -6   5   6          0.01         18.45         5.81 o                         
  -5   5   6        101.13        110.25         7.90 o                         
  -4   5   6         28.32         35.75         5.09 o                         
  -3   5   6        129.77        128.20         8.15 o                         
  -2   5   6         28.21         36.33         4.61 o                         
  -1   5   6        155.73        159.37         8.13 o                         
   0   5   6       1107.56       1075.27        17.73 o                         
   1   5   6        820.74        843.37        15.24 o                         
   2   5   6         27.80         39.82         3.76 o                         
   3   5   6         18.56         15.33         7.01 o                         
   4   5   6         57.54         48.90        10.17 o                         
   5   5   6         49.82         62.64        13.96 o                         
   6   5   6        344.93        316.99        23.77 o                         
   7   5   6        171.34        156.68        30.21 o                         
   8   5   6         18.99         53.98        15.60 o                         
  -7   6   6         81.33         96.74        14.27 o                         
  -6   6   6         14.54         46.91         8.44 o                         
  -5   6   6        348.84        339.13        14.61 o                         
  -4   6   6          0.83         18.07         4.91 o                         
  -3   6   6         17.61         40.91         5.92 o                         
  -2   6   6        108.16        114.34         8.06 o                         
  -1   6   6       1640.43       1611.99        24.11 o                         
   0   6   6       1119.08       1089.70        19.26 o                         
   1   6   6        112.90        110.96         6.93 o                         
   2   6   6        203.77        218.85         8.71 o                         
   3   6   6         19.79         12.33         3.44 o                         
   4   6   6        337.95        322.89        23.22 o                         
   5   6   6        828.03        750.37        35.73 o                         
   6   6   6         85.13         84.63        20.10 o                         
   7   6   6        150.37        129.07        55.29 o                         
  -6   7   6          1.20         36.61         8.61 o                         
  -5   7   6         88.85        100.21         9.06 o                         
  -4   7   6         48.73         50.53         8.74 o                         
  -3   7   6        185.86        179.83         9.88 o                         
  -2   7   6         48.70         61.63         6.62 o                         
  -1   7   6        562.91        547.66        15.17 o                         
   0   7   6         87.24         92.86         7.95 o                         
   1   7   6          0.07          9.69         3.92 o                         
   2   7   6        173.71        183.44         8.99 o                         
   3   7   6         38.31         56.95         9.35 o                         
   4   7   6        143.95        162.40        17.57 o                         
   5   7   6         18.59         55.63        16.89 o                         
   6   7   6         37.82         39.70        16.67 o                         
   7   7   6        135.77        145.61        30.24 o                         
  -5   8   6         16.52         57.70        11.25 o                         
  -4   8   6        237.34        225.74        21.69 o                         
  -3   8   6        298.38        287.31        15.05 o                         
  -2   8   6        398.53        402.78        14.33 o                         
  -1   8   6         33.33         46.69         5.94 o                         
   0   8   6         83.41         90.25         7.90 o                         
   1   8   6        106.80        103.59         8.98 o                         
   2   8   6        448.89        425.07        18.47 o                         
   3   8   6         75.28         88.26         9.98 o                         
   4   8   6          2.30          7.14        10.70 o                         
   5   8   6        332.02        357.60        38.96 o                         
   6   8   6        120.17        106.59        25.51 o                         
  -4   9   6          8.76         34.00        10.04 o                         
  -3   9   6        151.43        156.13        12.13 o                         
  -2   9   6          7.50         41.16         7.71 o                         
  -1   9   6        455.72        444.25        18.25 o                         
   0   9   6         18.17         32.98         7.33 o                         
   1   9   6        417.09        410.55        17.30 o                         
   2   9   6          0.30         12.73         7.49 o                         
   3   9   6         41.80         53.54        11.12 o                         
   4   9   6         89.81         80.19         8.71 o                         
   5   9   6        137.38        188.74        31.19 o                         
  -3  10   6        189.68        215.69        17.47 o                         
  -2  10   6          0.90         39.20         9.78 o                         
  -1  10   6        120.86        171.45        21.34 o                         
   0  10   6         28.68         65.71        13.64 o                         
   1  10   6        166.87        191.16        18.10 o                         
   2  10   6          9.41         45.02        20.05 o                         
   3  10   6          6.67         40.16        20.58 o                         
   4  10   6          6.46         59.69        19.88 o                         
  -2 -10   7         43.36         62.16        21.51 o                         
  -1 -10   7        164.53        173.54        24.85 o                         
   0 -10   7         28.96         69.04        17.84 o                         
  -4  -9   7         18.69         57.73        13.42 o                         
  -3  -9   7         92.92         99.70        15.31 o                         
  -2  -9   7         13.03         44.01         9.38 o                         
  -1  -9   7         16.07         21.27         9.56 o                         
   0  -9   7         72.98        104.84        15.32 o                         
   1  -9   7        245.37        265.23        19.98 o                         
   2  -9   7         19.78         29.64         9.36 o                         
   3  -9   7         97.47        126.18        25.34 o                         
  -5  -8   7         24.55         75.26        19.47 o                         
  -4  -8   7        101.03        136.39        17.80 o                         
  -3  -8   7          1.87         25.00         8.53 o                         
  -2  -8   7          0.79         17.82         5.38 o                         
  -1  -8   7          8.76         24.77         4.84 o                         
   0  -8   7        104.13        100.95         9.47 o                         
   1  -8   7         63.42         65.97         9.78 o                         
   2  -8   7         33.74         44.44        10.98 o                         
   3  -8   7         14.87         37.04        10.42 o                         
   4  -8   7         24.75         38.68        16.16 o                         
  -6  -7   7          3.44         52.87        21.12 o                         
  -5  -7   7         32.04         47.78        12.35 o                         
  -4  -7   7         36.62         49.49         8.01 o                         
  -3  -7   7        312.17        319.36        13.99 o                         
  -2  -7   7         22.85         40.02         6.10 o                         
  -1  -7   7       1012.39        946.00        19.10 o                         
   0  -7   7        237.20        276.05        14.09 o                         
   1  -7   7        666.28        593.37        34.25 o                         
   2  -7   7        153.27        166.92        20.84 o                         
   3  -7   7         16.42         24.41         6.26 o                         
   4  -7   7          3.89          8.83         5.03 o                         
   5  -7   7        526.86        652.82        47.13 o                         
  -7  -6   7          6.31         38.45        14.23 o                         
  -6  -6   7          5.94         52.64        16.24 o                         
  -5  -6   7         86.71         95.87        12.72 o                         
  -4  -6   7        107.34        130.42        10.63 o                         
  -3  -6   7         55.12         63.45         6.60 o                         
  -2  -6   7         84.25         80.59         6.43 o                         
  -1  -6   7       1514.29       1460.36        22.02 o                         
   0  -6   7        291.86        280.08         9.55 o                         
   1  -6   7        324.68        289.65        11.70 o                         
   2  -6   7        132.62        137.99        11.18 o                         
   3  -6   7        307.28        297.64        14.97 o                         
   4  -6   7          4.25         16.34         5.00 o                         
   5  -6   7         14.95         33.45        14.30 o                         
   6  -6   7         15.87         54.56        17.46 o                         
  -7  -5   7          1.22         45.43        14.56 o                         
  -6  -5   7        493.71        458.13        30.71 o                         
  -5  -5   7         33.62         49.33         8.21 o                         
  -4  -5   7        206.38        216.80        11.36 o                         
  -3  -5   7        311.93        295.70        12.19 o                         
  -2  -5   7          6.25         15.15         5.34 o                         
  -1  -5   7        430.11        496.39        13.00 o                         
   0  -5   7         28.50         41.77         3.80 o                         
   1  -5   7          3.39          9.16         2.49 o                         
   2  -5   7        124.54        118.19         9.69 o                         
   3  -5   7        526.21        523.59        25.58 o                         
   4  -5   7          3.84         13.64         5.15 o                         
   5  -5   7          3.00          8.88         2.66 o                         
   6  -5   7        207.41        144.58        30.35 o                         
   7  -5   7        107.52        126.75        22.18 o                         
  -8  -4   7         71.38         77.20        31.33 o                         
  -7  -4   7         77.69        109.73        17.48 o                         
  -6  -4   7         60.56         74.60        14.67 o                         
  -5  -4   7         29.85         31.70         5.01 o                         
  -4  -4   7         38.64         55.29         6.25 o                         
  -3  -4   7          0.00          7.33         3.16 o                         
  -2  -4   7        246.88        221.30         9.84 o                         
  -1  -4   7        162.11        167.24         6.85 o                         
   0  -4   7        144.83        158.11         6.49 o                         
   1  -4   7        343.90        349.23         7.69 o                         
   2  -4   7        566.63        506.58        11.65 o                         
   3  -4   7        148.48        135.90         7.07 o                         
   4  -4   7         19.78         26.79         7.43 o                         
   5  -4   7         48.96         57.32        11.91 o                         
   6  -4   7          8.40         17.19         5.06 o                         
   7  -4   7        102.23         96.79        11.86 o                         
  -8  -3   7         63.88        113.60        18.84 o                         
  -7  -3   7        363.09        394.34        28.48 o                         
  -6  -3   7        144.32        115.85         9.59 o                         
  -5  -3   7        126.73        122.28         8.56 o                         
  -4  -3   7          3.09         10.64         3.56 o                         
  -3  -3   7         47.19         54.40         5.15 o                         
  -2  -3   7          2.87          9.52         2.72 o                         
  -1  -3   7          6.95          8.48         2.40 o                         
   0  -3   7        439.64        458.62        11.16 o                         
   1  -3   7          0.60          7.24         2.07 o                         
   2  -3   7        230.54        242.55         8.30 o                         
   3  -3   7        100.15        117.42         5.60 o                         
   4  -3   7         24.48         30.92         5.81 o                         
   5  -3   7         14.01         30.19         7.24 o                         
   6  -3   7         10.61         30.95         7.53 o                         
   7  -3   7        274.46        279.07        14.44 o                         
   8  -3   7         30.18         37.45         9.80 o                         
  -8  -2   7          6.76         32.85        12.79 o                         
  -7  -2   7        128.22        137.44        17.21 o                         
  -6  -2   7          1.57         20.19         5.09 o                         
  -5  -2   7         15.22         25.79         4.39 o                         
  -4  -2   7        519.36        488.52        12.98 o                         
  -3  -2   7        237.71        206.79         8.63 o                         
  -2  -2   7         68.29         67.19         5.44 o                         
  -1  -2   7        150.29        129.21         7.47 o                         
   0  -2   7         62.09         46.39         3.90 o                         
   1  -2   7        311.22        364.13         8.91 o                         
   2  -2   7        728.45        713.48        14.86 o                         
   3  -2   7         59.77         57.04         5.39 o                         
   4  -2   7          3.10          7.74         3.07 o                         
   5  -2   7          1.50          9.76         5.20 o                         
   6  -2   7          0.22         15.57         6.84 o                         
   7  -2   7         10.81         19.74         7.61 o                         
   8  -2   7         73.39         69.71        11.83 o                         
  -8  -1   7        780.93        733.76        38.87 o                         
  -7  -1   7         31.46         83.29        17.91 o                         
  -6  -1   7         36.05         41.34         5.72 o                         
  -5  -1   7         45.05         67.54         6.56 o                         
  -4  -1   7         79.14         80.38         6.35 o                         
  -3  -1   7         14.74         27.22         3.88 o                         
  -2  -1   7         28.42         29.62         3.88 o                         
  -1  -1   7         16.70         17.01         3.73 o                         
   0  -1   7        239.21        231.27         8.14 o                         
   1  -1   7        187.36        205.84         7.04 o                         
   2  -1   7        770.93        821.10        13.30 o                         
   3  -1   7        248.96        263.26         8.20 o                         
   4  -1   7        299.36        297.00         8.44 o                         
   5  -1   7        787.39        748.20        16.79 o                         
   6  -1   7         86.16        104.86         9.19 o                         
   7  -1   7         17.13         34.99         7.03 o                         
   8  -1   7         25.05         39.71         9.79 o                         
  -8   0   7         11.36         57.34        22.10 o                         
  -7   0   7        405.98        387.16        21.55 o                         
  -6   0   7        572.44        517.77        16.25 o                         
  -5   0   7        252.82        238.63        10.49 o                         
  -4   0   7         38.04         43.54         4.99 o                         
  -3   0   7       1085.97       1050.72        18.75 o                         
  -2   0   7        425.42        424.06        11.20 o                         
  -1   0   7         31.58         27.52         3.14 o                         
   0   0   7        857.15        850.84        18.06 o                         
   1   0   7         44.91         52.53         4.82 o                         
   2   0   7          4.37         10.75         3.07 o                         
   3   0   7        141.51        137.74         6.95 o                         
   4   0   7       1679.29       1675.11        21.63 o                         
   5   0   7       1741.31       1737.14        22.17 o                         
   6   0   7         52.06         51.77         7.48 o                         
   7   0   7        186.82        182.15        15.62 o                         
   8   0   7          1.12         32.71        18.13 o                         
  -8   1   7        603.69        573.88        34.08 o                         
  -7   1   7        218.12        194.25        13.83 o                         
  -6   1   7         26.01         44.32         5.93 o                         
  -5   1   7         90.86         87.81         6.85 o                         
  -4   1   7          0.15         17.60         3.91 o                         
  -3   1   7          0.49          9.04         3.00 o                         
  -2   1   7        135.39        136.52         6.61 o                         
  -1   1   7          6.99         14.79         3.18 o                         
   0   1   7        184.12        179.11         7.43 o                         
   1   1   7        186.01        191.48         8.89 o                         
   2   1   7        710.40        728.16        16.87 o                         
   3   1   7        327.60        332.50         9.64 o                         
   4   1   7        920.26        908.98        15.02 o                         
   5   1   7        941.28        937.69        22.26 o                         
   6   1   7         37.17         44.40         6.10 o                         
   7   1   7         86.43         90.53         6.02 o                         
   8   1   7         37.55         58.00        18.86 o                         
  -8   2   7          0.91         35.12        13.11 o                         
  -7   2   7         88.47         95.59        11.83 o                         
  -6   2   7        104.00        112.42         9.01 o                         
  -5   2   7        212.37        225.20        10.26 o                         
  -4   2   7          2.87         11.45         3.18 o                         
  -3   2   7        509.69        486.82        13.09 o                         
  -2   2   7          3.66          2.97         2.63 o                         
  -1   2   7       2063.38       2269.40        27.59 o                         
   0   2   7         56.99         74.66         5.69 o                         
   1   2   7        268.85        272.50         9.87 o                         
   2   2   7        393.23        375.51         9.90 o                         
   3   2   7        577.23        527.05        17.72 o                         
   4   2   7          1.90          8.39         4.09 o                         
   5   2   7        268.25        272.14        14.95 o                         
   6   2   7         64.59         75.90         8.75 o                         
   7   2   7        555.81        502.62        19.90 o                         
   8   2   7        120.04        132.95        25.06 o                         
  -8   3   7         78.02         79.31        12.26 o                         
  -7   3   7         41.75         60.26        10.51 o                         
  -6   3   7        511.64        485.56        17.46 o                         
  -5   3   7         39.87         52.50         6.14 o                         
  -4   3   7        178.34        154.76         7.58 o                         
  -3   3   7        223.09        210.78         9.06 o                         
  -2   3   7         78.47         98.04         6.53 o                         
  -1   3   7       2984.06       3040.49        34.25 o                         
   0   3   7        452.65        454.88        13.82 o                         
   1   3   7        187.59        179.86         8.44 o                         
   2   3   7        297.63        290.07         8.29 o                         
   3   3   7         20.58         29.10         6.19 o                         
   4   3   7       1018.90        935.54        25.52 o                         
   5   3   7          8.61         15.52         8.66 o                         
   6   3   7        208.36        207.46        18.63 o                         
   7   3   7         26.82         35.13         7.85 o                         
   8   3   7          5.83         31.24         7.97 o                         
  -7   4   7        594.33        582.47        22.96 o                         
  -6   4   7        187.05        174.12        12.77 o                         
  -5   4   7         56.27         74.50         6.90 o                         
  -4   4   7         67.83         69.04         6.51 o                         
  -3   4   7         27.19         43.74         5.39 o                         
  -2   4   7         89.08         82.20         6.19 o                         
  -1   4   7        411.54        383.99        12.22 o                         
   0   4   7        266.34        277.44         9.83 o                         
   1   4   7         31.71         35.92         4.12 o                         
   2   4   7        252.93        218.10        10.31 o                         
   3   4   7         84.08         99.58        10.94 o                         
   4   4   7        125.33        122.76        13.19 o                         
   5   4   7        121.09        154.21        16.54 o                         
   6   4   7         52.65         61.61        11.51 o                         
   7   4   7         36.59         53.40        13.12 o                         
   8   4   7         49.98         84.80        23.71 o                         
  -7   5   7         23.49         52.53         9.42 o                         
  -6   5   7        347.73        362.88        18.09 o                         
  -5   5   7        120.96        114.28         9.23 o                         
  -4   5   7        256.48        281.86        14.62 o                         
  -3   5   7        203.80        194.44        10.47 o                         
  -2   5   7          9.54         18.68         4.20 o                         
  -1   5   7          0.45          9.17         3.45 o                         
   0   5   7        160.26        157.02         7.48 o                         
   1   5   7       1267.17       1219.98        17.87 o                         
   2   5   7         19.41         28.02         4.16 o                         
   3   5   7         32.70         44.68        10.61 o                         
   4   5   7         32.64         45.16        10.40 o                         
   5   5   7        244.01        245.84        21.34 o                         
   6   5   7        302.85        275.67        23.09 o                         
   7   5   7        220.08        209.98        29.03 o                         
  -6   6   7          0.14         48.39         9.21 o                         
  -5   6   7          0.43         30.01         7.14 o                         
  -4   6   7         41.12         50.12         6.45 o                         
  -3   6   7        228.72        222.94        11.42 o                         
  -2   6   7        216.67        228.61        11.03 o                         
  -1   6   7       1059.02       1039.67        24.10 o                         
   0   6   7         31.87         32.04         4.85 o                         
   1   6   7         29.67         33.18         4.52 o                         
   2   6   7        113.88        104.85         8.48 o                         
   3   6   7        240.13        211.33        18.85 o                         
   4   6   7         38.15         26.67         9.90 o                         
   5   6   7         15.37         43.98        12.34 o                         
   6   6   7         53.38         63.91        20.16 o                         
   7   6   7          4.46         53.77        22.69 o                         
  -6   7   7          2.20         32.70         8.57 o                         
  -5   7   7        179.13        171.24        13.31 o                         
  -4   7   7         27.66         42.76         8.01 o                         
  -3   7   7        258.53        244.69        12.61 o                         
  -2   7   7       1882.10       1778.17        28.98 o                         
  -1   7   7         28.23         33.64         5.07 o                         
   0   7   7        351.80        360.12        11.89 o                         
   1   7   7        498.31        468.20        21.14 o                         
   2   7   7        415.01        397.70        17.56 o                         
   3   7   7          0.41         19.42         4.23 o                         
   4   7   7         15.39         42.62        15.20 o                         
   5   7   7        169.12        196.57        30.41 o                         
   6   7   7          4.53         38.74        19.31 o                         
  -5   8   7          1.35         36.01         9.47 o                         
  -4   8   7        180.72        203.85        16.18 o                         
  -3   8   7        157.32        179.91        12.87 o                         
  -2   8   7        176.08        191.16        11.39 o                         
  -1   8   7        113.66        114.10         8.38 o                         
   0   8   7         49.99         59.75         8.07 o                         
   1   8   7        105.85        116.10        10.42 o                         
   2   8   7         43.17         58.94         8.77 o                         
   3   8   7        505.28        454.94        19.43 o                         
   4   8   7        104.00        135.47        26.07 o                         
   5   8   7        141.98        165.49        28.60 o                         
   6   8   7          0.13         59.46        23.42 o                         
  -4   9   7         12.77         41.30        13.61 o                         
  -3   9   7         47.72         69.97        13.15 o                         
  -2   9   7         84.10        119.44        13.47 o                         
  -1   9   7        100.99        103.39        10.02 o                         
   0   9   7        543.86        562.65        20.41 o                         
   1   9   7          3.84         22.42         6.80 o                         
   2   9   7        315.12        348.12        18.99 o                         
   3   9   7        281.80        281.02        17.45 o                         
   4   9   7          4.79         24.21        14.30 o                         
   5   9   7        205.99        191.50        30.97 o                         
  -2  10   7         69.69         78.53        11.62 o                         
  -1  10   7          2.01         38.18        13.89 o                         
   0  10   7        199.81        211.05        19.83 o                         
   1  10   7          1.25         15.51         8.96 o                         
   2  10   7         13.39         28.63        11.00 o                         
   3  10   7        166.62        188.97        31.98 o                         
  -3  -9   8         79.05         85.35        13.98 o                         
  -2  -9   8         99.03         98.05        21.50 o                         
  -1  -9   8        198.04        216.90        26.07 o                         
   0  -9   8         77.74         81.12        16.48 o                         
   1  -9   8          0.92         11.32         9.17 o                         
   2  -9   8         55.50         67.23        20.72 o                         
  -4  -8   8         24.88         39.36        10.76 o                         
  -3  -8   8        132.48        154.42        13.92 o                         
  -2  -8   8        128.91        131.10        11.01 o                         
  -1  -8   8         11.80         39.35         5.19 o                         
   0  -8   8          0.93         21.50         6.22 o                         
   1  -8   8        252.56        243.37        25.90 o                         
   2  -8   8         22.24         41.75        12.77 o                         
   3  -8   8          3.31         40.88        17.85 o                         
   4  -8   8         54.16         73.26        19.71 o                         
  -5  -7   8          0.14         47.12        13.85 o                         
  -4  -7   8          0.74         29.30         8.83 o                         
  -3  -7   8        922.58        863.76        22.98 o                         
  -2  -7   8        336.41        332.67        13.53 o                         
  -1  -7   8        188.38        206.32         9.22 o                         
   0  -7   8          5.50         22.26         3.73 o                         
   1  -7   8         46.66         53.76         9.76 o                         
   2  -7   8          3.74         22.08         7.70 o                         
   3  -7   8         81.18        109.04        10.89 o                         
   4  -7   8         15.11         43.30        16.22 o                         
   5  -7   8         10.94          9.68        14.19 o                         
  -6  -6   8          1.99         53.65        14.40 o                         
  -5  -6   8         23.04         45.56        13.09 o                         
  -4  -6   8        113.94        122.32        10.83 o                         
  -3  -6   8        219.23        205.23        11.06 o                         
  -2  -6   8        313.99        306.86        11.72 o                         
  -1  -6   8       1248.00       1175.06        20.24 o                         
   0  -6   8        581.61        510.44        14.63 o                         
   1  -6   8         16.80         27.83         7.26 o                         
   2  -6   8        491.11        504.86        24.01 o                         
   3  -6   8         36.35         57.46         7.90 o                         
   4  -6   8         63.69         51.35         8.25 o                         
   5  -6   8         96.31        125.40        21.34 o                         
   6  -6   8          0.14         11.88        14.08 o                         
  -7  -5   8        321.05        314.24        28.77 o                         
  -6  -5   8        227.47        194.37        31.17 o                         
  -5  -5   8         17.13         38.63         8.39 o                         
  -4  -5   8          1.49         20.30         6.59 o                         
  -3  -5   8        449.01        422.95        14.89 o                         
  -2  -5   8        136.41        136.06         8.45 o                         
  -1  -5   8        396.85        391.88        10.76 o                         
   0  -5   8        155.20        144.72         6.69 o                         
   1  -5   8          6.47         14.19         2.46 o                         
   2  -5   8          0.43         14.61         5.89 o                         
   3  -5   8         29.38         14.75         2.65 o                         
   4  -5   8         65.09         73.23        18.58 o                         
   5  -5   8         75.06         36.64         9.01 o                         
   6  -5   8          0.08         25.62        13.91 o                         
  -7  -4   8         15.26         51.42        14.70 o                         
  -6  -4   8          0.12         37.15        16.33 o                         
  -5  -4   8         57.53         86.33         9.73 o                         
  -4  -4   8         50.09         57.92         6.73 o                         
  -3  -4   8         63.52         72.21         6.43 o                         
  -2  -4   8        122.50        131.92         7.20 o                         
  -1  -4   8        366.49        355.41        11.57 o                         
   0  -4   8        375.18        355.07        10.17 o                         
   1  -4   8         69.12         77.26         4.71 o                         
   2  -4   8        504.14        479.45        12.48 o                         
   3  -4   8          0.79         14.43         3.36 o                         
   4  -4   8        508.14        463.75        17.81 o                         
   5  -4   8         80.11         87.61        12.08 o                         
   6  -4   8        119.53         96.60        10.86 o                         
   7  -4   8          9.07         19.93        13.91 o                         
  -7  -3   8         32.12         77.12        17.34 o                         
  -6  -3   8        129.53        139.77        18.83 o                         
  -5  -3   8        162.99        152.46         8.83 o                         
  -4  -3   8          5.51         14.98         3.70 o                         
  -3  -3   8        289.52        258.64        10.43 o                         
  -2  -3   8          7.72         19.25         4.36 o                         
  -1  -3   8        305.26        324.68        11.08 o                         
   0  -3   8         28.28         40.36         4.86 o                         
   1  -3   8         77.07         72.78         4.42 o                         
   2  -3   8         86.49         96.14         5.95 o                         
   3  -3   8        100.69         98.30         5.63 o                         
   4  -3   8       1832.11       1601.18        44.19 o                         
   5  -3   8        211.67        206.50        14.05 o                         
   6  -3   8          7.12         25.37         7.60 o                         
   7  -3   8          0.80         17.95         9.77 o                         
  -8  -2   8         94.37        118.91        32.21 o                         
  -7  -2   8        335.92        359.69        28.40 o                         
  -6  -2   8         51.75         54.10         9.62 o                         
  -5  -2   8         60.61         68.08         9.41 o                         
  -4  -2   8         34.58         36.09         5.07 o                         
  -3  -2   8         61.68         52.10         6.02 o                         
  -2  -2   8       2369.96       2300.14        30.57 o                         
  -1  -2   8        723.25        726.65        16.13 o                         
   0  -2   8        144.15        128.33         6.57 o                         
   1  -2   8         55.82         73.05         4.81 o                         
   2  -2   8         11.02         17.66         2.38 o                         
   3  -2   8         59.82         58.18         5.30 o                         
   4  -2   8        187.85        198.10         9.48 o                         
   5  -2   8         22.78         24.55         6.57 o                         
   6  -2   8         90.36         93.66        10.75 o                         
   7  -2   8        157.08        150.88        14.41 o                         
   8  -2   8         54.84         74.66        20.05 o                         
  -8  -1   8        932.84        920.26        45.45 o                         
  -7  -1   8        267.27        258.00        23.86 o                         
  -6  -1   8          9.68         27.91         7.00 o                         
  -5  -1   8         97.14         86.72         9.51 o                         
  -4  -1   8         61.19         54.95         5.82 o                         
  -3  -1   8          7.86         16.82         3.52 o                         
  -2  -1   8        323.17        331.22        10.66 o                         
  -1  -1   8       1608.28       1565.12        23.54 o                         
   0  -1   8        283.21        282.02         9.63 o                         
   1  -1   8        557.26        521.00        11.98 o                         
   2  -1   8        294.50        299.43         9.66 o                         
   3  -1   8         16.75         19.58         4.10 o                         
   4  -1   8        122.31        101.22         9.59 o                         
   5  -1   8         38.58         32.03         3.43 o                         
   6  -1   8        510.56        484.44        20.19 o                         
   7  -1   8         27.56         35.34         8.64 o                         
   8  -1   8          1.93         16.67        14.08 o                         
  -8   0   8        706.53        644.02        39.92 o                         
  -7   0   8         48.61         64.08        14.39 o                         
  -6   0   8        372.90        364.51        18.07 o                         
  -5   0   8        251.43        245.34        11.13 o                         
  -4   0   8        186.64        188.24         9.31 o                         
  -3   0   8        218.84        212.57        10.14 o                         
  -2   0   8          2.76          8.68         2.99 o                         
  -1   0   8          4.58          6.61         2.60 o                         
   0   0   8         13.34         23.62         4.19 o                         
   1   0   8         15.69         26.19         4.05 o                         
   2   0   8        273.24        280.91        12.86 o                         
   3   0   8         39.97         48.05         4.73 o                         
   4   0   8        433.79        429.47        11.72 o                         
   5   0   8        243.37        226.83         8.61 o                         
   6   0   8          0.04         11.58         3.31 o                         
   7   0   8         45.16         48.76         6.05 o                         
   8   0   8        279.43        304.06        35.42 o                         
  -8   1   8        270.92        265.98        25.08 o                         
  -7   1   8         26.07         45.77        10.33 o                         
  -6   1   8         63.15         69.27         8.69 o                         
  -5   1   8         81.18         97.91         7.64 o                         
  -4   1   8        569.47        571.17        15.59 o                         
  -3   1   8         19.18         14.32         4.18 o                         
  -2   1   8          0.79         11.81         3.51 o                         
  -1   1   8        228.61        224.24         9.43 o                         
   0   1   8        802.67        788.15        16.48 o                         
   1   1   8         30.41         23.75         3.86 o                         
   2   1   8        661.56        675.68        17.47 o                         
   3   1   8       2467.43       2418.57        27.99 o                         
   4   1   8         80.39         82.85         5.44 o                         
   5   1   8        197.55        176.56        21.20 o                         
   6   1   8        372.67        337.82        18.72 o                         
   7   1   8        135.96        113.05         9.13 o                         
   8   1   8         48.03         82.94        21.73 o                         
  -8   2   8        217.26        219.13        23.99 o                         
  -7   2   8         33.19         77.36        11.87 o                         
  -6   2   8        300.16        297.56        16.19 o                         
  -5   2   8        132.94        128.15         8.63 o                         
  -4   2   8          0.17         13.77         4.00 o                         
  -3   2   8         61.56         59.62         5.36 o                         
  -2   2   8          0.30         12.05         3.93 o                         
  -1   2   8        207.51        225.43         9.56 o                         
   0   2   8         20.39         22.80         4.08 o                         
   1   2   8        245.24        225.36         9.69 o                         
   2   2   8          0.13          8.89         4.30 o                         
   3   2   8        485.86        476.05         9.40 o                         
   4   2   8        495.67        467.76        23.88 o                         
   5   2   8        552.25        560.50        19.54 o                         
   6   2   8        143.34        165.53        13.66 o                         
   7   2   8         14.79         26.56         5.54 o                         
   8   2   8        174.80        192.40        29.11 o                         
  -7   3   8          0.08         41.37        10.49 o                         
  -6   3   8        137.85        125.06        11.07 o                         
  -5   3   8        330.69        333.94        13.22 o                         
  -4   3   8         42.44         54.17         6.55 o                         
  -3   3   8         50.44         62.93         5.80 o                         
  -2   3   8          0.51         10.96         4.40 o                         
  -1   3   8          2.91         13.61         3.72 o                         
   0   3   8        165.65        156.16         8.82 o                         
   1   3   8        309.97        316.75        11.77 o                         
   2   3   8         14.01         16.55         3.46 o                         
   3   3   8        211.48        206.58        12.67 o                         
   4   3   8          0.07          2.20         4.40 o                         
   5   3   8        757.96        732.80        24.35 o                         
   6   3   8          0.15         31.04         6.98 o                         
   7   3   8        493.11        470.58        20.01 o                         
   8   3   8          9.25         28.55        18.07 o                         
  -7   4   8         67.99         95.29        18.94 o                         
  -6   4   8         22.54         41.21         8.03 o                         
  -5   4   8          0.79         23.29         6.49 o                         
  -4   4   8        246.22        230.86        14.46 o                         
  -3   4   8        593.22        570.93        16.95 o                         
  -2   4   8         14.96         21.82         5.17 o                         
  -1   4   8         39.32         39.51         7.15 o                         
   0   4   8         87.51         96.60         7.37 o                         
   1   4   8         22.07         21.20         4.93 o                         
   2   4   8        468.41        418.00        15.17 o                         
   3   4   8         60.03         67.75         7.51 o                         
   4   4   8          0.47         17.89         6.26 o                         
   5   4   8        433.03        399.46        19.24 o                         
   6   4   8          0.59         31.62         7.90 o                         
   7   4   8         21.87         28.27         6.99 o                         
  -6   5   8         83.47         80.91        10.41 o                         
  -5   5   8         58.41         68.42         8.76 o                         
  -4   5   8         24.97         41.41         5.83 o                         
  -3   5   8         19.60         40.23         5.91 o                         
  -2   5   8        896.72        839.17        20.45 o                         
  -1   5   8        105.08        120.57         7.94 o                         
   0   5   8          4.98         17.93         4.09 o                         
   1   5   8         26.18         39.00         5.31 o                         
   2   5   8         95.92        109.28         6.89 o                         
   3   5   8        235.85        219.93        14.78 o                         
   4   5   8        238.00        208.77        45.75 o                         
   5   5   8        527.36        502.55        29.38 o                         
   6   5   8          0.30         11.94        12.89 o                         
   7   5   8         22.47         32.16        11.97 o                         
  -6   6   8         51.46         79.68        11.08 o                         
  -5   6   8         90.61         94.15        10.16 o                         
  -4   6   8         35.82         52.14         8.80 o                         
  -3   6   8       1101.88       1053.77        24.90 o                         
  -2   6   8        728.46        730.86        19.99 o                         
  -1   6   8          2.02         15.06         4.96 o                         
   0   6   8         93.58         95.68         7.02 o                         
   1   6   8         92.95        114.67         6.63 o                         
   2   6   8        304.00        250.88        21.86 o                         
   3   6   8        727.17        635.53        33.43 o                         
   4   6   8         63.08         90.24        14.87 o                         
   5   6   8          2.47         22.75        14.75 o                         
   6   6   8         31.68         61.21        22.30 o                         
   7   6   8        182.27        123.37        27.20 o                         
  -5   7   8         50.78         88.96        11.07 o                         
  -4   7   8          1.17         23.64        11.52 o                         
  -3   7   8         59.68         84.87        10.81 o                         
  -2   7   8         91.07        111.11         8.54 o                         
  -1   7   8          3.12         17.16         5.19 o                         
   0   7   8        272.05        252.14        11.19 o                         
   1   7   8         25.53         30.29         4.94 o                         
   2   7   8        257.76        266.45        10.56 o                         
   3   7   8          5.85         39.30        16.84 o                         
   4   7   8         45.36         30.80        15.65 o                         
   5   7   8        128.66        112.22        23.42 o                         
   6   7   8          1.75         42.85        21.12 o                         
  -4   8   8        441.55        421.12        32.38 o                         
  -3   8   8         66.69         81.69        12.70 o                         
  -2   8   8        155.10        176.14        15.17 o                         
  -1   8   8         10.13         30.83         6.53 o                         
   0   8   8        213.09        199.08        11.42 o                         
   1   8   8         39.93         48.13         6.71 o                         
   2   8   8         91.08        104.83         8.56 o                         
   3   8   8         98.81        133.90        25.90 o                         
   4   8   8        105.72        104.67        22.75 o                         
   5   8   8        238.94        222.24        34.35 o                         
  -3   9   8        524.73        453.83        24.98 o                         
  -2   9   8         11.76         38.85         9.63 o                         
  -1   9   8        215.07        232.75        19.40 o                         
   0   9   8         28.68         41.00         8.50 o                         
   1   9   8          1.10         18.78         5.82 o                         
   2   9   8         58.31         80.74        11.13 o                         
   3   9   8        145.44        193.58        31.31 o                         
   4   9   8        227.72        249.27        35.59 o                         
   0  10   8         31.42         52.01        13.53 o                         
   1  10   8          1.87         40.59        10.25 o                         
  -1  -9   9         69.41         88.46        30.86 o                         
   0  -9   9         18.14         34.35        15.44 o                         
  -4  -8   9         55.84        100.90        26.41 o                         
  -3  -8   9         31.37         72.28        17.78 o                         
  -2  -8   9        135.66        142.38        12.13 o                         
  -1  -8   9         96.97         94.53        12.62 o                         
   0  -8   9          5.00         29.46        13.91 o                         
   1  -8   9          1.13         28.35         9.38 o                         
   2  -8   9         45.53         58.63        14.72 o                         
   3  -8   9        532.84        591.02        65.88 o                         
  -5  -7   9        284.70        238.14        25.22 o                         
  -4  -7   9         77.27         79.50        12.34 o                         
  -3  -7   9        647.38        573.07        19.45 o                         
  -2  -7   9        182.07        198.11        18.40 o                         
  -1  -7   9        167.52        182.57        10.94 o                         
   0  -7   9         98.06         91.81        10.18 o                         
   1  -7   9         45.57         34.87         9.27 o                         
   2  -7   9          2.57         21.95         8.61 o                         
   3  -7   9        277.76        344.89        25.82 o                         
   4  -7   9        240.84        223.37        28.94 o                         
  -6  -6   9         13.83         37.67        22.97 o                         
  -5  -6   9          7.28         28.24        12.96 o                         
  -4  -6   9         81.05         92.29        10.43 o                         
  -3  -6   9        468.61        458.16        18.06 o                         
  -2  -6   9        344.48        328.98        12.59 o                         
  -1  -6   9        166.33        167.58        10.05 o                         
   0  -6   9        194.17        183.10         8.60 o                         
   1  -6   9        138.21        148.97        11.20 o                         
   2  -6   9          3.65         20.03         7.50 o                         
   3  -6   9         21.95         16.01         7.21 o                         
   4  -6   9          5.00         29.84        13.46 o                         
   5  -6   9         28.49         51.24        16.67 o                         
  -6  -5   9         27.32         69.91        16.62 o                         
  -5  -5   9        230.96        262.13        25.37 o                         
  -4  -5   9         60.30         68.06         9.14 o                         
  -3  -5   9        355.48        370.10        27.97 o                         
  -2  -5   9         34.22         48.39         5.33 o                         
  -1  -5   9          5.44         10.42         3.77 o                         
   0  -5   9          4.56         16.10         3.66 o                         
   1  -5   9        449.06        412.59        11.29 o                         
   2  -5   9         35.47         42.92         4.83 o                         
   3  -5   9         40.05         51.02         5.81 o                         
   4  -5   9        255.16        199.01        27.82 o                         
   5  -5   9        245.54        290.54        28.83 o                         
   6  -5   9         24.09         46.12        16.89 o                         
  -7  -4   9         22.71         39.39        14.55 o                         
  -6  -4   9         67.79         87.91        15.69 o                         
  -5  -4   9         26.51         49.14        11.86 o                         
  -4  -4   9         47.70         55.05         7.10 o                         
  -3  -4   9        264.82        257.47        12.37 o                         
  -2  -4   9        378.68        340.98        13.13 o                         
  -1  -4   9        274.28        285.64        11.07 o                         
   0  -4   9        295.83        266.66         9.41 o                         
   1  -4   9        112.70        104.81         7.91 o                         
   2  -4   9         43.71         44.57         5.16 o                         
   3  -4   9          0.72         17.54         4.40 o                         
   4  -4   9         20.12         42.47         8.11 o                         
   5  -4   9         16.62         21.70         6.61 o                         
   6  -4   9         36.28         34.80        12.89 o                         
  -7  -3   9        165.66        174.00        22.17 o                         
  -6  -3   9         19.00         43.90        13.63 o                         
  -5  -3   9         48.21         59.42        10.15 o                         
  -4  -3   9          0.71         20.61         4.99 o                         
  -3  -3   9        103.78         93.52         7.73 o                         
  -2  -3   9         33.31         42.69         5.66 o                         
  -1  -3   9         89.82         82.71         6.49 o                         
   0  -3   9        559.74        578.61        16.03 o                         
   1  -3   9        156.55        162.77         6.87 o                         
   2  -3   9         35.39         37.91         4.59 o                         
   3  -3   9         25.23         33.86         4.36 o                         
   4  -3   9         51.27         77.29         6.89 o                         
   5  -3   9        196.40        215.02        15.09 o                         
   6  -3   9        110.11        115.44        12.49 o                         
   7  -3   9          1.09         15.15        12.27 o                         
  -7  -2   9          3.81         36.50        14.16 o                         
  -6  -2   9        255.98        245.86        19.29 o                         
  -5  -2   9        250.43        238.81        14.79 o                         
  -4  -2   9          0.00         23.50         4.98 o                         
  -3  -2   9         49.18         49.43         6.56 o                         
  -2  -2   9         12.74         12.37         4.04 o                         
  -1  -2   9         71.95         75.92         6.13 o                         
   0  -2   9         49.57         62.35         5.46 o                         
   1  -2   9        157.90        169.41         7.62 o                         
   2  -2   9        275.10        260.16        11.10 o                         
   3  -2   9         32.56         45.05         5.45 o                         
   4  -2   9          3.33         14.58         4.94 o                         
   5  -2   9         64.82         43.58         8.96 o                         
   6  -2   9         29.38         34.00         8.33 o                         
   7  -2   9        176.70        174.49        22.75 o                         
  -7  -1   9         53.74         57.89        11.35 o                         
  -6  -1   9        206.86        194.68        17.36 o                         
  -5  -1   9         58.34         60.41         7.46 o                         
  -4  -1   9         24.23         30.61         5.03 o                         
  -3  -1   9         57.20         60.22         5.62 o                         
  -2  -1   9          1.14          7.96         3.11 o                         
  -1  -1   9          1.86          7.78         3.31 o                         
   0  -1   9        346.54        351.21        11.43 o                         
   1  -1   9        201.36        208.91         8.43 o                         
   2  -1   9          7.05         11.81         2.83 o                         
   3  -1   9        956.07        873.30        17.09 o                         
   4  -1   9          0.75         11.89         3.39 o                         
   5  -1   9          4.63         10.01         2.87 o                         
   6  -1   9         15.49         23.72         4.78 o                         
   7  -1   9         11.22         39.53        14.47 o                         
  -7   0   9        200.79        196.45        18.86 o                         
  -6   0   9          8.09         33.83         9.32 o                         
  -5   0   9        371.94        332.62        15.17 o                         
  -4   0   9        280.11        270.10        11.77 o                         
  -3   0   9         50.45         62.36         6.08 o                         
  -2   0   9        168.71        160.15         8.22 o                         
  -1   0   9        111.96        105.08         6.41 o                         
   0   0   9        104.41        110.59         6.94 o                         
   1   0   9         79.22         91.16         7.40 o                         
   2   0   9       2011.43       1996.81        36.10 o                         
   3   0   9       1535.90       1518.38        24.01 o                         
   4   0   9         13.84         17.76         3.98 o                         
   5   0   9        217.16        213.10         8.68 o                         
   6   0   9         86.22         84.63        10.06 o                         
   7   0   9        123.66        184.63        27.37 o                         
  -7   1   9          1.59         27.40         9.92 o                         
  -6   1   9         71.82         78.39        11.54 o                         
  -5   1   9         60.70         84.51         9.42 o                         
  -4   1   9        158.38        170.41         9.39 o                         
  -3   1   9          1.93         15.15         5.08 o                         
  -2   1   9        125.51        117.70         7.10 o                         
  -1   1   9          0.12         12.24         3.26 o                         
   0   1   9        375.98        381.80        12.35 o                         
   1   1   9        508.38        519.13        15.54 o                         
   2   1   9        228.21        252.91         9.75 o                         
   3   1   9       1303.23       1310.05        22.49 o                         
   4   1   9         62.87         67.91         5.92 o                         
   5   1   9        326.92        325.28        14.63 o                         
   6   1   9          3.12         18.06         7.03 o                         
   7   1   9        162.19        198.26        27.53 o                         
  -7   2   9         46.52         74.34        12.73 o                         
  -6   2   9         86.15         83.10        15.11 o                         
  -5   2   9         43.35         56.89         8.40 o                         
  -4   2   9         84.27         84.22         8.05 o                         
  -3   2   9       1458.39       1445.73        24.71 o                         
  -2   2   9         33.72         41.47         4.97 o                         
  -1   2   9        133.62        147.11         8.39 o                         
   0   2   9        442.77        427.43        14.80 o                         
   1   2   9        935.15        915.41        20.64 o                         
   2   2   9         13.30         14.07         3.36 o                         
   3   2   9        569.78        559.02        14.30 o                         
   4   2   9          6.71         28.18         6.53 o                         
   5   2   9        330.68        336.87        16.09 o                         
   6   2   9        137.50        141.27        12.56 o                         
   7   2   9         55.07         64.65        10.03 o                         
  -7   3   9         10.30         35.29         9.96 o                         
  -6   3   9         62.98         89.00        12.75 o                         
  -5   3   9         56.47         68.38        10.72 o                         
  -4   3   9        122.46        116.25         8.14 o                         
  -3   3   9        865.79        833.34        19.25 o                         
  -2   3   9        345.11        281.50        17.41 o                         
  -1   3   9          0.04          9.62         4.92 o                         
   0   3   9        118.72        132.55         8.66 o                         
   1   3   9          7.34         16.72         4.40 o                         
   2   3   9       1421.36       1375.94        22.58 o                         
   3   3   9        266.30        240.99        20.49 o                         
   4   3   9        169.75        170.69        12.54 o                         
   5   3   9          0.11         18.36         7.36 o                         
   6   3   9          6.31         19.22         6.76 o                         
   7   3   9         48.45         40.61         9.03 o                         
  -6   4   9          0.35         20.59        12.23 o                         
  -5   4   9          0.85         29.00         8.88 o                         
  -4   4   9         50.44         65.10         9.21 o                         
  -3   4   9        185.90        185.51        12.26 o                         
  -2   4   9        237.38        227.35        15.34 o                         
  -1   4   9         16.55         20.62         7.11 o                         
   0   4   9        429.15        388.08        17.41 o                         
   1   4   9        145.27        149.77         9.25 o                         
   2   4   9         95.49         83.49         6.76 o                         
   3   4   9          7.11         21.32         9.38 o                         
   4   4   9        111.86        111.34        11.35 o                         
   5   4   9         25.75         52.66         8.94 o                         
   6   4   9          9.15         16.65         7.73 o                         
   7   4   9        133.21        128.26        41.36 o                         
  -6   5   9         38.89         62.85        10.35 o                         
  -5   5   9          5.06         38.65         8.33 o                         
  -4   5   9         16.38         44.33         7.93 o                         
  -3   5   9         58.27         64.70         7.42 o                         
  -2   5   9        122.84        100.99         7.96 o                         
  -1   5   9        576.93        566.76        17.03 o                         
   0   5   9         81.70         89.19         8.18 o                         
   1   5   9         28.76         35.14         5.75 o                         
   2   5   9         15.00         40.43         5.26 o                         
   3   5   9        538.79        548.36        24.00 o                         
   4   5   9        372.28        342.16        19.51 o                         
   5   5   9        122.45        152.35        14.58 o                         
   6   5   9         86.42        116.84        15.79 o                         
   7   5   9        169.23        170.94        19.49 o                         
  -5   6   9        194.97        200.18        14.86 o                         
  -4   6   9        320.85        332.92        20.44 o                         
  -3   6   9        717.97        667.82        23.10 o                         
  -2   6   9          9.79         16.24         5.35 o                         
  -1   6   9         63.38         58.08         6.80 o                         
   0   6   9         21.32         24.36         5.02 o                         
   1   6   9        135.68        147.15         8.63 o                         
   2   6   9        225.31        184.66        10.91 o                         
   3   6   9        114.94        129.92        13.41 o                         
   4   6   9        152.75        189.95        18.55 o                         
   5   6   9         73.39        119.09        22.18 o                         
   6   6   9          0.06         34.12        13.19 o                         
  -5   7   9         55.79         82.10        13.08 o                         
  -4   7   9        818.69        738.62        30.47 o                         
  -3   7   9        147.33        155.36        14.69 o                         
  -2   7   9        466.51        461.85        18.42 o                         
  -1   7   9        365.43        329.20        14.63 o                         
   0   7   9        470.94        457.36        16.19 o                         
   1   7   9         23.23         36.16         5.65 o                         
   2   7   9         10.98         11.89         6.81 o                         
   3   7   9         81.93        108.64        16.06 o                         
   4   7   9         66.79         93.59        22.27 o                         
   5   7   9         90.39        123.48        25.23 o                         
  -3   8   9         38.73         60.68        11.18 o                         
  -2   8   9          0.33         32.36         9.01 o                         
  -1   8   9        169.32        177.82        19.17 o                         
   0   8   9         24.75         47.82         7.40 o                         
   1   8   9        371.55        343.62        14.14 o                         
   2   8   9         17.60         54.31        10.69 o                         
   3   8   9        300.89        293.57        24.76 o                         
   4   8   9          4.90         49.32        22.35 o                         
  -2   9   9        449.54        463.04        25.27 o                         
  -1   9   9          1.22         40.67        10.59 o                         
   0   9   9         79.82        137.07        18.09 o                         
   1   9   9        282.09        246.42        19.07 o                         
   2   9   9        108.96        142.95        19.34 o                         
   3   9   9        108.72        130.18        19.03 o                         
  -2  -8  10         24.45         44.96        12.24 o                         
  -1  -8  10        241.56        217.32        32.55 o                         
   0  -8  10         90.32        117.07        18.87 o                         
   1  -8  10         22.30         59.40        18.07 o                         
  -4  -7  10        208.32        183.74        22.16 o                         
  -3  -7  10        193.11        183.45        12.17 o                         
  -2  -7  10          0.80         29.67         6.34 o                         
  -1  -7  10        165.00        143.22        13.21 o                         
   0  -7  10         22.86         43.54         8.21 o                         
   1  -7  10         49.66         68.28        11.95 o                         
   2  -7  10        108.00        116.99        13.81 o                         
   3  -7  10         12.71         38.15        15.71 o                         
  -5  -6  10         19.21         30.61        15.85 o                         
  -4  -6  10        120.29        123.82        22.44 o                         
  -3  -6  10       1206.61       1097.13        39.69 o                         
  -2  -6  10        517.30        461.41        26.83 o                         
  -1  -6  10         11.03         19.82         5.49 o                         
   0  -6  10        284.60        266.05        10.41 o                         
   1  -6  10         38.01         56.81         8.03 o                         
   2  -6  10          3.45         35.08        11.90 o                         
   3  -6  10         48.91         63.29        18.98 o                         
   4  -6  10         20.05         27.98        14.58 o                         
  -5  -5  10        140.91        119.46        18.36 o                         
  -4  -5  10         31.98         37.74        10.52 o                         
  -3  -5  10         98.22        128.34        12.68 o                         
  -2  -5  10         10.38         28.26         5.68 o                         
  -1  -5  10        135.01        145.78         8.48 o                         
   0  -5  10         54.93         59.13         5.69 o                         
   1  -5  10         61.71         53.12         6.85 o                         
   2  -5  10         17.64         38.18         5.49 o                         
   3  -5  10        182.24        153.61         8.89 o                         
   4  -5  10         34.92         43.07        14.30 o                         
   5  -5  10        127.94        142.51        23.14 o                         
  -6  -4  10         44.61         75.59        16.43 o                         
  -5  -4  10         92.61        110.05        17.43 o                         
  -4  -4  10         93.80         91.68        10.42 o                         
  -3  -4  10        101.88        104.63         9.63 o                         
  -2  -4  10        108.59        102.10         8.07 o                         
  -1  -4  10        254.41        262.53        11.50 o                         
   0  -4  10         92.88         89.33         6.56 o                         
   1  -4  10         17.38         36.05         5.09 o                         
   2  -4  10        752.40        665.29        16.76 o                         
   3  -4  10         29.22         31.55         4.62 o                         
   4  -4  10         85.51        111.13        25.17 o                         
   5  -4  10         60.47         79.34        10.78 o                         
   6  -4  10         84.48         92.68        18.58 o                         
  -6  -3  10          7.48         38.07        14.58 o                         
  -5  -3  10         18.84         47.51        10.39 o                         
  -4  -3  10         13.99         31.56         7.76 o                         
  -3  -3  10        491.47        471.37        17.55 o                         
  -2  -3  10          0.87         19.61         5.00 o                         
  -1  -3  10         34.24         40.09         5.36 o                         
   0  -3  10         62.32         64.25         6.64 o                         
   1  -3  10        138.93        149.30         8.02 o                         
   2  -3  10       1150.52       1070.53        20.93 o                         
   3  -3  10        238.96        232.38         9.47 o                         
   4  -3  10          6.66         29.49         5.92 o                         
   5  -3  10          3.90         21.71         8.66 o                         
   6  -3  10         28.80         49.27         9.97 o                         
  -7  -2  10          2.50         24.00        14.26 o                         
  -6  -2  10          0.79          9.60         8.33 o                         
  -5  -2  10         11.99         40.00         9.65 o                         
  -4  -2  10       1274.16       1155.53        34.66 o                         
  -3  -2  10        117.41        125.26         8.39 o                         
  -2  -2  10         49.45         51.99         5.96 o                         
  -1  -2  10          2.32         16.54         4.98 o                         
   0  -2  10        115.49        123.40         7.70 o                         
   1  -2  10          5.02         17.62         4.33 o                         
   2  -2  10        178.36        179.61         6.36 o                         
   3  -2  10        119.99        131.71         8.12 o                         
   4  -2  10         12.44         19.89         6.60 o                         
   5  -2  10        339.20        341.86        28.80 o                         
   6  -2  10        143.29        131.38        13.70 o                         
  -7  -1  10         11.68         44.28        11.81 o                         
  -6  -1  10         88.47        122.20        14.66 o                         
  -5  -1  10          0.09         42.49         9.22 o                         
  -4  -1  10         92.15        107.11         9.17 o                         
  -3  -1  10        719.62        688.94        18.13 o                         
  -2  -1  10        238.82        238.95        10.39 o                         
  -1  -1  10         94.70         97.76         7.49 o                         
   0  -1  10         56.09         51.58         6.94 o                         
   1  -1  10        105.05        107.98         6.97 o                         
   2  -1  10         58.13         63.06         4.91 o                         
   3  -1  10          0.02         10.38         4.35 o                         
   4  -1  10        408.58        418.34        15.74 o                         
   5  -1  10         16.79         19.67         2.61 o                         
   6  -1  10         32.75         60.49        16.47 o                         
   7  -1  10          5.35         25.45        15.15 o                         
  -7   0  10         49.06         75.73        13.91 o                         
  -6   0  10          1.39         36.40         9.46 o                         
  -5   0  10         29.45         42.89         8.83 o                         
  -4   0  10         14.78         23.08         5.08 o                         
  -3   0  10          8.35         30.90         5.48 o                         
  -2   0  10         44.00         56.23         5.67 o                         
  -1   0  10         61.23         65.29         5.76 o                         
   0   0  10        462.64        473.84        13.16 o                         
   1   0  10        235.85        242.78        11.91 o                         
   2   0  10        693.92        694.35        22.80 o                         
   3   0  10        218.96        209.61         9.80 o                         
   4   0  10         10.31         22.04         4.80 o                         
   5   0  10          5.99         20.34         4.22 o                         
   6   0  10        290.00        248.93        11.01 o                         
   7   0  10        295.16        385.36        37.61 o                         
  -7   1  10         51.79         59.18        12.64 o                         
  -6   1  10        124.30        140.50        16.85 o                         
  -5   1  10          2.25         23.81         9.53 o                         
  -4   1  10        107.93        116.30         8.12 o                         
  -3   1  10         28.60         48.67         6.63 o                         
  -2   1  10        667.78        637.97        16.50 o                         
  -1   1  10         14.90         23.53         4.36 o                         
   0   1  10        144.15        161.30         8.97 o                         
   1   1  10        935.95        952.39        22.47 o                         
   2   1  10        348.07        350.05        12.16 o                         
   3   1  10        497.26        518.85        14.72 o                         
   4   1  10        430.30        407.92        10.47 o                         
   5   1  10        272.41        213.52        17.75 o                         
   6   1  10          9.86         28.76         6.39 o                         
   7   1  10         13.05         19.09        11.88 o                         
  -6   2  10         22.07         55.46        11.29 o                         
  -5   2  10          1.35         34.71         9.83 o                         
  -4   2  10         40.52         66.78        12.53 o                         
  -3   2  10        160.90        172.01         9.69 o                         
  -2   2  10        175.45        170.56         9.06 o                         
  -1   2  10         47.54         64.81         6.50 o                         
   0   2  10          3.38         11.42         5.01 o                         
   1   2  10        428.05        442.75        15.60 o                         
   2   2  10        457.30        480.35        14.36 o                         
   3   2  10        174.40        166.56        10.75 o                         
   4   2  10        226.94        162.91        24.64 o                         
   5   2  10         71.32         75.30         9.04 o                         
   6   2  10        167.52        161.34        12.44 o                         
   7   2  10          5.17         25.73        17.96 o                         
  -6   3  10          2.56         49.07        13.85 o                         
  -5   3  10         48.12         79.34        11.05 o                         
  -4   3  10          5.31         18.44        11.23 o                         
  -3   3  10         37.92         42.95         6.71 o                         
  -2   3  10          0.08         15.98         5.54 o                         
  -1   3  10        165.41        188.49        11.38 o                         
   0   3  10        111.75        119.48        12.44 o                         
   1   3  10          4.51         16.14         5.07 o                         
   2   3  10         26.67         33.56         5.03 o                         
   3   3  10        926.00        850.04        47.58 o                         
   4   3  10          0.02         14.89         7.36 o                         
   5   3  10        283.75        293.92        16.97 o                         
   6   3  10         27.81         33.50         8.25 o                         
   7   3  10        189.82        203.55        31.70 o                         
  -6   4  10        105.91        136.97        15.81 o                         
  -5   4  10        509.55        495.21        25.75 o                         
  -4   4  10         48.19         49.96        11.86 o                         
  -3   4  10         27.68         21.56         9.70 o                         
  -2   4  10        106.89         97.50        14.76 o                         
  -1   4  10          2.53         11.46         5.37 o                         
   0   4  10        117.98        116.72         9.26 o                         
   1   4  10          7.16         17.51         6.61 o                         
   2   4  10        213.93        185.99         9.41 o                         
   3   4  10        126.76         84.62        10.72 o                         
   4   4  10         36.56         65.12         9.99 o                         
   5   4  10         67.56         66.88        10.41 o                         
   6   4  10         33.45         34.83         8.96 o                         
  -5   5  10        172.77        173.90        17.49 o                         
  -4   5  10        508.53        454.78        23.94 o                         
  -3   5  10          7.11         19.81        17.19 o                         
  -2   5  10        137.33        176.08        14.06 o                         
  -1   5  10         16.50         29.30        10.88 o                         
   0   5  10        134.61        140.42        13.00 o                         
   1   5  10        188.52        176.64         9.70 o                         
   2   5  10         62.54         66.61         9.20 o                         
   3   5  10        449.51        445.05        28.76 o                         
   4   5  10         46.78         59.80        10.66 o                         
   5   5  10         10.85         39.76        24.86 o                         
   6   5  10         35.95         49.97        14.69 o                         
  -5   6  10        567.89        515.57        23.81 o                         
  -4   6  10        496.87        445.83        21.26 o                         
  -3   6  10         81.65         92.10        12.43 o                         
  -2   6  10          1.19         22.85         7.12 o                         
  -1   6  10        257.76        257.53        16.85 o                         
   0   6  10         34.97         32.82         7.23 o                         
   1   6  10        472.13        408.39        18.67 o                         
   2   6  10         57.17         75.97        11.55 o                         
   3   6  10         42.76         71.40        13.74 o                         
   4   6  10         80.72         77.25        14.75 o                         
   5   6  10        189.51        174.36        24.86 o                         
  -4   7  10        118.49        123.08        15.09 o                         
  -3   7  10          7.43         32.86        10.58 o                         
  -2   7  10        166.95        159.25        15.11 o                         
  -1   7  10        114.73        119.77        13.79 o                         
   0   7  10         61.86         79.48         9.56 o                         
   1   7  10         21.76         45.15         7.81 o                         
   2   7  10          2.26         36.94        11.18 o                         
   3   7  10         36.36         61.73        14.89 o                         
   4   7  10          0.74         40.50        13.59 o                         
   5   7  10        121.75        115.15        25.34 o                         
  -2   8  10         42.01         55.40        13.22 o                         
  -1   8  10         41.33         49.95        10.00 o                         
   0   8  10        125.65        147.11        11.13 o                         
   1   8  10         15.63         39.25        10.80 o                         
   2   8  10          4.58         25.05        11.61 o                         
   3   8  10        485.75        466.56        32.26 o                         
  -2  -7  11         11.38         36.93        11.62 o                         
  -1  -7  11        107.03        101.31        14.11 o                         
   0  -7  11         10.25         34.25        10.25 o                         
   1  -7  11        122.39        136.59        20.47 o                         
   2  -7  11        212.77        243.98        24.67 o                         
  -4  -6  11        229.19        229.04        23.69 o                         
  -3  -6  11         21.83         42.74        10.75 o                         
  -2  -6  11         43.76         57.84         9.29 o                         
  -1  -6  11          2.11         23.50         6.57 o                         
   0  -6  11          7.98         15.27         6.19 o                         
   1  -6  11         17.72         31.24         7.73 o                         
   2  -6  11          0.04         18.70         6.62 o                         
   3  -6  11          0.30         28.38        12.80 o                         
  -5  -5  11        426.05        373.20        44.59 o                         
  -4  -5  11         38.69         59.78        14.39 o                         
  -3  -5  11         38.22         53.80         8.39 o                         
  -2  -5  11         37.99         49.32         7.74 o                         
  -1  -5  11        225.43        228.75        11.68 o                         
   0  -5  11         22.13         32.59         5.41 o                         
   1  -5  11        187.09        188.78         9.04 o                         
   2  -5  11        142.48        120.88         8.22 o                         
   3  -5  11        305.12        300.81        26.96 o                         
   4  -5  11         12.49         26.80        14.02 o                         
  -5  -4  11        131.54        150.26        20.18 o                         
  -4  -4  11        398.55        351.95        21.80 o                         
  -3  -4  11         48.47         73.64         9.33 o                         
  -2  -4  11         80.27         83.61         9.10 o                         
  -1  -4  11         20.58         48.21         6.61 o                         
   0  -4  11        138.57        149.39         9.51 o                         
   1  -4  11         46.13         54.47         5.26 o                         
   2  -4  11         40.75         55.55         6.43 o                         
   3  -4  11         18.87         41.68         5.68 o                         
   4  -4  11          3.83         19.90         5.56 o                         
   5  -4  11          0.67         36.37        13.29 o                         
  -6  -3  11          4.74         37.00        14.48 o                         
  -5  -3  11        139.99        147.78        15.88 o                         
  -4  -3  11          2.10         35.62         9.57 o                         
  -3  -3  11         69.99         81.53        10.99 o                         
  -2  -3  11        415.88        411.31        21.67 o                         
  -1  -3  11         28.95         48.10         6.43 o                         
   0  -3  11         15.52         32.68         6.17 o                         
   1  -3  11         17.31         29.80         4.77 o                         
   2  -3  11        178.37        174.36         9.52 o                         
   3  -3  11         22.74         35.36         5.61 o                         
   4  -3  11         87.66        100.32         8.82 o                         
   5  -3  11         95.33        132.03        13.63 o                         
  -6  -2  11         39.90         63.72        13.18 o                         
  -5  -2  11          0.50         38.70        11.32 o                         
  -4  -2  11          1.30         40.14        10.19 o                         
  -3  -2  11         10.04         23.42         5.96 o                         
  -2  -2  11          6.71         16.84         4.72 o                         
  -1  -2  11         63.10         64.55         7.48 o                         
   0  -2  11        612.18        599.35        16.77 o                         
   1  -2  11        162.86        166.47         8.68 o                         
   2  -2  11         19.95         39.88         4.04 o                         
   3  -2  11        100.75        105.86         8.24 o                         
   4  -2  11         23.39         28.90         6.16 o                         
   5  -2  11         60.05         89.47        20.30 o                         
   6  -2  11          0.38         43.19        15.37 o                         
  -6  -1  11          0.99         31.51        10.82 o                         
  -5  -1  11         61.12         95.69        13.01 o                         
  -4  -1  11        100.26        118.73        12.55 o                         
  -3  -1  11          0.82         14.84         6.67 o                         
  -2  -1  11        146.51        145.18         9.26 o                         
  -1  -1  11         49.23         67.67         6.97 o                         
   0  -1  11        139.17        171.71         9.61 o                         
   1  -1  11        529.01        535.59        15.32 o                         
   2  -1  11         42.84         54.48         5.13 o                         
   3  -1  11        179.08        174.41         6.77 o                         
   4  -1  11          2.86         13.55         2.55 o                         
   5  -1  11         30.11         27.75         6.20 o                         
   6  -1  11        166.51        191.78        25.23 o                         
  -6   0  11        147.58        157.49        16.91 o                         
  -5   0  11         85.49        119.83        14.48 o                         
  -4   0  11          2.17         29.97         8.44 o                         
  -3   0  11        145.30        152.09        17.90 o                         
  -2   0  11        316.19        309.35        12.29 o                         
  -1   0  11         35.08         53.85         5.88 o                         
   0   0  11       1662.45       1662.98        25.54 o                         
   1   0  11       1470.36       1496.06        23.34 o                         
   2   0  11        164.63        170.50        10.93 o                         
   3   0  11         30.44         30.19         4.09 o                         
   4   0  11        277.31        294.00        15.31 o                         
   5   0  11         31.16         42.42        11.51 o                         
   6   0  11        133.63        164.70        23.87 o                         
  -6   1  11         70.71         93.76        19.66 o                         
  -5   1  11         18.32         50.16        11.23 o                         
  -4   1  11         85.96         66.89        10.63 o                         
  -3   1  11         10.43         38.16         7.82 o                         
  -2   1  11         29.81         47.23         6.03 o                         
  -1   1  11        338.55        329.58        12.26 o                         
   0   1  11         30.45         31.75         5.91 o                         
   1   1  11       1292.25       1310.72        28.09 o                         
   2   1  11         27.11         35.81         5.11 o                         
   3   1  11        368.24        349.00        11.56 o                         
   4   1  11         79.39         99.97         6.73 o                         
   5   1  11         94.18         64.58         9.22 o                         
   6   1  11          5.03         23.82        17.34 o                         
  -6   2  11         32.12         75.79        13.54 o                         
  -5   2  11        933.49        826.29        33.56 o                         
  -4   2  11          0.81         31.13        11.14 o                         
  -3   2  11         56.02         75.86         9.49 o                         
  -2   2  11        276.10        259.04        11.90 o                         
  -1   2  11        576.77        552.34        19.69 o                         
   0   2  11         27.00         49.74         7.16 o                         
   1   2  11        406.20        398.78        15.83 o                         
   2   2  11         80.29         95.80         8.25 o                         
   3   2  11         62.90         79.32         7.92 o                         
   4   2  11        140.94        133.03        11.97 o                         
   5   2  11        118.21        110.93        15.93 o                         
   6   2  11          2.97         18.61         9.63 o                         
  -5   3  11        200.90        177.40        16.73 o                         
  -4   3  11         77.35         86.31        12.20 o                         
  -3   3  11         46.69         62.04         8.54 o                         
  -2   3  11          0.47         19.25         6.40 o                         
  -1   3  11         43.40         59.74         8.03 o                         
   0   3  11       1141.75       1072.70        26.84 o                         
   1   3  11        341.25        335.15        18.29 o                         
   2   3  11         23.58         40.67         6.00 o                         
   3   3  11          3.90         14.85         5.45 o                         
   4   3  11         96.08         96.63        11.22 o                         
   5   3  11         11.49         34.02         8.93 o                         
   6   3  11         99.56        122.56        14.70 o                         
  -5   4  11         44.43         64.52        11.37 o                         
  -4   4  11         93.18        104.17        15.63 o                         
  -3   4  11        108.80        110.48        12.70 o                         
  -2   4  11        146.80        136.18        24.03 o                         
  -1   4  11        175.47        178.32        14.12 o                         
   0   4  11          5.78         33.03        10.31 o                         
   1   4  11         16.99         52.57        11.75 o                         
   2   4  11        135.52        111.34         7.64 o                         
   3   4  11        130.04        164.31        14.39 o                         
   4   4  11         31.16         43.31         9.93 o                         
   5   4  11        242.49        235.34        17.14 o                         
   6   4  11        786.55        789.18        71.43 o                         
  -5   5  11        151.94        148.03        20.61 o                         
  -4   5  11         98.54        103.74        14.80 o                         
  -3   5  11        146.83        164.12        20.04 o                         
  -2   5  11        113.72        113.58        12.51 o                         
  -1   5  11        172.35        177.81        20.99 o                         
   0   5  11          4.33         31.05         8.01 o                         
   1   5  11        587.75        563.22        20.96 o                         
   2   5  11        204.79        150.85        13.03 o                         
   3   5  11         32.86         64.86        13.94 o                         
   4   5  11         26.70         42.13        12.87 o                         
   5   5  11        360.41        375.02        33.39 o                         
  -4   6  11         11.45         46.95        11.96 o                         
  -3   6  11        143.21        157.96        27.56 o                         
  -2   6  11          1.43         26.43        11.22 o                         
  -1   6  11         63.37         80.32        11.44 o                         
   0   6  11        235.82        183.23        12.62 o                         
   1   6  11        482.25        419.25        17.30 o                         
   2   6  11         84.70         91.87        11.38 o                         
   3   6  11        178.32        208.11        21.46 o                         
   4   6  11          1.54         27.79        12.33 o                         
  -3   7  11         68.14         70.22        15.65 o                         
  -2   7  11        268.85        303.69        26.53 o                         
  -1   7  11        114.71         85.56        13.41 o                         
   0   7  11         12.62         28.62         7.72 o                         
   1   7  11          3.96         13.86         9.29 o                         
   2   7  11         54.51         66.30        15.73 o                         
   3   7  11          4.12         38.40        13.67 o                         
  -1   8  11         82.58         96.85        26.30 o                         
   0   8  11          0.99         46.93        13.89 o                         
   1   8  11        458.28        411.37        30.51 o                         
  -2  -6  12        124.07        127.15        15.45 o                         
  -1  -6  12         21.17         33.37        14.25 o                         
   0  -6  12         63.27         74.41        12.92 o                         
   1  -6  12          0.90         23.72         9.86 o                         
   2  -6  12         54.07         84.08        12.50 o                         
  -3  -5  12        121.44        139.38        14.43 o                         
  -2  -5  12        110.50         99.31        10.38 o                         
  -1  -5  12         53.30         76.68         8.21 o                         
   0  -5  12          0.53         26.46         7.16 o                         
   1  -5  12        151.26        128.72         9.74 o                         
   2  -5  12         71.98         76.15         9.65 o                         
   3  -5  12         27.52         45.55        16.05 o                         
  -4  -4  12         11.54         20.77         9.36 o                         
  -3  -4  12        256.24        237.87        19.68 o                         
  -2  -4  12          3.09         21.38         7.27 o                         
  -1  -4  12          5.22         40.91         7.48 o                         
   0  -4  12        831.36        731.63        19.70 o                         
   1  -4  12          1.38         26.90         5.02 o                         
   2  -4  12         60.92         61.26         7.26 o                         
   3  -4  12         60.73         79.54         8.60 o                         
   4  -4  12        140.90        167.29        24.61 o                         
  -5  -3  12        447.68        337.99        23.38 o                         
  -4  -3  12          9.31         47.96        11.83 o                         
  -3  -3  12         13.75         41.37         9.34 o                         
  -2  -3  12          3.94         28.51         7.12 o                         
  -1  -3  12         62.67         77.81         8.75 o                         
   0  -3  12        354.43        357.19        13.89 o                         
   1  -3  12         61.01         75.29         6.51 o                         
   2  -3  12         86.05        104.29         8.41 o                         
   3  -3  12         47.25         49.83         6.95 o                         
   4  -3  12          9.52         27.37        12.47 o                         
  -5  -2  12          2.67         51.59        12.05 o                         
  -4  -2  12          3.25         35.75        10.51 o                         
  -3  -2  12         42.61         63.60        14.29 o                         
  -2  -2  12        226.06        239.47        14.19 o                         
  -1  -2  12          0.87         11.36         4.84 o                         
   0  -2  12         75.93         88.31         8.30 o                         
   1  -2  12         35.70         67.10         7.09 o                         
   2  -2  12         27.47         51.65         4.74 o                         
   3  -2  12        240.75        244.02        12.44 o                         
   4  -2  12        195.24        198.75        12.74 o                         
   5  -2  12         10.01         28.67         9.45 o                         
  -5  -1  12        286.93        283.24        30.40 o                         
  -4  -1  12         61.48         77.46        12.33 o                         
  -3  -1  12          2.10         25.41         8.76 o                         
  -2  -1  12         70.77        104.07        10.27 o                         
  -1  -1  12        169.68        179.73        13.36 o                         
   0  -1  12          4.04         30.09         6.30 o                         
   1  -1  12          3.53         21.43         5.69 o                         
   2  -1  12        192.97        205.20         9.13 o                         
   3  -1  12         60.62         61.13         4.89 o                         
   4  -1  12        174.82        194.47        12.64 o                         
   5  -1  12          6.11         16.39        11.26 o                         
  -5   0  12         34.54         63.62        12.24 o                         
  -4   0  12         71.42        105.65        16.27 o                         
  -3   0  12         56.53         80.29        14.89 o                         
  -2   0  12        226.96        209.31        13.22 o                         
  -1   0  12        238.66        243.25        11.47 o                         
   0   0  12        267.99        281.27        11.69 o                         
   1   0  12         79.57        100.19         7.73 o                         
   2   0  12         88.04         96.74         6.43 o                         
   3   0  12          3.43         15.12         3.49 o                         
   4   0  12        181.47        185.28        11.80 o                         
   5   0  12        352.61        347.13        25.03 o                         
  -5   1  12         11.70         33.37        10.38 o                         
  -4   1  12        276.31        264.56        52.84 o                         
  -3   1  12          0.06         27.39         7.93 o                         
  -2   1  12          1.24         22.71         6.56 o                         
  -1   1  12        335.20        331.62        14.25 o                         
   0   1  12        307.59        292.60        12.94 o                         
   1   1  12        460.37        470.24        18.03 o                         
   2   1  12        168.56        163.06         9.82 o                         
   3   1  12        257.12        270.97        10.75 o                         
   4   1  12          4.43         20.04         5.14 o                         
   5   1  12         11.51         42.52        21.73 o                         
  -5   2  12         44.07         71.88        16.69 o                         
  -4   2  12        126.20        134.88        14.78 o                         
  -3   2  12         10.77         47.27        10.05 o                         
  -2   2  12         21.15         40.84         6.99 o                         
  -1   2  12        234.55        254.68        14.14 o                         
   0   2  12        234.85        271.54        17.68 o                         
   1   2  12         15.23         33.68         7.24 o                         
   2   2  12        118.06        138.62        10.20 o                         
   3   2  12        331.43        338.52        13.91 o                         
   4   2  12         40.67         75.15        10.57 o                         
   5   2  12          1.66         39.50        15.63 o                         
  -5   3  12         51.59         73.06        13.51 o                         
  -4   3  12         34.61         61.56        11.73 o                         
  -3   3  12         30.84         48.61         9.68 o                         
  -2   3  12        167.91        167.47        12.61 o                         
  -1   3  12         72.74         89.41        11.26 o                         
   0   3  12          1.61         15.83         7.41 o                         
   1   3  12        811.15        774.49        25.93 o                         
   2   3  12          2.52         24.26         6.53 o                         
   3   3  12         57.28        102.45        12.54 o                         
   4   3  12          2.58         40.78        10.45 o                         
   5   3  12        377.35        378.75        33.47 o                         
  -4   4  12         78.41         71.28        17.44 o                         
  -3   4  12          1.32         45.56        11.23 o                         
  -2   4  12         13.33         32.84         8.65 o                         
  -1   4  12        155.93        155.36        13.73 o                         
   0   4  12        384.83        377.69        26.54 o                         
   1   4  12          3.92         27.62         8.37 o                         
   2   4  12         71.43         81.99         7.04 o                         
   3   4  12         96.28         77.35        14.69 o                         
   4   4  12         15.24         36.90        11.99 o                         
   5   4  12        110.08        138.60        37.25 o                         
  -3   5  12          6.56         34.43        10.47 o                         
  -2   5  12        112.35        119.38        18.07 o                         
  -1   5  12        111.75        102.25        13.00 o                         
   0   5  12         14.53         40.11        16.78 o                         
   1   5  12        102.43         89.53         9.20 o                         
   2   5  12         57.84         80.38        14.93 o                         
   3   5  12        233.79        240.15        22.35 o                         
   4   5  12          0.03         35.87        13.04 o                         
  -2   6  12          5.32         42.63        16.26 o                         
  -1   6  12        113.78        109.52        20.42 o                         
   0   6  12         60.93         85.72        10.07 o                         
   1   6  12        113.13        124.98        17.46 o                         
   2   6  12         44.75         63.67        32.55 o                         
   3   6  12         38.96         53.87        14.69 o                         
  -1   7  12          1.20         54.56        24.32 o                         
   0   7  12         11.84         52.95        15.11 o                         
   1   7  12         30.36         45.51        14.51 o                         
  -1  -5  13        191.66        167.26        16.34 o                         
   0  -5  13          7.14         30.82        10.09 o                         
   1  -5  13        186.92        205.73        17.99 o                         
  -3  -4  13          0.36         37.86        10.72 o                         
  -2  -4  13        167.71        153.95        15.78 o                         
  -1  -4  13         55.43         69.98         9.22 o                         
   0  -4  13          2.94         22.35         7.74 o                         
   1  -4  13         40.30         50.61         8.71 o                         
   2  -4  13         18.63         40.53         8.19 o                         
  -3  -3  13          2.88         24.81        10.12 o                         
  -2  -3  13         16.16         31.18         9.28 o                         
  -1  -3  13         34.59         51.29         8.71 o                         
   0  -3  13        260.80        225.85        13.42 o                         
   1  -3  13          4.47         30.79         9.03 o                         
   2  -3  13         19.91         41.22         7.01 o                         
   3  -3  13        205.89        235.26        14.89 o                         
  -4  -2  13         17.90         47.79        11.94 o                         
  -3  -2  13         10.62         45.86        10.97 o                         
  -2  -2  13        343.33        315.70        19.57 o                         
  -1  -2  13        308.24        282.79        17.69 o                         
   0  -2  13          0.57         33.19         7.79 o                         
   1  -2  13         83.10         99.57         8.00 o                         
   2  -2  13         18.88         36.33         6.96 o                         
   3  -2  13          2.59         28.86         6.19 o                         
   4  -2  13         85.27        143.03        40.93 o                         
  -4  -1  13         16.76         41.60        11.15 o                         
  -3  -1  13         15.81         51.12        11.06 o                         
  -2  -1  13        319.19        294.84        19.04 o                         
  -1  -1  13        309.96        297.82        18.09 o                         
   0  -1  13         19.00         27.21         7.43 o                         
   1  -1  13        427.51        422.25        15.90 o                         
   2  -1  13         12.12         43.82         8.24 o                         
   3  -1  13         39.98         53.89         9.35 o                         
   4  -1  13        181.04        168.50        16.16 o                         
  -4   0  13        238.04        212.84        18.92 o                         
  -3   0  13         56.27         54.47        11.32 o                         
  -2   0  13        815.38        779.18        38.68 o                         
  -1   0  13       1050.55       1057.03        28.75 o                         
   0   0  13        267.32        280.40        14.65 o                         
   1   0  13         26.70         59.46         8.20 o                         
   2   0  13        252.73        242.59        10.34 o                         
   3   0  13          5.29         19.02         5.68 o                         
   4   0  13         11.32         27.15         9.96 o                         
  -4   1  13          2.53         44.36        12.20 o                         
  -3   1  13        102.07        106.14        14.13 o                         
  -2   1  13        164.60        160.98        15.27 o                         
  -1   1  13       1250.77       1176.73        30.40 o                         
   0   1  13         11.63         28.95         7.08 o                         
   1   1  13        221.47        219.89        12.75 o                         
   2   1  13        112.35        128.79        11.97 o                         
   3   1  13          5.52         22.37         7.35 o                         
   4   1  13          9.65         26.23        10.57 o                         
  -4   2  13        135.47        131.22        16.28 o                         
  -3   2  13        230.71        198.45        17.58 o                         
  -2   2  13        102.51        111.45        13.70 o                         
  -1   2  13         93.59         97.61         9.75 o                         
   0   2  13        283.09        285.87        15.19 o                         
   1   2  13         16.86         36.09         8.58 o                         
   2   2  13        121.15        135.01        12.28 o                         
   3   2  13        149.10        124.28        13.04 o                         
   4   2  13         12.57         37.04        11.21 o                         
  -3   3  13         54.15         65.02        12.57 o                         
  -2   3  13        737.63        673.32        29.87 o                         
  -1   3  13        140.72        132.86        11.72 o                         
   0   3  13          5.90         28.21        11.60 o                         
   1   3  13        120.55        127.84        12.14 o                         
   2   3  13        161.91        168.11        15.85 o                         
   3   3  13         24.33         39.74        10.33 o                         
   4   3  13        144.22        170.29        19.12 o                         
  -3   4  13         51.62         88.00        16.53 o                         
  -2   4  13         25.19         60.31        12.53 o                         
  -1   4  13         81.58         85.52        12.20 o                         
   0   4  13        176.67        185.75        21.08 o                         
   1   4  13         93.05        126.31        17.84 o                         
   2   4  13         89.61         91.36        16.29 o                         
   3   4  13         98.23        105.24        16.15 o                         
  -2   5  13         13.34         58.41        16.12 o                         
  -1   5  13        225.80        205.51        23.17 o                         
   0   5  13         16.56         46.48        14.83 o                         
   1   5  13          2.98         27.63        14.22 o                         
   2   5  13         12.56         38.73        14.33 o                         
   3   5  13        349.28        282.53        25.43 o                         
   0   6  13          3.27         40.93        20.44 o                         
  -1  -3  14          0.37         35.68        10.22 o                         
   0  -3  14         93.86        100.71        19.39 o                         
   1  -3  14        137.11        125.27        19.51 o                         
  -2  -2  14          8.09         48.77        11.57 o                         
  -1  -2  14          0.92         43.03        24.86 o                         
   0  -2  14         87.47        103.50        11.99 o                         
   1  -2  14         45.60         57.50        13.95 o                         
   2  -2  14        101.50         95.09        15.01 o                         
  -3  -1  14         96.02        118.09        15.84 o                         
  -2  -1  14         45.20         79.95        14.90 o                         
  -1  -1  14          9.08         39.03        10.62 o                         
   0  -1  14         47.24         67.86        11.18 o                         
   1  -1  14         38.54         49.31         9.50 o                         
   2  -1  14        194.43        165.57        18.29 o                         
   3  -1  14          4.05         39.63         9.47 o                         
  -3   0  14         98.97        107.28        14.82 o                         
  -2   0  14         27.59         36.61        13.46 o                         
  -1   0  14          0.11         39.12        10.19 o                         
   0   0  14        195.66        189.69        15.79 o                         
   1   0  14         44.89         67.85        12.35 o                         
   2   0  14        119.14        126.33        14.62 o                         
   3   0  14        247.49        267.25        22.06 o                         
  -3   1  14        136.89        139.58        27.93 o                         
  -2   1  14        143.16        145.51        15.69 o                         
  -1   1  14        132.09        127.35        13.68 o                         
   0   1  14         11.72         26.94         7.82 o                         
   1   1  14         34.64         69.80         9.48 o                         
   2   1  14         47.27         61.71        10.23 o                         
   3   1  14          4.51         27.33        12.18 o                         
  -2   2  14         57.66         70.76        11.96 o                         
  -1   2  14          0.08         22.75         9.80 o                         
   0   2  14         44.53         62.20         9.22 o                         
   1   2  14        268.18        286.34        25.05 o                         
   2   2  14          0.17         25.37        12.23 o                         
   3   2  14         29.18         59.80        14.61 o                         
  -2   3  14         78.88         99.11        14.28 o                         
  -1   3  14        407.07        386.92        23.08 o                         
   0   3  14          2.08         40.85        19.17 o                         
   1   3  14          0.01         33.45        13.39 o                         
   2   3  14          5.76         32.37        11.71 o                         
   0   4  14         20.69         36.25        13.19 o                         
   1   4  14         24.00         52.82        14.18 o                         
                                                                                
